# Supplementary material for: Diversifying the structure of zinc finger nucleases for high-precision genome editing
Source: Nat Commun. 2019 Mar 8;10:1133. doi: 10.1038/s41467-019-08867-x (PMC6408524; doi:10.1038/s41467-019-08867-x)
Supplement: Supplementary file 2 — Source Data [file 41467_2019_8867_MOESM2_ESM.xlsx]

## Sheet: Fig. 3
NC/CN ZFNs - 6 bp gap					NC/CN ZFNs - 7 bp gap					Canonical ZFNs
	%indels					%indels
	Amino-terminal linker					Amino-terminal linker
Pair	N6a	N6b	N6c		Pair	N7a	N7b	N7c		Pair	%indels		N6a: SGAQGSTLDF
NC/CN-6-11	0.4678	0.2708	0.439		NC/CN-7-11	35.6019	9.3868	17.85		C11	1.6841		N6b: SGQSPGDVGF
NC/CN-6-12	3.9082	8.2883	3.8965		NC/CN-7-12	25.992	27.0925	28.019		C12	0.0845		N6c: SGVKRDSEII
NC/CN-6-13	4.2435	1.1404	3.3762		NC/CN-7-13	0.7054	0.1489	0.1596		C13	25.8397
NC/CN-6-14	11.8788	6.6732	8.4187		NC/CN-7-14	0.2177	0.1398	0.1373		C14	15.6572		N7a: SGTPHEVGVYTL
NC/CN-6-15	8.7658	8.2816	2.6462		NC/CN-7-15	6.2261	2.8238	2.2353		C15	14.7705		N7b: SGERRQSHVL
NC/CN-6-16	0.2628	0.1293	0.2805		NC/CN-7-16	41.2132	53.6821	50.1976		C16	13.3752		N7c: SGAIRCHDEFWF
NC/CN-6-17	35.3586	28.161	37.2448		NC/CN-7-17	nd	nd	nd		C17	34.0688
NC/CN-6-18	0.9479	0.6512	0.8137		NC/CN-7-18	nd	nd	nd		C18	1.7527
NC/CN-6-19	28.5248	19.9583	24.0294		NC/CN-7-19	23.2076	26.9995	16.3633		C19	12.2331
NC/CN-6-20	5.6376	3.0407	3.6799		NC/CN-7-20	3.6158	4.9383	3.1951		C20	nd
NC/CN-6-21	18.0409	10.408	19.2223		NC/CN-7-21	62.7989	66.8142	60.7328		C21	48.1355
NC/CN-6-22	90.4809	89.5937	89.0052		NC/CN-7-22	4.2362	2.4869	1.3787		C22	13.7683
NC/CN-6-23	1.2583	1.4541	1.2182		NC/CN-7-23	5.6529	4.9823	7.5849		C23	5.7935
NC/CN-6-24	8.0824	6.3654	12.4269		NC/CN-7-24	0.3876	0.6871	2.5394		C24	11.1657
NC/CN-6-25	17.4351	9.7074	12.971		NC/CN-7-25	nd	nd	nd		C25	1.0006
NC/CN-6-26	0.6912	0.7383	0.7457		NC/CN-7-26	2.5394	1.8683	1.1444		C26	9.6648
NC/CN-6-27	10.8314	6.6007	4.8647		NC/CN-7-27	0.4341	0.2832	0.2208		C27	5.7886
NC/CN-6-28	13.3086	6.0357	8.3913		NC/CN-7-28	19.9133	16.7279	20.6927		C28	7.953
NC/CN-6-29	37.3041	28.2977	36.454		NC/CN-7-29	nd	nd	nd		C29	49.8297
average	15.6541	12.4103	14.2171		average	15.5161	14.6041	14.1634		average	15.1425

## Sheet: Fig. 4a
				Initial scan						Additional cycle of design
				% indels						% indels
Cleavage Location	ZFN1	ZFN2	Architecture	Rep1	Rep2	Rep3	Average	St. Dev.		ZFN1	ZFN2	Rep1	Rep2	Rep3	Average	St. Dev.	Increase
199	69265	69256	NN	50.4677	49.0426	52.4881	50.6661	1.4136		72509	72497	92.3713	91.4423	90.9804	91.598	0.578407	40.9319
198	69268	69258	NN	81.2513	79.3836	79.8775	80.1708	0.790188
197	69271	69264	NC	11.7621	13.8519	12.0827	12.5656	0.918944		73507	73498	75.3508	78.1174	78.6037	77.3573	1.43263	64.7917
196	69274	69267	NC	82.2747	82.4732	79.2383	81.3287	1.48038
195	69274	69270	NC	33.5184	31.5683	32.1483	32.4117	0.817616		72531	72523	72.8335	74.393	73.2179	73.4815	0.663381	41.0698
194	69280	69273	NC	6.80989	7.92108	7.02117	7.25071	0.481804		74757	74770	87.2294	87.496	87.2717	87.3324	0.117003	80.0817
193	69280	69276	NC	3.2189	3.158	4.3324	3.56977	0.539836		73536	73527	45.6065	45.2001	44.0315	44.946	0.667617	41.3763
192	69282	69279	NC	78.81	77.529	76.6058	77.6483	0.903804		72558	72540	92.6004	93.0129	93.4367	93.0167	0.341428	15.3684
191	69285	69281	NC	76.1841	76.6317	74.3856	75.7338	0.970676		72574	72567	93.9934	94.0978	91.9072	93.3328	1.00895	17.599
190	69286	69283	NC	7.1644	6.9998	6.6979	6.95403	0.193178		73563	73548	80.0253	79.9108	79.1912	79.7091	0.369182	72.7551
189
188	69289	69287	NC	45.6863	53.9602	43.228	47.6248	4.59082		72606	72596	95.2545	94.4331	94.2067	94.6314	0.450165	47.0066
187	69290	69288	NC	47.6303	64.2745	63.8112	58.572	7.73926		72628	72620	88.3216	89.4108	88.8675	88.8666	0.444664	30.2946
186
185	69293	69291	NC	30.332	28.8339	28.8552	29.3404	0.701245		73587	73599	88.6903	88.4995	88.3463	88.512	0.140717	59.1717
184	69293	69292	NC	4.6549	4.2042	3.9411	4.26673	0.294743		73602	73613	80.5189	79.309	80.1021	79.9767	0.50184	75.7099
183	74774	74775	NC
182	69297	69296	NC	3.2258	3.1778	2.8271	3.0769	0.177719		73636	73639	19.3968	17.3191	18.7606	18.4922	0.869196	15.4153
181	69301	69298	NC	44.8207	42.0393	44.4027	43.7542	1.22459		73650	73658	74.1425	74.7615	72.1261	73.6767	1.12518	29.9225
180	69301	69300	NC	5.0943	5.4422	5.92	5.4855	0.338478		73658	73662	78.0549	77.845	80.4197	78.7732	1.1674	73.2877
179	69304	69302	NC	3.5894	3.182	3.0306	3.26733	0.235974		73682	73688	74.5999	72.8298	75.0724	74.1674	0.965273	70.9
178	69314	69305	NC	66.8241	78.5643	75.7162	73.7015	5.00015		72657	69305	92.2147	92.1387	92.8315	92.395	0.310231	18.6934
177	69316	69318	CC	81.8445	82.2942	83.7457	82.6281	0.811285
176	69323	69326	CC	45.5866	42.177	44.9081	44.2239	1.47364		72662	72673	89.6904	89.7121	91.148	90.1835	0.682062	45.9596
175	69323	69331	CC	93.7298	95.0655	90.8822	93.2258	1.74461
174	69329	69332	CC	82.1308	77.8146	80.832	80.2591	1.80804
173	69333	69334	CC	98.4875	91.7245	98.6632	96.2917	3.23032
172	69333	69336	CC	79.7324	81.5443	80.612	80.6296	0.739809

## Sheet: Fig. 4b
Cep290 ZFN pair 61029:61033
Total number of sequence reads passing QC = 314479
# Sequences	Modification Type	% indels	LengthChange	Alignment	Locus
48982	wt	15.5756	0	GGATGGTGTCGATCTCCTGAACTCGTGATCCACCCGCCTCGGCCTCCTAAAGTGCTGGGATTACAGATGTGAGCCACCGCACCTGGCCCCAGTTGTAATTGTGAATATCTCATACCTATCCCTATTGGCAGTGTCTTAGTTTTATTTTTTATTATCTTTATTGTGGCAGCCATTATTCCTGTCTC	hg38:chr12:88101103-88101287(-)
11495	clean_deletion	3.65525	-9	GGATGGTGTCGATCTCCTGAACTCGTGATCCACCCGCCTCGGCCTCCTAAAGTGCTGGGATTACAGATGTGAGCCACCGCACCTGGCCCCAGTTGTAAT---------CTCATACCTATCCCTATTGGCAGTGTCTTAGTTTTATTTTTTATTATCTTTATTGTGGCAGCCATTATTCCTGTCTC	hg38:chr12:88101103-88101287(-)
11360	clean_deletion	3.61232	-2	GGATGGTGTCGATCTCCTGAACTCGTGATCCACCCGCCTCGGCCTCCTAAAGTGCTGGGATTACAGATGTGAGCCACCGCACCTGGCCCCAGTTGTAATTGTGA--ATCTCATACCTATCCCTATTGGCAGTGTCTTAGTTTTATTTTTTATTATCTTTATTGTGGCAGCCATTATTCCTGTCTC	hg38:chr12:88101103-88101287(-)
4381	clean_deletion	1.3931	-33	GGATGGTGTCGATCTCCTGAACTCGTGATCCACCCGCCTCGGCCTCCTAAAGTGCTGGGATTACAGATGTGAGCCACCGCACCT---------------------------------ATCCCTATTGGCAGTGTCTTAGTTTTATTTTTTATTATCTTTATTGTGGCAGCCATTATTCCTGTCTC	hg38:chr12:88101103-88101287(-)
3998	clean_deletion	1.27131	-4	GGATGGTGTCGATCTCCTGAACTCGTGATCCACCCGCCTCGGCCTCCTAAAGTGCTGGGATTACAGATGTGAGCCACCGCACCTGGCCCCAGTTGTAA----GAATATCTCATACCTATCCCTATTGGCAGTGTCTTAGTTTTATTTTTTATTATCTTTATTGTGGCAGCCATTATTCCTGTCTC	hg38:chr12:88101103-88101287(-)
3836	clean_deletion	1.2198	-9	GGATGGTGTCGATCTCCTGAACTCGTGATCCACCCGCCTCGGCCTCCTAAAGTGCTGGGATTACAGATGTGAGCCACCGCACCTGGCCCCAGTTGTAATTGTGAAT---------CTATCCCTATTGGCAGTGTCTTAGTTTTATTTTTTATTATCTTTATTGTGGCAGCCATTATTCCTGTCTC	hg38:chr12:88101103-88101287(-)
3631	clean_deletion	1.15461	-2	GGATGGTGTCGATCTCCTGAACTCGTGATCCACCCGCCTCGGCCTCCTAAAGTGCTGGGATTACAGATGTGAGCCACCGCACCTGGCCCCAGTTGTAATTG--AATATCTCATACCTATCCCTATTGGCAGTGTCTTAGTTTTATTTTTTATTATCTTTATTGTGGCAGCCATTATTCCTGTCTC	hg38:chr12:88101103-88101287(-)
3450	clean_deletion	1.09705	-4	GGATGGTGTCGATCTCCTGAACTCGTGATCCACCCGCCTCGGCCTCCTAAAGTGCTGGGATTACAGATGTGAGCCACCGCACCTGGCCCCAGTTGTAATTGT----ATCTCATACCTATCCCTATTGGCAGTGTCTTAGTTTTATTTTTTATTATCTTTATTGTGGCAGCCATTATTCCTGTCTC	hg38:chr12:88101103-88101287(-)
3226	clean_deletion	1.02582	-11	GGATGGTGTCGATCTCCTGAACTCGTGATCCACCCGCCTCGGCCTCCTAAAGTGCTGGGATTACAGATGTGAGCCACCGCACCTGGCCCCAGTTGTAATTGTGAA-----------TATCCCTATTGGCAGTGTCTTAGTTTTATTTTTTATTATCTTTATTGTGGCAGCCATTATTCCTGTCTC	hg38:chr12:88101103-88101287(-)
2951	clean_deletion	0.938377	-26	GGATGGTGTCGATCTCCTGAACTCGTGATCCACCCGCCTCGGCCTCCTAAAGTGCTGGGATTACAGATGTGAGCCACCGCACCTGGCCCCAGTTGTAATTG--------------------------GCAGTGTCTTAGTTTTATTTTTTATTATCTTTATTGTGGCAGCCATTATTCCTGTCTC	hg38:chr12:88101103-88101287(-)
2897	clean_deletion	0.921206	-7	GGATGGTGTCGATCTCCTGAACTCGTGATCCACCCGCCTCGGCCTCCTAAAGTGCTGGGATTACAGATGTGAGCCACCGCACCTGGCCCCAGTTGTAATTGTGA-------ATACCTATCCCTATTGGCAGTGTCTTAGTTTTATTTTTTATTATCTTTATTGTGGCAGCCATTATTCCTGTCTC	hg38:chr12:88101103-88101287(-)
2860	clean_deletion	0.909441	-32	GGATGGTGTCGATCTCCTGAACTCGTGATCCACCCGCCTCGGCCTCCTAAAGTGCTGGGATTACAGATGTGAGCCACCGCACCTGGCCCCAGTTG--------------------------------GCAGTGTCTTAGTTTTATTTTTTATTATCTTTATTGTGGCAGCCATTATTCCTGTCTC	hg38:chr12:88101103-88101287(-)
2676	clean_deletion	0.850931	-6	GGATGGTGTCGATCTCCTGAACTCGTGATCCACCCGCCTCGGCCTCCTAAAGTGCTGGGATTACAGATGTGAGCCACCGCACCTGGCCCCAGTTGT------GAATATCTCATACCTATCCCTATTGGCAGTGTCTTAGTTTTATTTTTTATTATCTTTATTGTGGCAGCCATTATTCCTGTCTC	hg38:chr12:88101103-88101287(-)
2616	clean_deletion	0.831852	-14	GGATGGTGTCGATCTCCTGAACTCGTGATCCACCCGCCTCGGCCTCCTAAAGTGCTGGGATTACAGATGTGAGCCACCGCACCTGGCCCCAGTTGTAAT--------------ACCTATCCCTATTGGCAGTGTCTTAGTTTTATTTTTTATTATCTTTATTGTGGCAGCCATTATTCCTGTCTC	hg38:chr12:88101103-88101287(-)
2588	clean_deletion	0.822948	-8	GGATGGTGTCGATCTCCTGAACTCGTGATCCACCCGCCTCGGCCTCCTAAAGTGCTGGGATTACAGATGTGAGCCACCGCACCTGGCCCCAGTTG--------AATATCTCATACCTATCCCTATTGGCAGTGTCTTAGTTTTATTTTTTATTATCTTTATTGTGGCAGCCATTATTCCTGTCTC	hg38:chr12:88101103-88101287(-)
2436	clean_deletion	0.774615	-13	GGATGGTGTCGATCTCCTGAACTCGTGATCCACCCGCCTCGGCCTCCTAAAGTGCTGGGATTACAGATGTGAGCCACCGCACCTGGCCCCAGTTGTAATT-------------ACCTATCCCTATTGGCAGTGTCTTAGTTTTATTTTTTATTATCTTTATTGTGGCAGCCATTATTCCTGTCTC	hg38:chr12:88101103-88101287(-)
2392	clean_deletion	0.760623	-17	GGATGGTGTCGATCTCCTGAACTCGTGATCCACCCGCCTCGGCCTCCTAAAGTGCTGGGATTACAGATGTGAGCCACCGCACCTGGCCCCAGTTGTAATTGT-----------------CCCTATTGGCAGTGTCTTAGTTTTATTTTTTATTATCTTTATTGTGGCAGCCATTATTCCTGTCTC	hg38:chr12:88101103-88101287(-)
2339	clean_deletion	0.74377	-5	GGATGGTGTCGATCTCCTGAACTCGTGATCCACCCGCCTCGGCCTCCTAAAGTGCTGGGATTACAGATGTGAGCCACCGCACCTGGCCCCAGTTGTAATTGTGAATAT-----ACCTATCCCTATTGGCAGTGTCTTAGTTTTATTTTTTATTATCTTTATTGTGGCAGCCATTATTCCTGTCTC	hg38:chr12:88101103-88101287(-)
2260	clean_deletion	0.718649	-3	GGATGGTGTCGATCTCCTGAACTCGTGATCCACCCGCCTCGGCCTCCTAAAGTGCTGGGATTACAGATGTGAGCCACCGCACCTGGCCCCAGTTGTAATTGTGA---TCTCATACCTATCCCTATTGGCAGTGTCTTAGTTTTATTTTTTATTATCTTTATTGTGGCAGCCATTATTCCTGTCTC	hg38:chr12:88101103-88101287(-)
2156	clean_deletion	0.685578	-17	GGATGGTGTCGATCTCCTGAACTCGTGATCCACCCGCCTCGGCCTCCTAAAGTGCTGGGATTACAGATGTGAGCCACCGCACCTGGCCCCAGTTGTAATTGTGAA-----------------TATTGGCAGTGTCTTAGTTTTATTTTTTATTATCTTTATTGTGGCAGCCATTATTCCTGTCTC	hg38:chr12:88101103-88101287(-)
2134	clean_deletion	0.678583	-5	GGATGGTGTCGATCTCCTGAACTCGTGATCCACCCGCCTCGGCCTCCTAAAGTGCTGGGATTACAGATGTGAGCCACCGCACCTGGCCCCAGTTGTA-----GAATATCTCATACCTATCCCTATTGGCAGTGTCTTAGTTTTATTTTTTATTATCTTTATTGTGGCAGCCATTATTCCTGTCTC	hg38:chr12:88101103-88101287(-)
2015	clean_deletion	0.640742	-23	GGATGGTGTCGATCTCCTGAACTCGTGATCCACCCGCCTCGGCCTCCTAAAGTGCTGGGATTACAGATGTGAGCCACCGCACCTGGCCCCAGTTGTAATTGT-----------------------TGGCAGTGTCTTAGTTTTATTTTTTATTATCTTTATTGTGGCAGCCATTATTCCTGTCTC	hg38:chr12:88101103-88101287(-)
2014	clean_deletion	0.640424	-1	GGATGGTGTCGATCTCCTGAACTCGTGATCCACCCGCCTCGGCCTCCTAAAGTGCTGGGATTACAGATGTGAGCCACCGCACCTGGCCCCAGTTGTAATTGTGAA-ATCTCATACCTATCCCTATTGGCAGTGTCTTAGTTTTATTTTTTATTATCTTTATTGTGGCAGCCATTATTCCTGTCTC	hg38:chr12:88101103-88101287(-)
1954	clean_deletion	0.621345	-22	GGATGGTGTCGATCTCCTGAACTCGTGATCCACCCGCCTCGGCCTCCTAAAGTGCTGGGATTACAGATGTGAGCCACCGCACCTGGC----------------------TCATACCTATCCCTATTGGCAGTGTCTTAGTTTTATTTTTTATTATCTTTATTGTGGCAGCCATTATTCCTGTCTC	hg38:chr12:88101103-88101287(-)
1938	clean_deletion	0.616257	-17	GGATGGTGTCGATCTCCTGAACTCGTGATCCACCCGCCTCGGCCTCCTAAAGTGCTGGGATTACAGATGTGAGCCACCGCACCTGGCCCCAGTTGTA-----------------CCTATCCCTATTGGCAGTGTCTTAGTTTTATTTTTTATTATCTTTATTGTGGCAGCCATTATTCCTGTCTC	hg38:chr12:88101103-88101287(-)
1845	clean_deletion	0.586685	-7	GGATGGTGTCGATCTCCTGAACTCGTGATCCACCCGCCTCGGCCTCCTAAAGTGCTGGGATTACAGATGTGAGCCACCGCACCTGGCCCCAGTTGTAAT-------ATCTCATACCTATCCCTATTGGCAGTGTCTTAGTTTTATTTTTTATTATCTTTATTGTGGCAGCCATTATTCCTGTCTC	hg38:chr12:88101103-88101287(-)
1759	clean_deletion	0.559338	-6	GGATGGTGTCGATCTCCTGAACTCGTGATCCACCCGCCTCGGCCTCCTAAAGTGCTGGGATTACAGATGTGAGCCACCGCACCTGGCCCCAGTTGTAATTGT------CTCATACCTATCCCTATTGGCAGTGTCTTAGTTTTATTTTTTATTATCTTTATTGTGGCAGCCATTATTCCTGTCTC	hg38:chr12:88101103-88101287(-)
1746	clean_deletion	0.555204	-33	GGATGGTGTCGATCTCCTGAACTCGTGATCCACCCGCCTCGGCCTCCTAAAGTGCTGGGATTACAGATGTGAGCCACCGCACCTGGCCC---------------------------------TATTGGCAGTGTCTTAGTTTTATTTTTTATTATCTTTATTGTGGCAGCCATTATTCCTGTCTC	hg38:chr12:88101103-88101287(-)
1588	clean_deletion	0.504962	-10	GGATGGTGTCGATCTCCTGAACTCGTGATCCACCCGCCTCGGCCTCCTAAAGTGCTGGGATTACAGATGTGAGCCACCGCACCTGGCCCCAG----------GAATATCTCATACCTATCCCTATTGGCAGTGTCTTAGTTTTATTTTTTATTATCTTTATTGTGGCAGCCATTATTCCTGTCTC	hg38:chr12:88101103-88101287(-)
1588	clean_deletion	0.504962	-6	GGATGGTGTCGATCTCCTGAACTCGTGATCCACCCGCCTCGGCCTCCTAAAGTGCTGGGATTACAGATGTGAGCCACCGCACCTGGCCCCAGTTGTAATTGTGAAT------TACCTATCCCTATTGGCAGTGTCTTAGTTTTATTTTTTATTATCTTTATTGTGGCAGCCATTATTCCTGTCTC	hg38:chr12:88101103-88101287(-)
1579	clean_deletion	0.5021	-15	GGATGGTGTCGATCTCCTGAACTCGTGATCCACCCGCCTCGGCCTCCTAAAGTGCTGGGATTACAGATGTGAGCCACCGCACCTGGCCCCAGTTGTAATTGTGAAT---------------CTATTGGCAGTGTCTTAGTTTTATTTTTTATTATCTTTATTGTGGCAGCCATTATTCCTGTCTC	hg38:chr12:88101103-88101287(-)
1512	clean_deletion	0.480795	-2	GGATGGTGTCGATCTCCTGAACTCGTGATCCACCCGCCTCGGCCTCCTAAAGTGCTGGGATTACAGATGTGAGCCACCGCACCTGGCCCCAGTTGTAATTGT--ATATCTCATACCTATCCCTATTGGCAGTGTCTTAGTTTTATTTTTTATTATCTTTATTGTGGCAGCCATTATTCCTGTCTC	hg38:chr12:88101103-88101287(-)
1505	clean_deletion	0.478569	-3	GGATGGTGTCGATCTCCTGAACTCGTGATCCACCCGCCTCGGCCTCCTAAAGTGCTGGGATTACAGATGTGAGCCACCGCACCTGGCCCCAGTTGTAAT---GAATATCTCATACCTATCCCTATTGGCAGTGTCTTAGTTTTATTTTTTATTATCTTTATTGTGGCAGCCATTATTCCTGTCTC	hg38:chr12:88101103-88101287(-)
1467	clean_deletion	0.466486	-21	GGATGGTGTCGATCTCCTGAACTCGTGATCCACCCGCCTCGGCCTCCTAAAGTGCTGGGATTACAGATGTGAGCCACCGCACCTGGCCCCA---------------------TACCTATCCCTATTGGCAGTGTCTTAGTTTTATTTTTTATTATCTTTATTGTGGCAGCCATTATTCCTGTCTC	hg38:chr12:88101103-88101287(-)
1440	clean_deletion	0.4579	-27	GGATGGTGTCGATCTCCTGAACTCGTGATCCACCCGCCTCGGCCTCCTAAAGTGCTGGGATTACAGATGTGAGCCACCGCACCTGGCCCCAGTTGTA---------------------------TTGGCAGTGTCTTAGTTTTATTTTTTATTATCTTTATTGTGGCAGCCATTATTCCTGTCTC	hg38:chr12:88101103-88101287(-)
1439	clean_deletion	0.457582	-42	GGATGGTGTCGATCTCCTGAACTCGTGATCCACCCGCCTCGGCCTCCTAAAGTGCTGGGATTACAGATGTGAGCCACCGCACCTGGC------------------------------------------AGTGTCTTAGTTTTATTTTTTATTATCTTTATTGTGGCAGCCATTATTCCTGTCTC	hg38:chr12:88101103-88101287(-)
1426	clean_deletion	0.453448	-11	GGATGGTGTCGATCTCCTGAACTCGTGATCCACCCGCCTCGGCCTCCTAAAGTGCTGGGATTACAGATGTGAGCCACCGCACCTGGCCCCAG-----------AATATCTCATACCTATCCCTATTGGCAGTGTCTTAGTTTTATTTTTTATTATCTTTATTGTGGCAGCCATTATTCCTGTCTC	hg38:chr12:88101103-88101287(-)
1336	clean_deletion	0.42483	-21	GGATGGTGTCGATCTCCTGAACTCGTGATCCACCCGCCTCGGCCTCCTAAAGTGCTGGGATTACAGATGTGAGCCACCGCACCTGGCCCCAGTTGTA---------------------TCCCTATTGGCAGTGTCTTAGTTTTATTTTTTATTATCTTTATTGTGGCAGCCATTATTCCTGTCTC	hg38:chr12:88101103-88101287(-)
1325	clean_deletion	0.421332	-4	GGATGGTGTCGATCTCCTGAACTCGTGATCCACCCGCCTCGGCCTCCTAAAGTGCTGGGATTACAGATGTGAGCCACCGCACCTGGCCCCAGTTGTAATTGTGAA----TCATACCTATCCCTATTGGCAGTGTCTTAGTTTTATTTTTTATTATCTTTATTGTGGCAGCCATTATTCCTGTCTC	hg38:chr12:88101103-88101287(-)
1315	clean_deletion	0.418152	-32	GGATGGTGTCGATCTCCTGAACTCGTGATCCACCCGCCTCGGCCTCCTAAAGTGCTGGGATTACAGATGTGAGCCACCGCACCTGGCCCC--------------------------------TATTGGCAGTGTCTTAGTTTTATTTTTTATTATCTTTATTGTGGCAGCCATTATTCCTGTCTC	hg38:chr12:88101103-88101287(-)
1306	clean_deletion	0.41529	-10	GGATGGTGTCGATCTCCTGAACTCGTGATCCACCCGCCTCGGCCTCCTAAAGTGCTGGGATTACAGATGTGAGCCACCGCACCTGGCCCCAGTTGTA----------TCTCATACCTATCCCTATTGGCAGTGTCTTAGTTTTATTTTTTATTATCTTTATTGTGGCAGCCATTATTCCTGTCTC	hg38:chr12:88101103-88101287(-)
1298	clean_deletion	0.412746	-9	GGATGGTGTCGATCTCCTGAACTCGTGATCCACCCGCCTCGGCCTCCTAAAGTGCTGGGATTACAGATGTGAGCCACCGCACCTGGCCCCAGT---------GAATATCTCATACCTATCCCTATTGGCAGTGTCTTAGTTTTATTTTTTATTATCTTTATTGTGGCAGCCATTATTCCTGTCTC	hg38:chr12:88101103-88101287(-)
1285	clean_deletion	0.408612	-39	GGATGGTGTCGATCTCCTGAACTCGTGATCCACCCGCCTCGGCCTCCTAAAGTGCTGGGATTACAGATGTGAGCCACCGCACCT---------------------------------------ATTGGCAGTGTCTTAGTTTTATTTTTTATTATCTTTATTGTGGCAGCCATTATTCCTGTCTC	hg38:chr12:88101103-88101287(-)
1284	clean_deletion	0.408294	-29	GGATGGTGTCGATCTCCTGAACTCGTGATCCACCCGCCTCGGCCTCCTAAAGTGCTGGGATTACAGATGTGAGCCACCGCACCTGGC-----------------------------TATCCCTATTGGCAGTGTCTTAGTTTTATTTTTTATTATCTTTATTGTGGCAGCCATTATTCCTGTCTC	hg38:chr12:88101103-88101287(-)
1247	clean_deletion	0.396529	-20	GGATGGTGTCGATCTCCTGAACTCGTGATCCACCCGCCTCGGCCTCCTAAAGTGCTGGGATTACAGATGTGAGCCACCGCACCTGGCCCCAGTTGTAAT--------------------CCCTATTGGCAGTGTCTTAGTTTTATTTTTTATTATCTTTATTGTGGCAGCCATTATTCCTGTCTC	hg38:chr12:88101103-88101287(-)
1225	clean_deletion	0.389533	-27	GGATGGTGTCGATCTCCTGAACTCGTGATCCACCCGCCTCGGCCTCCTAAAGTGCTGGGATTACAGATGTGAGCCACCGCACCTGGCCC---------------------------TATCCCTATTGGCAGTGTCTTAGTTTTATTTTTTATTATCTTTATTGTGGCAGCCATTATTCCTGTCTC	hg38:chr12:88101103-88101287(-)
1148	clean_deletion	0.365048	-16	GGATGGTGTCGATCTCCTGAACTCGTGATCCACCCGCCTCGGCCTCCTAAAGTGCTGGGATTACAGATGTGAGCCACCGCACCTGGCCCCAGTTGTAATTGTGAAT----------------TATTGGCAGTGTCTTAGTTTTATTTTTTATTATCTTTATTGTGGCAGCCATTATTCCTGTCTC	hg38:chr12:88101103-88101287(-)
1126	clean_deletion	0.358053	-26	GGATGGTGTCGATCTCCTGAACTCGTGATCCACCCGCCTCGGCCTCCTAAAGTGCTGGGATTACAGATGTGAGCCACCGCACCTGGCCCC--------------------------TATCCCTATTGGCAGTGTCTTAGTTTTATTTTTTATTATCTTTATTGTGGCAGCCATTATTCCTGTCTC	hg38:chr12:88101103-88101287(-)
1123	clean_deletion	0.357099	-15	GGATGGTGTCGATCTCCTGAACTCGTGATCCACCCGCCTCGGCCTCCTAAAGTGCTGGGATTACAGATGTGAGCCACCGCACCTGGC---------------GAATATCTCATACCTATCCCTATTGGCAGTGTCTTAGTTTTATTTTTTATTATCTTTATTGTGGCAGCCATTATTCCTGTCTC	hg38:chr12:88101103-88101287(-)
1077	clean_deletion	0.342471	-8	GGATGGTGTCGATCTCCTGAACTCGTGATCCACCCGCCTCGGCCTCCTAAAGTGCTGGGATTACAGATGTGAGCCACCGCACCTGGCCCCAGTTGTAATTGT--------CATACCTATCCCTATTGGCAGTGTCTTAGTTTTATTTTTTATTATCTTTATTGTGGCAGCCATTATTCCTGTCTC	hg38:chr12:88101103-88101287(-)
1065	clean_deletion	0.338655	-13	GGATGGTGTCGATCTCCTGAACTCGTGATCCACCCGCCTCGGCCTCCTAAAGTGCTGGGATTACAGATGTGAGCCACCGCACCTGGCCCCAGTTGTAATTGTGA-------------ATCCCTATTGGCAGTGTCTTAGTTTTATTTTTTATTATCTTTATTGTGGCAGCCATTATTCCTGTCTC	hg38:chr12:88101103-88101287(-)
1041	clean_deletion	0.331024	-7	GGATGGTGTCGATCTCCTGAACTCGTGATCCACCCGCCTCGGCCTCCTAAAGTGCTGGGATTACAGATGTGAGCCACCGCACCTGGCCCCAGTTG-------GAATATCTCATACCTATCCCTATTGGCAGTGTCTTAGTTTTATTTTTTATTATCTTTATTGTGGCAGCCATTATTCCTGTCTC	hg38:chr12:88101103-88101287(-)
1036	clean_deletion	0.329434	-11	GGATGGTGTCGATCTCCTGAACTCGTGATCCACCCGCCTCGGCCTCCTAAAGTGCTGGGATTACAGATGTGAGCCACCGCACCTGGCCCCAGTTGTAATTGT-----------ACCTATCCCTATTGGCAGTGTCTTAGTTTTATTTTTTATTATCTTTATTGTGGCAGCCATTATTCCTGTCTC	hg38:chr12:88101103-88101287(-)
970	clean_deletion	0.308447	-28	GGATGGTGTCGATCTCCTGAACTCGTGATCCACCCGCCTCGGCCTCCTAAAGTGCTGGGATTACAGATGTGAGCCACCGCACCTGGCC----------------------------TATCCCTATTGGCAGTGTCTTAGTTTTATTTTTTATTATCTTTATTGTGGCAGCCATTATTCCTGTCTC	hg38:chr12:88101103-88101287(-)
943	clean_deletion	0.299861	-33	GGATGGTGTCGATCTCCTGAACTCGTGATCCACCCGCCTCGGCCTCCTAAAGTGCTGGGATTACAGATGTGAGCCACCGCACCTGGCCCCA---------------------------------TTGGCAGTGTCTTAGTTTTATTTTTTATTATCTTTATTGTGGCAGCCATTATTCCTGTCTC	hg38:chr12:88101103-88101287(-)
911	clean_deletion	0.289685	-17	GGATGGTGTCGATCTCCTGAACTCGTGATCCACCCGCCTCGGCCTCCTAAAGTGCTGGGATTACAGATGTGAGCCACCGCACCTGG-----------------AATATCTCATACCTATCCCTATTGGCAGTGTCTTAGTTTTATTTTTTATTATCTTTATTGTGGCAGCCATTATTCCTGTCTC	hg38:chr12:88101103-88101287(-)
911	clean_deletion	0.289685	-1	GGATGGTGTCGATCTCCTGAACTCGTGATCCACCCGCCTCGGCCTCCTAAAGTGCTGGGATTACAGATGTGAGCCACCGCACCTGGCCCCAGTTGTAATTGTGA-TATCTCATACCTATCCCTATTGGCAGTGTCTTAGTTTTATTTTTTATTATCTTTATTGTGGCAGCCATTATTCCTGTCTC	hg38:chr12:88101103-88101287(-)
901	clean_deletion	0.286506	-32	GGATGGTGTCGATCTCCTGAACTCGTGATCCACCCGCCTCGGCCTCCTAAAGTGCTGGGATTACAGATGTGAGCCACCGCACCTGGCCCCAGTTGTAATTGT--------------------------------CTTAGTTTTATTTTTTATTATCTTTATTGTGGCAGCCATTATTCCTGTCTC	hg38:chr12:88101103-88101287(-)
899	clean_deletion	0.28587	-13	GGATGGTGTCGATCTCCTGAACTCGTGATCCACCCGCCTCGGCCTCCTAAAGTGCTGGGATTACAGATGTGAGCCACCGCACCTGGCCC-------------GAATATCTCATACCTATCCCTATTGGCAGTGTCTTAGTTTTATTTTTTATTATCTTTATTGTGGCAGCCATTATTCCTGTCTC	hg38:chr12:88101103-88101287(-)
828	clean_deletion	0.263293	-15	GGATGGTGTCGATCTCCTGAACTCGTGATCCACCCGCCTCGGCCTCCTAAAGTGCTGGGATTACAGATGTGAGCCACCGCACCTGGCCCCAGTTGTAATTGT---------------ATCCCTATTGGCAGTGTCTTAGTTTTATTTTTTATTATCTTTATTGTGGCAGCCATTATTCCTGTCTC	hg38:chr12:88101103-88101287(-)
738	clean_deletion	0.234674	-12	GGATGGTGTCGATCTCCTGAACTCGTGATCCACCCGCCTCGGCCTCCTAAAGTGCTGGGATTACAGATGTGAGCCACCGCACCTGGCCCCAGTT------------ATCTCATACCTATCCCTATTGGCAGTGTCTTAGTTTTATTTTTTATTATCTTTATTGTGGCAGCCATTATTCCTGTCTC	hg38:chr12:88101103-88101287(-)
733	clean_deletion	0.233084	-16	GGATGGTGTCGATCTCCTGAACTCGTGATCCACCCGCCTCGGCCTCCTAAAGTGCTGGGATTACAGATGTGAGCCACCGCACCTGG----------------GAATATCTCATACCTATCCCTATTGGCAGTGTCTTAGTTTTATTTTTTATTATCTTTATTGTGGCAGCCATTATTCCTGTCTC	hg38:chr12:88101103-88101287(-)
729	clean_deletion	0.231812	-30	GGATGGTGTCGATCTCCTGAACTCGTGATCCACCCGCCTCGGCCTCCTAAAGTGCTGGGATTACAGATGTGAGCCACCGCACCTGGCCCCAGTTGTAATTGTG------------------------------TCTTAGTTTTATTTTTTATTATCTTTATTGTGGCAGCCATTATTCCTGTCTC	hg38:chr12:88101103-88101287(-)
724	clean_deletion	0.230222	-18	GGATGGTGTCGATCTCCTGAACTCGTGATCCACCCGCCTCGGCCTCCTAAAGTGCTGGGATTACAGATGTGAGCCACCGCACCTG------------------AATATCTCATACCTATCCCTATTGGCAGTGTCTTAGTTTTATTTTTTATTATCTTTATTGTGGCAGCCATTATTCCTGTCTC	hg38:chr12:88101103-88101287(-)
703	clean_deletion	0.223544	-12	GGATGGTGTCGATCTCCTGAACTCGTGATCCACCCGCCTCGGCCTCCTAAAGTGCTGGGATTACAGATGTGAGCCACCGCACCTGGCCCC------------GAATATCTCATACCTATCCCTATTGGCAGTGTCTTAGTTTTATTTTTTATTATCTTTATTGTGGCAGCCATTATTCCTGTCTC	hg38:chr12:88101103-88101287(-)
693	clean_deletion	0.220364	-39	GGATGGTGTCGATCTCCTGAACTCGTGATCCACCCGCCTCGGCCTCCTAAAGTGCTGGGATTACAGATGTGAGCCACCGCACCTGGCCCCAGT---------------------------------------GTCTTAGTTTTATTTTTTATTATCTTTATTGTGGCAGCCATTATTCCTGTCTC	hg38:chr12:88101103-88101287(-)
677	clean_deletion	0.215277	-22	GGATGGTGTCGATCTCCTGAACTCGTGATCCACCCGCCTCGGCCTCCTAAAGTGCTGGGATTACAGATGTGAGCCACCGCACCTGGCCCCAGTTGTAATTGTGAAT----------------------CAGTGTCTTAGTTTTATTTTTTATTATCTTTATTGTGGCAGCCATTATTCCTGTCTC	hg38:chr12:88101103-88101287(-)
658	clean_deletion	0.209235	-23	GGATGGTGTCGATCTCCTGAACTCGTGATCCACCCGCCTCGGCCTCCTAAAGTGCTGGGATTACAGATGTGAGCCACCGCACCTGGCCCCAGTT-----------------------ATCCCTATTGGCAGTGTCTTAGTTTTATTTTTTATTATCTTTATTGTGGCAGCCATTATTCCTGTCTC	hg38:chr12:88101103-88101287(-)
658	clean_deletion	0.209235	-6	GGATGGTGTCGATCTCCTGAACTCGTGATCCACCCGCCTCGGCCTCCTAAAGTGCTGGGATTACAGATGTGAGCCACCGCACCTGGCCCCAGTTGTAATT------ATCTCATACCTATCCCTATTGGCAGTGTCTTAGTTTTATTTTTTATTATCTTTATTGTGGCAGCCATTATTCCTGTCTC	hg38:chr12:88101103-88101287(-)
652	clean_deletion	0.207327	-21	GGATGGTGTCGATCTCCTGAACTCGTGATCCACCCGCCTCGGCCTCCTAAAGTGCTGGGATTACAGATGTGAGCCACCGCACCTGGCC---------------------TCATACCTATCCCTATTGGCAGTGTCTTAGTTTTATTTTTTATTATCTTTATTGTGGCAGCCATTATTCCTGTCTC	hg38:chr12:88101103-88101287(-)
639	clean_deletion	0.203193	-41	GGATGGTGTCGATCTCCTGAACTCGTGATCCACCCGCCTCGGCCTCCTAAAGTGCTGGGATTACAGATGTGAGCC-----------------------------------------TATCCCTATTGGCAGTGTCTTAGTTTTATTTTTTATTATCTTTATTGTGGCAGCCATTATTCCTGTCTC	hg38:chr12:88101103-88101287(-)
633	clean_deletion	0.201285	-27	GGATGGTGTCGATCTCCTGAACTCGTGATCCACCCGCCTCGGCCTCCTAAAGTGCTGGGATTACAGATGTGAGCCACCGCACCTGGCCCCA---------------------------TCCCTATTGGCAGTGTCTTAGTTTTATTTTTTATTATCTTTATTGTGGCAGCCATTATTCCTGTCTC	hg38:chr12:88101103-88101287(-)
631	clean_deletion	0.200649	-23	GGATGGTGTCGATCTCCTGAACTCGTGATCCACCCGCCTCGGCCTCCTAAAGTGCTGGGATTACAGATGTGAGCCACCGCACCTGGCCCCAGTTGT-----------------------CCCTATTGGCAGTGTCTTAGTTTTATTTTTTATTATCTTTATTGTGGCAGCCATTATTCCTGTCTC	hg38:chr12:88101103-88101287(-)
628	clean_deletion	0.199695	-10	GGATGGTGTCGATCTCCTGAACTCGTGATCCACCCGCCTCGGCCTCCTAAAGTGCTGGGATTACAGATGTGAGCCACCGCACCTGGCCCCAGTTGTAATTGTGAAT----------TATCCCTATTGGCAGTGTCTTAGTTTTATTTTTTATTATCTTTATTGTGGCAGCCATTATTCCTGTCTC	hg38:chr12:88101103-88101287(-)
626	clean_deletion	0.199059	-10	GGATGGTGTCGATCTCCTGAACTCGTGATCCACCCGCCTCGGCCTCCTAAAGTGCTGGGATTACAGATGTGAGCCACCGCACCTGGCCCCAGTTGTAATTGTGAA----------CTATCCCTATTGGCAGTGTCTTAGTTTTATTTTTTATTATCTTTATTGTGGCAGCCATTATTCCTGTCTC	hg38:chr12:88101103-88101287(-)
619	clean_deletion	0.196833	-29	GGATGGTGTCGATCTCCTGAACTCGTGATCCACCCGCCTCGGCCTCCTAAAGTGCTGGGATTACAGATGTGAGCCACCGCACCTGGCCCCAGTTGT-----------------------------TGGCAGTGTCTTAGTTTTATTTTTTATTATCTTTATTGTGGCAGCCATTATTCCTGTCTC	hg38:chr12:88101103-88101287(-)
598	clean_deletion	0.190156	-11	GGATGGTGTCGATCTCCTGAACTCGTGATCCACCCGCCTCGGCCTCCTAAAGTGCTGGGATTACAGATGTGAGCCACCGCACCTGGCCCCAGTTGTAATTGTGA-----------CTATCCCTATTGGCAGTGTCTTAGTTTTATTTTTTATTATCTTTATTGTGGCAGCCATTATTCCTGTCTC	hg38:chr12:88101103-88101287(-)
594	clean_deletion	0.188884	-19	GGATGGTGTCGATCTCCTGAACTCGTGATCCACCCGCCTCGGCCTCCTAAAGTGCTGGGATTACAGATGTGAGCCACCGCACCTGGCCCCAGTTGTAATTGTGAAT-------------------TGGCAGTGTCTTAGTTTTATTTTTTATTATCTTTATTGTGGCAGCCATTATTCCTGTCTC	hg38:chr12:88101103-88101287(-)
586	clean_deletion	0.18634	-12	GGATGGTGTCGATCTCCTGAACTCGTGATCCACCCGCCTCGGCCTCCTAAAGTGCTGGGATTACAGATGTGAGCCACCGCACCTGGCCCCAGTTGTAATTGTGAA------------ATCCCTATTGGCAGTGTCTTAGTTTTATTTTTTATTATCTTTATTGTGGCAGCCATTATTCCTGTCTC	hg38:chr12:88101103-88101287(-)
583	clean_deletion	0.185386	-21	GGATGGTGTCGATCTCCTGAACTCGTGATCCACCCGCCTCGGCCTCCTAAAGTGCTGGGATTACAGATGTGAGCCACCGCACCTGGCCCCAGTTGTAATTGT---------------------ATTGGCAGTGTCTTAGTTTTATTTTTTATTATCTTTATTGTGGCAGCCATTATTCCTGTCTC	hg38:chr12:88101103-88101287(-)
576	clean_deletion	0.18316	-1	GGATGGTGTCGATCTCCTGAACTCGTGATCCACCCGCCTCGGCCTCCTAAAGTGCTGGGATTACAGATGTGAGCCACCGCACCTGGCCCCAGTTGTAATTGT-AATATCTCATACCTATCCCTATTGGCAGTGTCTTAGTTTTATTTTTTATTATCTTTATTGTGGCAGCCATTATTCCTGTCTC	hg38:chr12:88101103-88101287(-)
572	clean_deletion	0.181888	-8	GGATGGTGTCGATCTCCTGAACTCGTGATCCACCCGCCTCGGCCTCCTAAAGTGCTGGGATTACAGATGTGAGCCACCGCACCTGGCCCCAGTTGTAATTGTGA--------TACCTATCCCTATTGGCAGTGTCTTAGTTTTATTTTTTATTATCTTTATTGTGGCAGCCATTATTCCTGTCTC	hg38:chr12:88101103-88101287(-)
566	clean_deletion	0.17998	-11	GGATGGTGTCGATCTCCTGAACTCGTGATCCACCCGCCTCGGCCTCCTAAAGTGCTGGGATTACAGATGTGAGCCACCGCACCTGGCCCCAGTTGTAAT-----------CATACCTATCCCTATTGGCAGTGTCTTAGTTTTATTTTTTATTATCTTTATTGTGGCAGCCATTATTCCTGTCTC	hg38:chr12:88101103-88101287(-)
554	clean_deletion	0.176164	-14	GGATGGTGTCGATCTCCTGAACTCGTGATCCACCCGCCTCGGCCTCCTAAAGTGCTGGGATTACAGATGTGAGCCACCGCACCTGGCCCCAGTTGTAATTGTGA--------------TCCCTATTGGCAGTGTCTTAGTTTTATTTTTTATTATCTTTATTGTGGCAGCCATTATTCCTGTCTC	hg38:chr12:88101103-88101287(-)
542	clean_deletion	0.172349	-8	GGATGGTGTCGATCTCCTGAACTCGTGATCCACCCGCCTCGGCCTCCTAAAGTGCTGGGATTACAGATGTGAGCCACCGCACCTGGCCCCAGTTGTAA--------ATCTCATACCTATCCCTATTGGCAGTGTCTTAGTTTTATTTTTTATTATCTTTATTGTGGCAGCCATTATTCCTGTCTC	hg38:chr12:88101103-88101287(-)
540	clean_deletion	0.171713	-34	GGATGGTGTCGATCTCCTGAACTCGTGATCCACCCGCCTCGGCCTCCTAAAGTGCTGGGATTACAGATGTGAGCCACCGCACCTGGCC----------------------------------TATTGGCAGTGTCTTAGTTTTATTTTTTATTATCTTTATTGTGGCAGCCATTATTCCTGTCTC	hg38:chr12:88101103-88101287(-)
540	clean_deletion	0.171713	-1	GGATGGTGTCGATCTCCTGAACTCGTGATCCACCCGCCTCGGCCTCCTAAAGTGCTGGGATTACAGATGTGAGCCACCGCACCTGGCCCCAGTTGTAATTG-GAATATCTCATACCTATCCCTATTGGCAGTGTCTTAGTTTTATTTTTTATTATCTTTATTGTGGCAGCCATTATTCCTGTCTC	hg38:chr12:88101103-88101287(-)
537	clean_deletion	0.170759	-27	GGATGGTGTCGATCTCCTGAACTCGTGATCCACCCGCCTCGGCCTCCTAAAGTGCTGGGATTACAGATGTGAGCCACCGCAC---------------------------TCATACCTATCCCTATTGGCAGTGTCTTAGTTTTATTTTTTATTATCTTTATTGTGGCAGCCATTATTCCTGTCTC	hg38:chr12:88101103-88101287(-)
521	clean_deletion	0.165671	-31	GGATGGTGTCGATCTCCTGAACTCGTGATCCACCCGCCTCGGCCTCCTAAAGTGCTGGGATTACAGATGTGAGCCACCGCACCTGGCCCCAGTT-------------------------------TGGCAGTGTCTTAGTTTTATTTTTTATTATCTTTATTGTGGCAGCCATTATTCCTGTCTC	hg38:chr12:88101103-88101287(-)
521	clean_deletion	0.165671	-25	GGATGGTGTCGATCTCCTGAACTCGTGATCCACCCGCCTCGGCCTCCTAAAGTGCTGGGATTACAGATGTGAGCCACCGCACCTGGCCCCAGTT-------------------------CCCTATTGGCAGTGTCTTAGTTTTATTTTTTATTATCTTTATTGTGGCAGCCATTATTCCTGTCTC	hg38:chr12:88101103-88101287(-)
521	clean_deletion	0.165671	-6	GGATGGTGTCGATCTCCTGAACTCGTGATCCACCCGCCTCGGCCTCCTAAAGTGCTGGGATTACAGATGTGAGCCACCGCACCTGGCCCCAGTTGTAA------ATATCTCATACCTATCCCTATTGGCAGTGTCTTAGTTTTATTTTTTATTATCTTTATTGTGGCAGCCATTATTCCTGTCTC	hg38:chr12:88101103-88101287(-)
515	clean_deletion	0.163763	-19	GGATGGTGTCGATCTCCTGAACTCGTGATCCACCCGCCTCGGCCTCCTAAAGTGCTGGGATTACAGATGTGAGCCACCGCACCTGGCCCCAGTT-------------------ACCTATCCCTATTGGCAGTGTCTTAGTTTTATTTTTTATTATCTTTATTGTGGCAGCCATTATTCCTGTCTC	hg38:chr12:88101103-88101287(-)
476	clean_deletion	0.151361	-24	GGATGGTGTCGATCTCCTGAACTCGTGATCCACCCGCCTCGGCCTCCTAAAGTGCTGGGATTACAGATGTGAGCCACCGCACCTGGC------------------------ATACCTATCCCTATTGGCAGTGTCTTAGTTTTATTTTTTATTATCTTTATTGTGGCAGCCATTATTCCTGTCTC	hg38:chr12:88101103-88101287(-)
474	clean_deletion	0.150725	-31	GGATGGTGTCGATCTCCTGAACTCGTGATCCACCCGCCTCGGCCTCCTAAAGTGCTGGGATTACAGATGTGAGCCACCGCACCTGGCCCC-------------------------------CTATTGGCAGTGTCTTAGTTTTATTTTTTATTATCTTTATTGTGGCAGCCATTATTCCTGTCTC	hg38:chr12:88101103-88101287(-)
472	clean_deletion	0.15009	-17	GGATGGTGTCGATCTCCTGAACTCGTGATCCACCCGCCTCGGCCTCCTAAAGTGCTGGGATTACAGATGTGAGCCACCGCACCTGGCCCCAGT-----------------CATACCTATCCCTATTGGCAGTGTCTTAGTTTTATTTTTTATTATCTTTATTGTGGCAGCCATTATTCCTGTCTC	hg38:chr12:88101103-88101287(-)
460	clean_deletion	0.146274	-16	GGATGGTGTCGATCTCCTGAACTCGTGATCCACCCGCCTCGGCCTCCTAAAGTGCTGGGATTACAGATGTGAGCCACCGCACCTGGCCCCAGTTGTAA----------------CCTATCCCTATTGGCAGTGTCTTAGTTTTATTTTTTATTATCTTTATTGTGGCAGCCATTATTCCTGTCTC	hg38:chr12:88101103-88101287(-)
454	clean_deletion	0.144366	-14	GGATGGTGTCGATCTCCTGAACTCGTGATCCACCCGCCTCGGCCTCCTAAAGTGCTGGGATTACAGATGTGAGCCACCGCACCTGGCCCCAGTT--------------CTCATACCTATCCCTATTGGCAGTGTCTTAGTTTTATTTTTTATTATCTTTATTGTGGCAGCCATTATTCCTGTCTC	hg38:chr12:88101103-88101287(-)
436	clean_deletion	0.138642	-2	GGATGGTGTCGATCTCCTGAACTCGTGATCCACCCGCCTCGGCCTCCTAAAGTGCTGGGATTACAGATGTGAGCCACCGCACCTGGCCCCAGTTGTAATTGTG--TATCTCATACCTATCCCTATTGGCAGTGTCTTAGTTTTATTTTTTATTATCTTTATTGTGGCAGCCATTATTCCTGTCTC	hg38:chr12:88101103-88101287(-)
428	clean_deletion	0.136098	-3	GGATGGTGTCGATCTCCTGAACTCGTGATCCACCCGCCTCGGCCTCCTAAAGTGCTGGGATTACAGATGTGAGCCACCGCACCTGGCCCCAGTTGTAATTGT---TATCTCATACCTATCCCTATTGGCAGTGTCTTAGTTTTATTTTTTATTATCTTTATTGTGGCAGCCATTATTCCTGTCTC	hg38:chr12:88101103-88101287(-)
425	clean_deletion	0.135144	-1	GGATGGTGTCGATCTCCTGAACTCGTGATCCACCCGCCTCGGCCTCCTAAAGTGCTGGGATTACAGATGTGAGCCACCGCACCTGGCCCCAGTTGTAATTGTGAAT-TCTCATACCTATCCCTATTGGCAGTGTCTTAGTTTTATTTTTTATTATCTTTATTGTGGCAGCCATTATTCCTGTCTC	hg38:chr12:88101103-88101287(-)
405	clean_deletion	0.128784	-14	GGATGGTGTCGATCTCCTGAACTCGTGATCCACCCGCCTCGGCCTCCTAAAGTGCTGGGATTACAGATGTGAGCCACCGCACCTGGCCCCAGTTGT--------------CATACCTATCCCTATTGGCAGTGTCTTAGTTTTATTTTTTATTATCTTTATTGTGGCAGCCATTATTCCTGTCTC	hg38:chr12:88101103-88101287(-)
403	clean_deletion	0.128148	-16	GGATGGTGTCGATCTCCTGAACTCGTGATCCACCCGCCTCGGCCTCCTAAAGTGCTGGGATTACAGATGTGAGCCACCGCACCTGGCCCCA----------------TCTCATACCTATCCCTATTGGCAGTGTCTTAGTTTTATTTTTTATTATCTTTATTGTGGCAGCCATTATTCCTGTCTC	hg38:chr12:88101103-88101287(-)
384	clean_deletion	0.122107	-23	GGATGGTGTCGATCTCCTGAACTCGTGATCCACCCGCCTCGGCCTCCTAAAGTGCTGGGATTACAGATGTGAGCCACCGCACCTGGCC-----------------------ATACCTATCCCTATTGGCAGTGTCTTAGTTTTATTTTTTATTATCTTTATTGTGGCAGCCATTATTCCTGTCTC	hg38:chr12:88101103-88101287(-)
381	clean_deletion	0.121153	-26	GGATGGTGTCGATCTCCTGAACTCGTGATCCACCCGCCTCGGCCTCCTAAAGTGCTGGGATTACAGATGTGAGCCACCGCACCT--------------------------CATACCTATCCCTATTGGCAGTGTCTTAGTTTTATTTTTTATTATCTTTATTGTGGCAGCCATTATTCCTGTCTC	hg38:chr12:88101103-88101287(-)
374	clean_deletion	0.118927	-39	GGATGGTGTCGATCTCCTGAACTCGTGATCCACCCGCCTCGGCCTCCTAAAGTGCTGGGATTACAGATGTGAGCCACCGCACCTG---------------------------------------TTGGCAGTGTCTTAGTTTTATTTTTTATTATCTTTATTGTGGCAGCCATTATTCCTGTCTC	hg38:chr12:88101103-88101287(-)
373	clean_deletion	0.118609	-43	GGATGGTGTCGATCTCCTGAACTCGTGATCCACCCGCCTCGGCCTCCTAAAGTGCTGGGATTACAGATGTGAGCCACCGCA-------------------------------------------TTGGCAGTGTCTTAGTTTTATTTTTTATTATCTTTATTGTGGCAGCCATTATTCCTGTCTC	hg38:chr12:88101103-88101287(-)
367	clean_deletion	0.116701	-38	GGATGGTGTCGATCTCCTGAACTCGTGATCCACCCGCCTCGGCCTCCTAAAGTGCTGGGATTACAGATGTGAGCCACC--------------------------------------TATCCCTATTGGCAGTGTCTTAGTTTTATTTTTTATTATCTTTATTGTGGCAGCCATTATTCCTGTCTC	hg38:chr12:88101103-88101287(-)
367	clean_deletion	0.116701	-35	GGATGGTGTCGATCTCCTGAACTCGTGATCCACCCGCCTCGGCCTCCTAAAGTGCTGGGATTACAGATGTGAGCCACCGCACCTGGC-----------------------------------TATTGGCAGTGTCTTAGTTTTATTTTTTATTATCTTTATTGTGGCAGCCATTATTCCTGTCTC	hg38:chr12:88101103-88101287(-)
367	clean_deletion	0.116701	-19	GGATGGTGTCGATCTCCTGAACTCGTGATCCACCCGCCTCGGCCTCCTAAAGTGCTGGGATTACAGATGTGAGCCACCGCACCTGGC-------------------ATCTCATACCTATCCCTATTGGCAGTGTCTTAGTTTTATTTTTTATTATCTTTATTGTGGCAGCCATTATTCCTGTCTC	hg38:chr12:88101103-88101287(-)
359	clean_deletion	0.114157	-8	GGATGGTGTCGATCTCCTGAACTCGTGATCCACCCGCCTCGGCCTCCTAAAGTGCTGGGATTACAGATGTGAGCCACCGCACCTGGCCCCAGTTGTA--------TATCTCATACCTATCCCTATTGGCAGTGTCTTAGTTTTATTTTTTATTATCTTTATTGTGGCAGCCATTATTCCTGTCTC	hg38:chr12:88101103-88101287(-)
350	clean_deletion	0.111295	-4	GGATGGTGTCGATCTCCTGAACTCGTGATCCACCCGCCTCGGCCTCCTAAAGTGCTGGGATTACAGATGTGAGCCACCGCACCTGGCCCCAGTTGTAATTGTGA----CTCATACCTATCCCTATTGGCAGTGTCTTAGTTTTATTTTTTATTATCTTTATTGTGGCAGCCATTATTCCTGTCTC	hg38:chr12:88101103-88101287(-)
346	clean_deletion	0.110023	-18	GGATGGTGTCGATCTCCTGAACTCGTGATCCACCCGCCTCGGCCTCCTAAAGTGCTGGGATTACAGATGTGAGCCACCGCACCTGGCCCCAGTTGTAATTGTGA------------------TATTGGCAGTGTCTTAGTTTTATTTTTTATTATCTTTATTGTGGCAGCCATTATTCCTGTCTC	hg38:chr12:88101103-88101287(-)
340	clean_deletion	0.108115	-26	GGATGGTGTCGATCTCCTGAACTCGTGATCCACCCGCCTCGGCCTCCTAAAGTGCTGGGATTACAGATGTGAGCCACCGCACCTGGCCCCAGT--------------------------CCCTATTGGCAGTGTCTTAGTTTTATTTTTTATTATCTTTATTGTGGCAGCCATTATTCCTGTCTC	hg38:chr12:88101103-88101287(-)
340	clean_deletion	0.108115	-20	GGATGGTGTCGATCTCCTGAACTCGTGATCCACCCGCCTCGGCCTCCTAAAGTGCTGGGATTACAGATGTGAGCCACCGCACMTGGCCCCAGT--------------------ACCKATCCCTATTGGCAGTGTCTTAGTTTTATTTTTTATTATCTTTATTGTGGCAGCCATTATTCCTGTCTC	hg38:chr12:88101103-88101287(-)
338	clean_deletion	0.107479	-31	GGATGGTGTCGATCTCCTGAACTCGTGATCCACCCGCCTCGGCCTCCTAAAGTGCTGGGATTACAGATGTGAGCCA-------------------------------TCTCATACCTATCCCTATTGGCAGTGTCTTAGTTTTATTTTTTATTATCTTTATTGTGGCAGCCATTATTCCTGTCTC	hg38:chr12:88101103-88101287(-)
335	clean_deletion	0.106525	-23	GGATGGTGTCGATCTCCTGAACTCGTGATCCACCCGCCTCGGCCTCCTAAAGTGCTGGGATTACAGATGTGAGCCACCGCACCTGGCCCCA-----------------------CCTATCCCTATTGGCAGTGTCTTAGTTTTATTTTTTATTATCTTTATTGTGGCAGCCATTATTCCTGTCTC	hg38:chr12:88101103-88101287(-)
331	clean_deletion	0.105253	-12	GGATGGTGTCGATCTCCTGAACTCGTGATCCACCCGCCTCGGCCTCCTAAAGTGCTGGGATTACAGATGTGAGCCACCGCACCTGGCCCCAGTTGT------------CTCATACCTATCCCTATTGGCAGTGTCTTAGTTTTATTTTTTATTATCTTTATTGTGGCAGCCATTATTCCTGTCTC	hg38:chr12:88101103-88101287(-)
330	clean_deletion	0.104935	-26	GGATGGTGTCGATCTCCTGAACTCGTGATCCACCCGCCTCGGCCTCCTAAAGTGCTGGGATTACAGATGTGAGCCACCGCA--------------------------TCTCATACCTATCCCTATTGGCAGTGTCTTAGTTTTATTTTTTATTATCTTTATTGTGGCAGCCATTATTCCTGTCTC	hg38:chr12:88101103-88101287(-)
326	clean_deletion	0.103664	-15	GGATGGTGTCGATCTCCTGAACTCGTGATCCACCCGCCTCGGCCTCCTAAAGTGCTGGGATTACAGATGTGAGCCACCGCACCTGGCCCCAGT---------------CTCATACCTATCCCTATTGGCAGTGTCTTAGTTTTATTTTTTATTATCTTTATTGTGGCAGCCATTATTCCTGTCTC	hg38:chr12:88101103-88101287(-)
322	clean_deletion	0.102392	-9	GGATGGTGTCGATCTCCTGAACTCGTGATCCACCCGCCTCGGCCTCCTAAAGTGCTGGGATTACAGATGTGAGCCACCGCACCTGGCCCCAGTTGTAATTGTGAA---------CCTATCCCTATTGGCAGTGTCTTAGTTTTATTTTTTATTATCTTTATTGTGGCAGCCATTATTCCTGTCTC	hg38:chr12:88101103-88101287(-)
320	clean_deletion	0.101756	-10	GGATGGTGTCGATCTCCTGAACTCGTGATCCACCCGCCTCGGCCTCCTAAAGTGCTGGGATTACAGATGTGAGCCACCGCACCTGGCCCCAGTTGTAATTGTGA----------CCTATCCCTATTGGCAGTGTCTTAGTTTTATTTTTTATTATCTTTATTGTGGCAGCCATTATTCCTGTCTC	hg38:chr12:88101103-88101287(-)
318	clean_deletion	0.10112	-37	GGATGGTGTCGATCTCCTGAACTCGTGATCCACCCGCCTCGGCCTCCTAAAGTGCTGGGATTACAGATGTGAGCCACCGCA-------------------------------------TCCCTATTGGCAGTGTCTTAGTTTTATTTTTTATTATCTTTATTGTGGCAGCCATTATTCCTGTCTC	hg38:chr12:88101103-88101287(-)
314	clean_deletion	0.0998477	-13	GGATGGTGTCGATCTCCTGAACTCGTGATCCACCCGCCTCGGCCTCCTAAAGTGCTGGGATTACAGATGTGAGCCACCGCACCTGGCCCCA-------------ATATCTCATACCTATCCCTATTGGCAGTGTCTTAGTTTTATTTTTTATTATCTTTATTGTGGCAGCCATTATTCCTGTCTC	hg38:chr12:88101103-88101287(-)
311	clean_deletion	0.0988937	-30	GGATGGTGTCGATCTCCTGAACTCGTGATCCACCCGCCTCGGCCTCCTAAAGTGCTGGGATTACAGATGTGAGCCACCGCACCTGGCCCCAGT------------------------------ATTGGCAGTGTCTTAGTTTTATTTTTTATTATCTTTATTGTGGCAGCCATTATTCCTGTCTC	hg38:chr12:88101103-88101287(-)
308	clean_deletion	0.0979398	-7	GGATGGTGTCGATCTCCTGAACTCGTGATCCACCCGCCTCGGCCTCCTAAAGTGCTGGGATTACAGATGTGAGCCACCGCACCTGGCCCCAGTT-------TGAATATCTCATACCTATCCCTATTGGCAGTGTCTTAGTTTTATTTTTTATTATCTTTATTGTGGCAGCCATTATTCCTGTCTC	hg38:chr12:88101103-88101287(-)
304	clean_deletion	0.0966678	-31	GGATGGTGTCGATCTCCTGAACTCGTGATCCACCCGCCTCGGCCTCCTAAAGTGCTGGGATTACAGATGTGAGCCACCGCA-------------------------------TACCTATCCCTATTGGCAGTGTCTTAGTTTTATTTTTTATTATCTTTATTGTGGCAGCCATTATTCCTGTCTC	hg38:chr12:88101103-88101287(-)
304	clean_deletion	0.0966678	-19	GGATGGTGTCGATCTCCTGAACTCGTGATCCACCCGCCTCGGCCTCCTAAAGTGCTGGGATTACAGATGTGAGCCACCGCACCTGGCCCCAGTTGTAATT-------------------CCCTATTGGCAGTGTCTTAGTTTTATTTTTTATTATCTTTATTGTGGCAGCCATTATTCCTGTCTC	hg38:chr12:88101103-88101287(-)
302	clean_deletion	0.0960318	-29	GGATGGTGTCGATCTCCTGAACTCGTGATCCACCCGCCTCGGCCTCCTAAAGTGCTGGGATTACAGATGTGAGCCACCGCACCT-----------------------------ACCTATCCCTATTGGCAGTGTCTTAGTTTTATTTTTTATTATCTTTATTGTGGCAGCCATTATTCCTGTCTC	hg38:chr12:88101103-88101287(-)
302	clean_deletion	0.0960318	-3	GGATGGTGTCGATCTCCTGAACTCGTGATCCACCCGCCTCGGCCTCCTAAAGTGCTGGGATTACAGATGTGAGCCACCGCACCTGGCCCCAGTTGTAATTGTGAA---CTCATACCTATCCCTATTGGCAGTGTCTTAGTTTTATTTTTTATTATCTTTATTGTGGCAGCCATTATTCCTGTCTC	hg38:chr12:88101103-88101287(-)
301	clean_deletion	0.0957139	-24	GGATGGTGTCGATCTCCTGAACTCGTGATCCACCCGCCTCGGCCTCCTAAAGTGCTGGGATTACAGATGTGAGCCACCGCACCTGGCCCCAGTTGTAATTGTG------------------------GCAGTGTCTTAGTTTTATTTTTTATTATCTTTATTGTGGCAGCCATTATTCCTGTCTC	hg38:chr12:88101103-88101287(-)
294	clean_deletion	0.093488	-28	GGATGGTGTCGATCTCCTGAACTCGTGATCCACCCGCCTCGGCCTCCTAAAGTGCTGGGATTACAGATGTGAGCCACCGCACC----------------------------ATACCTATCCCTATTGGCAGTGTCTTAGTTTTATTTTTTATTATCTTTATTGTGGCAGCCATTATTCCTGTCTC	hg38:chr12:88101103-88101287(-)
294	clean_deletion	0.093488	-14	GGATGGTGTCGATCTCCTGAACTCGTGATCCACCCGCCTCGGCCTCCTAAAGTGCTGGGATTACAGATGTGAGCCACCGCACCTGGCC--------------GAATATCTCATACCTATCCCTATTGGCAGTGTCTTAGTTTTATTTTTTATTATCTTTATTGTGGCAGCCATTATTCCTGTCTC	hg38:chr12:88101103-88101287(-)
293	clean_deletion	0.09317	-20	GGATGGTGTCGATCTCCTGAACTCGTGATCCACCCGCCTCGGCCTCCTAAAGTGCTGGGATTACAGATGTGAGCCACCGCACCTGGCCCCAGTTGTAATTGTGAAT--------------------GGCAGTGTCTTAGTTTTATTTTTTATTATCTTTATTGTGGCAGCCATTATTCCTGTCTC	hg38:chr12:88101103-88101287(-)
291	clean_deletion	0.092534	-69	GGATGGTGTCGATCTCCTGAACTCGTGATCCACCCGCCTCGGCCTCCTA---------------------------------------------------------------------TCCCTATTGGCAGTGTCTTAGTTTTATTTTTTATTATCTTTATTGTGGCAGCCATTATTCCTGTCTC	hg38:chr12:88101103-88101287(-)
291	clean_deletion	0.092534	-20	GGATGGTGTCGATCTCCTGAACTCGTGATCCACCCGCCTCGGCCTCCTAAAGTGCTGGGATTACAGATGTGAGCCACCGCAC--------------------GAATATCTCATACCTATCCCTATTGGCAGTGTCTTAGTTTTATTTTTTATTATCTTTATTGTGGCAGCCATTATTCCTGTCTC	hg38:chr12:88101103-88101287(-)
287	clean_deletion	0.0912621	-24	GGATGGTGTCGATCTCCTGAACTCGTGATCCACCCGCCTCGGCCTCCTAAAGTGCTGGGATTACAGATGTGAGCCACCGCACCTGGCCCCAGT------------------------ATCCCTATTGGCAGTGTCTTAGTTTTATTTTTTATTATCTTTATTGTGGCAGCCATTATTCCTGTCTC	hg38:chr12:88101103-88101287(-)
287	clean_deletion	0.0912621	-9	GGATGGTGTCGATCTCCTGAACTCGTGATCCACCCGCCTCGGCCTCCTAAAGTGCTGGGATTACAGATGTGAGCCACCGCACCTGGCCCCAGTTGTAATTG---------CATACMTATCCCTATTGGCAGTGTCTTAGTTTTATTTTTTATTATCTTTATTGTGGCAGCCATTATTCCTGTCTC	hg38:chr12:88101103-88101287(-)
284	clean_deletion	0.0903081	-15	GGATGGTGTCGATCTCCTGAACTCGTGATCCACCCGCCTCGGCCTCCTAAAGTGCTGGGATTACAGATGTGAGCCACCGCACCTGGCCCCAGTTGTA---------------TACCTATCCCTATTGGCAGTGTCTTAGTTTTATTTTTTATTATCTTTATTGTGGCAGCCATTATTCCTGTCTC	hg38:chr12:88101103-88101287(-)
284	clean_deletion	0.0903081	-10	GGATGGTGTCGATCTCCTGAACTCGTGATCCACCCGCCTCGGCCTCCTAAAGTGCTGGGATTACAGATGTGAGCCACCGCACCTGGCCCCAGTTGTAA----------CTCATACCTATCCCTATTGGCAGTGTCTTAGTTTTATTTTTTATTATCTTTATTGTGGCAGCCATTATTCCTGTCTC	hg38:chr12:88101103-88101287(-)
282	clean_deletion	0.0896721	-12	GGATGGTGTCGATCTCCTGAACTCGTGATCCACCCGCCTCGGCCTCCTAAAGTGCTGGGATTACAGATGTGAGCCACCGCACCTGGCCCCAGTTGTAATTGTGA------------TATCCCTATTGGCAGTGTCTTAGTTTTATTTTTTATTATCTTTATTGTGGCAGCCATTATTCCTGTCTC	hg38:chr12:88101103-88101287(-)
282	clean_deletion	0.0896721	-4	GGATGGTGTCGATCTCCTGAACTCGTGATCCACCCGCCTCGGCCTCCTAAAGTGCTGGGATTACAGATGTGAGCCACCGCACCTGGCCCCAGTTGTAATT----ATATCTCATACCTATCCCTATTGGCAGTGTCTTAGTTTTATTTTTTATTATCTTTATTGTGGCAGCCATTATTCCTGTCTC	hg38:chr12:88101103-88101287(-)
279	clean_deletion	0.0887182	-5	GGATGGTGTCGATCTCCTGAACTCGTGATCCACCCGCCTCGGCCTCCTAAAGTGCTGGGATTACAGATGTGAGCCACCGCACCTGGCCCCAGTTGTAATTGT-----TCYCATACCTATCCCTATTGGCAGTGTCTTAGTTTTATTTTTTATTATCTTTATTGTGGCAGCCATTATTCCTGTCTC	hg38:chr12:88101103-88101287(-)
277	clean_deletion	0.0880822	-8	GGATGGTGTCGATCTCCTGAACTCGTGATCCACCCGCCTCGGCCTCCTAAAGTGCTGGGATTACAGATGTGAGCCACCGCACCTGGCCCCAGTTGTAATTGTGAA--------ACCTATCCCTATTGGCAGTGTCTTAGTTTTATTTTTTATTATCTTTATTGTGGCAGCCATTATTCCTGTCTC	hg38:chr12:88101103-88101287(-)
275	clean_deletion	0.0874462	-26	GGATGGTGTCGATCTCCTGAACTCGTGATCCACCCGCCTCGGCCTCCTAAAGTGCTGGGATTACAGATGTGAGCCACCGCACCTGGCCCCAGTT--------------------------CCTATTGGCAGTGTCTTAGTTTTATTTTTTATTATCTTTATTGTGGCAGCCATTATTCCTGTCTC	hg38:chr12:88101103-88101287(-)
264	clean_deletion	0.0839484	-5	GGATGGTGTCGATCTCCTGAACTCGTGATCCACCCGCCTCGGCCTCCTAAAGTGCTGGGATTACAGATGTGAGCCACCGCACCTGGCCCCAGTTGTAATTGTGAA-----CATACCTATCCCTATTGGCAGTGTCTTAGTTTTATTTTTTATTATCTTTATTGTGGCAGCCATTATTCCTGTCTC	hg38:chr12:88101103-88101287(-)
262	clean_deletion	0.0833124	-30	GGATGGTGTCGATCTCCTGAACTCGTGATCCACCCGCCTCGGCCTCCTAAAGTGCTGGGATTACAGATGTGAGCCACCGCACCTGGCCCC------------------------------CCTATTGGCAGTGTCTTAGTTTTATTTTTTATTATCTTTATTGTGGCAGCCATTATTCCTGTCTC	hg38:chr12:88101103-88101287(-)
262	clean_deletion	0.0833124	-13	GGATGGTGTCGATCTCCTGAACTCGTGATCCACCCGCCTCGGCCTCCTAAAGTGCTGGGATTACAGATGTGAGCCACCGCACCTGGCCCCAGT-------------ATCTCATACCTATCCCTATTGGCAGTGTCTTAGTTTTATTTTTTATTATCTTTATTGTGGCAGCCATTATTCCTGTCTC	hg38:chr12:88101103-88101287(-)
261	clean_deletion	0.0829944	-19	GGATGGTGTCGATCTCCTGAACTCGTGATCCACCCGCCTCGGCCTCCTAAAGTGCTGGGATTACAGATGTGAGCCACCGCACCTGGCCCC-------------------TCATACCTATCCCTATTGGCAGTGTCTTAGTTTTATTTTTTATTATCTTTATTGTGGCAGCCATTATTCCTGTCTC	hg38:chr12:88101103-88101287(-)
256	clean_deletion	0.0814045	-40	GGATGGTGTCGATCTCCTGAACTCGTGATCCACCCGCCTCGGCCTCCTAAAGTGCTGGGATTACAGATGTGAGCCACCGCACCTGGCCC----------------------------------------AGTGTCTTAGTTTTATTTTTTATTATCTTTATTGTGGCAGCCATTATTCCTGTCTC	hg38:chr12:88101103-88101287(-)
253	clean_deletion	0.0804505	-17	GGATGGTGTCGATCTCCTGAACTCGTGATCCACCCGCCTCGGCCTCCTAAAGTGCTGGGATTACAGATGTGAGCCACCGCACCTGGCCCCAGTTGTAATT-----------------ATCCCTATTGGCAGTGTCTTAGTTTTATTTTTTATTATCTTTATTGTGGCAGCCATTATTCCTGTCTC	hg38:chr12:88101103-88101287(-)
248	clean_deletion	0.0788606	-17	GGATGGTGTCGATCTCCTGAACTCGTGATCCACCCGCCTCGGCCTCCTAAAGTGCTGGGATTACAGATGTGAGCCACCGCACCTGGCCC-----------------ATCTCATACCTATCCCTATTGGCAGTGTCTTAGTTTTATTTTTTATTATCTTTATTGTGGCAGCCATTATTCCTGTCTC	hg38:chr12:88101103-88101287(-)
248	clean_deletion	0.0788606	-16	GGATGGTGTCGATCTCCTGAACTCGTGATCCACCCGCCTCGGCCTCCTAAAGTGCTGGGATTACAGATGTGAGCCACCGCACCTGGCCCCAGTT----------------CATACCTATCCCTATTGGCAGTGTCTTAGTTTTATTTTTTATTATCTTTATTGTGGCAGCCATTATTCCTGTCTC	hg38:chr12:88101103-88101287(-)
242	clean_deletion	0.0769527	-36	GGATGGTGTCGATCTCCTGAACTCGTGATCCACCCGCCTCGGCCTCCTAAAGTGCTGGGATTACAGATGTGAGCCACCGCA------------------------------------ATCCCTATTGGCAGTGTCTTAGTTTTATTTTTTATTATCTTTATTGTGGCAGCCATTATTCCTGTCTC	hg38:chr12:88101103-88101287(-)
242	clean_deletion	0.0769527	-36	GGATGGTGTCGATCTCCTGAACTCGTGATCCACCCGCCTCGGCCTCCTAAAGTGCTGGGATTACAGATGTGAGCCA------------------------------------TACCTATCCCTATTGGCAGTGTCTTAGTTTTATTTTTTATTATCTTTATTGTGGCAGCCATTATTCCTGTCTC	hg38:chr12:88101103-88101287(-)
242	clean_deletion	0.0769527	-29	GGATGGTGTCGATCTCCTGAACTCGTGATCCACCCGCCTCGGCCTCCTAAAGTGCTGGGATTACAGATGTGAGCCACCGCACCTGGCCCCAGTT-----------------------------ATTGGCAGTGTCTTAGTTTTATTTTTTATTATCTTTATTGTGGCAGCCATTATTCCTGTCTC	hg38:chr12:88101103-88101287(-)
240	clean_deletion	0.0763167	-36	GGATGGTGTCGATCTCCTGAACTCGTGATCCACCCGCCTCGGCCTCCTAAAGTGCTGGGATTACAGATGTGAGCCACCGC------------------------------------TATCCCTATTGGCAGTGTCTTAGTTTTATTTTTTATTATCTTTATTGTGGCAGCCATTATTCCTGTCTC	hg38:chr12:88101103-88101287(-)
240	clean_deletion	0.0763167	-30	GGATGGTGTCGATCTCCTGAACTCGTGATCCACCCGCCTCGGCCTCCTAAAGTGCTGGGATTACAGATGTGAGCCACCGCACCTGGCCCCAGTTGT------------------------------GGCAGTGTCTTAGTTTTATTTTTTATTATCTTTATTGTGGCAGCCATTATTCCTGTCTC	hg38:chr12:88101103-88101287(-)
240	clean_deletion	0.0763167	-16	GGATGGTGTCGATCTCCTGAACTCGTGATCCACCCGCCTCGGCCTCCTAAAGTGCTGGGATTACAGATGTGAGCCACCGCACCTGGC----------------AATATCTCATACCTATCCCTATTGGCAGTGTCTTAGTTTTATTTTTTATTATCTTTATTGTGGCAGCCATTATTCCTGTCTC	hg38:chr12:88101103-88101287(-)
237	clean_deletion	0.0753627	-17	GGATGGTGTCGATCTCCTGAACTCGTGATCCACCCGCCTCGGCCTCCTAAAGTGCTGGGATTACAGATGTGAGCCACCGCACCTGGCCCCAGTTGTAA-----------------CTATCCCTATTGGCAGTGTCTTAGTTTTATTTTTTATTATCTTTATTGTGGCAGCCATTATTCCTGTCTC	hg38:chr12:88101103-88101287(-)
228	clean_deletion	0.0725009	-10	GGATGGTGTCGATCTCCTGAACTCGTGATCCACCCGCCTCGGCCTCCTAAAGTGCTGGGATTACAGATGTGAGCCACCGCACCTGGCCCCAGTTGTAATT----------CATACCTATCCCTATTGGCAGTGTCTTAGTTTTATTTTTTATTATCTTTATTGTGGCAGCCATTATTCCTGTCTC	hg38:chr12:88101103-88101287(-)
225	clean_deletion	0.0715469	-28	GGATGGTGTCGATCTCCTGAACTCGTGATCCACCCGCCTCGGCCTCCTAAAGTGCTGGGATTACAGATGTGAGCCACCGCACCTGGCCC----------------------------ATCCCTATTGGCAGTGTCTTAGTTTTATTTTTTATTATCTTTATTGTGGCAGCCATTATTCCTGTCTC	hg38:chr12:88101103-88101287(-)
222	clean_deletion	0.0705929	-22	GGATGGTGTCGATCTCCTGAACTCGTGATCCACCCGCCTCGGCCTCCTAAAGTGCTGGGATTACAGATGTGAGCCACCGCACCTGGCCC----------------------ATACCTATCCCTATTGGCAGTGTCTTAGTTTTATTTTTTATTATCTTTATTGTGGCAGCCATTATTCCTGTCTC	hg38:chr12:88101103-88101287(-)
222	clean_deletion	0.0705929	-19	GGATGGTGTCGATCTCCTGAACTCGTGATCCACCCGCCTCGGCCTCCTAAAGTGCTGGGATTACAGATGTGAGCCACCGCACCTG-------------------ATATCTCATACCTATCCCTATTGGCAGTGTCTTAGTTTTATTTTTTATTATCTTTATTGTGGCAGCCATTATTCCTGTCTC	hg38:chr12:88101103-88101287(-)
222	clean_deletion	0.0705929	-14	GGATGGTGTCGATCTCCTGAACTCGTGATCCACCCGCCTCGGCCTCCTAAAGTGCTGGGATTACAGATGTGAGCCACCGCACCTGGCCCCAG--------------ATCTCATACCTATCCCTATTGGCAGTGTCTTAGTTTTATTTTTTATTATCTTTATTGTGGCAGCCATTATTCCTGTCTC	hg38:chr12:88101103-88101287(-)
221	clean_deletion	0.070275	-20	GGATGGTGTCGATCTCCTGAACTCGTGATCCACCCGCCTCGGCCTCCTAAAGTGCTGGGATTACAGATGTGAGCCACCGCACCTGGCCCCAGTTGTAATTGTGA--------------------TTGGCAGTGTCTTAGTTTTATTTTTTATTATCTTTATTGTGGCAGCCATTATTCCTGTCTC	hg38:chr12:88101103-88101287(-)
219	clean_deletion	0.069639	-19	GGATGGTGTCGATCTCCTGAACTCGTGATCCACCCGCCTCGGCCTCCTAAAGTGCTGGGATTACAGATGTGAGCCACCGCACC-------------------GAATATCTCATACCTATCCCTATTGGCAGTGTCTTAGTTTTATTTTTTATTATCTTTATTGTGGCAGCCATTATTCCTGTCTC	hg38:chr12:88101103-88101287(-)
218	clean_deletion	0.069321	-34	GGATGGTGTCGATCTCCTGAACTCGTGATCCACCCGCCTCGGCCTCCTAAAGTGCTGGGATTACAGATGTGAGCCACCGCAC----------------------------------TATCCCTATTGGCAGTGTCTTAGTTTTATTTTTTATTATCTTTATTGTGGCAGCCATTATTCCTGTCTC	hg38:chr12:88101103-88101287(-)
216	clean_deletion	0.068685	-38	GGATGGTGTCGATCTCCTGAACTCGTGATCCACCCGCCTCGGCCTCCTAAAGTGCTGGGATTACAGATGTGAGCCACCGCACCTGGC--------------------------------------TGGCAGTGTCTTAGTTTTATTTTTTATTATCTTTATTGTGGCAGCCATTATTCCTGTCTC	hg38:chr12:88101103-88101287(-)
214	clean_deletion	0.0680491	-8	GGATGGTGTCGATCTCCTGAACTCGTGATCCACCCGCCTCGGCCTCCTAAAGTGCTGGGATTACAGATGTGAGCCACCGCACCTGGCCCCAGTTGTAATT--------CTCATACCTATCCCTATTGGCAGTGTCTTAGTTTTATTTTTTATTATCTTTATTGTGGCAGCCATTATTCCTGTCTC	hg38:chr12:88101103-88101287(-)
213	clean_deletion	0.0677311	-16	GGATGGTGTCGATCTCCTGAACTCGTGATCCACCCGCCTCGGCCTCCTAAAGTGCTGGGATTACAGATRTGAGCCACCGCACCTGGCCCCAGTTGTAATTGTGAA----------------CTATTGGCAGTGTCTTAGTTTTATTTTTTATTATCTTTATTGTGGCAGCCATTATTCCTGTCTC	hg38:chr12:88101103-88101287(-)
209	clean_deletion	0.0664591	-42	GGATGGTGTCGATCTCCTGAACTCGTGATCCACCCGCCTCGGCCTCCTAAAGTGCTGGGATTACAGATGTGAGCCA------------------------------------------TCCCTATTGGCAGTGTCTTAGTTTTATTTTTTATTATCTTTATTGTGGCAGCCATTATTCCTGTCTC	hg38:chr12:88101103-88101287(-)
208	clean_deletion	0.0661411	-22	GGATGGTGTCGATCTCCTGAACTCGTGATCCACCCGCCTCGGCCTCCTAAAGTGCTGGGATTACAGATGTGAGCCACCGCACCTGGCCCCAGTTGTAATTGT----------------------TTGGCAGTGTCTTAGTTTTATTTTTTATTATCTTTATTGTGGCAGCCATTATTCCTGTCTC	hg38:chr12:88101103-88101287(-)
205	clean_deletion	0.0651872	-15	GGATGGTGTCGATCTCCTGAACTCGTGATCCACCCGCCTCGGCCTCCTAAAGTGCTGGGATTACAGATGTGAGCCACCGCACCTGGCCCCAGTTGTAATTGTGAATAT---------------ATTGGCAGTGTCTTAGTTTTATTTTTTATTATCTTTATTGTGGCAGCCATTATTCCTGTCTC	hg38:chr12:88101103-88101287(-)
201	clean_deletion	0.0639152	-3	GGATGGTGTCGATCTCCTGAACTCGTGATCCACCCGCCTCGGCCTCCTAAAGTGCTGGGATTACAGATGTGAGCCACCGCACCTGGCCCCAGTTGTAATTGTGAAT---TCATACCTATCCCTATTGGCAGTGTCTTAGTTTTATTTTTTATTATCTTTATTGTGGCAGCCATTATTCCTGTCTC	hg38:chr12:88101103-88101287(-)
200	clean_deletion	0.0635973	-25	GGATGGTGTCGATCTCCTGAACTCGTGATCCACCCGCCTCGGCCTCCTAAAGTGCTGGGATTACAGATGTGAGCCACCGCACCTGGCCCCAGTTGTAATT-------------------------TGGCAGTGTCTTAGTTTTATTTTTTATTATCTTTATTGTGGCAGCCATTATTCCTGTCTC	hg38:chr12:88101103-88101287(-)
199	clean_deletion	0.0632793	-62	GGATGGTGTCGATCTCCTGAACTCGTGATCCACCCGCCTCGGCCTCCTAAAGTGCTGGGATTACAGATGTGAGCCACCGCACCTGGCCCCAGTTGTAATTGTG--------------------------------------------------------------GCAGCCATTATTCCTGTCTC	hg38:chr12:88101103-88101287(-)
199	clean_deletion	0.0632793	-38	GGATGGTGTCGATCTCCTGAACTCGTGATCCACCCGCCTCGGCCTCCTAAAGTGCTGGGATTACAGATGTGAGCCACCGCACC--------------------------------------CTATTGGCAGTGTCTTAGTTTTATTTTTTATTATCTTTATTGTGGCAGCCATTATTCCTGTCTC	hg38:chr12:88101103-88101287(-)
199	clean_deletion	0.0632793	-12	GGATGGTGTCGATCTCCTGAACTCGTGATCCACCCGCCTCGGCCTCCTAAAGTGCTGGGATTACAGATGTGAGCCACCGCACCTGGCCCCAGTTGTAATTGTGAAT------------TCCCTATTGGCAGTGTCTTAGTTTTATTTTTTATTATCTTTATTGTGGCAGCCATTATTCCTGTCTC	hg38:chr12:88101103-88101287(-)
196	clean_deletion	0.0623253	-13	GGATGGTGTCGATCTCCTGAACTCGTGATCCACCCGCCTCGGCCTCCTAAAGTGCTGGGATTACAGATGTGAGCCACCGCACCTGGCCCCAGTTGTAA-------------ATACCTATCCCTATTGGCAGTGTCTTAGTTTTATTTTTTATTATCTTTATTGTGGCAGCCATTATTCCTGTCTC	hg38:chr12:88101103-88101287(-)
194	clean_deletion	0.0616893	-35	GGATGGTGTCGATCTCCTGAACTCGTGATCCACCCGCCTCGGCCTCCTAAAGTGCTGGGATTACAGATGTGAGC-----------------------------------TCATACCTATCCCTATTGGCAGTGTCTTAGTTTTATTTTTTATTATCTTTATTGTGGCAGCCATTATTCCTGTCTC	hg38:chr12:88101103-88101287(-)
190	clean_deletion	0.0604174	-46	GGATGGTGTCGATCTCCTGAACTCGTGATCCACCCGCCTCGGCCTCCTAAAGTGCTGGGATTACAGATGTGAGCCACCGCACCTGGCCCCAGWTGTAATT----------------------------------------------TTTTATTATCTTTATTGTGGCAGCCATTATTCCTGTCTC	hg38:chr12:88101103-88101287(-)
189	clean_deletion	0.0600994	-37	GGATGGTGTCGATCTCCTGAACTCGTGATCCACCCGCCTCGGCCTCCTAAAGTGCTGGGATTACAGATGTGAGCCACCG-------------------------------------TATCCCTATTGGCAGTGTCTTAGTTTTATTTTTTATTATCTTTATTGTGGCAGCCATTATTCCTGTCTC	hg38:chr12:88101103-88101287(-)
189	clean_deletion	0.0600994	-15	GGATGGTGTCGATCTCCTGAACTCGTGATCCACCCGCCTCGGCCTCCTAAAGTGCTGGGATTACAGATGTGAGCCACCGCACCTGGCCCCAGTTG---------------CATACCTATCCCTATTGGCAGTGTCTTAGTTTTATTTTTTATTATCTTTATTGTGGCAGCCATTATTCCTGTCTC	hg38:chr12:88101103-88101287(-)
187	clean_deletion	0.0594634	-32	GGATGGTGTCGATCTCCTGAACTCGTGATCCACCCGCCTCGGCCTCCTAAAGTGCTGGGATTACAGATGTGAGCCACCGCACCTGGCCCCAGTTGTAA--------------------------------GTGTCTTAGTTTTATTTTTTATTATCTTTATTGTGGCAGCCATTATTCCTGTCTC	hg38:chr12:88101103-88101287(-)
187	clean_deletion	0.0594634	-16	GGATGGTGTCGATCTCCTGAACTCGTGATCCACCCGCCTCGGCCTCCTAAAGTGCTGGGATTACAGATGTGAGCCACCGCACCTGGCC----------------ATATCTCATACCTATCCCTATTGGCAGTGTCTTAGTTTTATTTTTTATTATCTTTATTGTGGCAGCCATTATTCCTGTCTC	hg38:chr12:88101103-88101287(-)
186	clean_deletion	0.0591454	-9	GGATGGTGTCGATCTCCTGAACTCGTGATCCACCCGCCTCGGCCTCCTAAAGTGCTGGGATTACAGATGTGAGCCACCGCACCTGGCCCCAGTT---------AATATCTCATACCTATCCCTATTGGCAGTGTCTTAGTTTTATTTTTTATTATCTTTATTGTGGCAGCCATTATTCCTGTCTC	hg38:chr12:88101103-88101287(-)
184	clean_deletion	0.0585095	-53	GGATGGTGTCGATCTCCTGAACTCGTGATCCACCCGCCTCGGCCTCCTAAAGTGCTGGGATTACAGATGTGAGCCACCGCACCT-----------------------------------------------------AGTTTTATTTTTTATTATCTTTATTGTGGCAGCCATTATTCCTGTCTC	hg38:chr12:88101103-88101287(-)
184	clean_deletion	0.0585095	-23	GGATGGTGTCGATCTCCTGAACTCGTGATCCACCCGCCTCGGCCTCCTAAAGTGCTGGGATTACAGATGTGAGCCACCGCA-----------------------ATATCTCATACCTATCCCTATTGGCAGTGTCTTAGTTTTATTTTTTATTATCTTTATTGTGGCAGCCATTATTCCTGTCTC	hg38:chr12:88101103-88101287(-)
184	clean_deletion	0.0585095	-18	GGATGGTGTCGATCTCCTGAACTCGTGATCCACCCGCCTCGGCCTCCTAAAGTGCTGGGATTACAGATGTGAGCCACCGCACCTGGCCCCAGTTGTAATTGTGAA------------------ATTGGCAGTGTCTTAGTTTTATTTTTTATTATCTTTATTGTGGCAGCCATTATTCCTGTCTC	hg38:chr12:88101103-88101287(-)
183	clean_deletion	0.0581915	-45	GGATGGTGTCGATCTCCTGAACTCGTGATCCACCCGCCTCGGCCTCCTAAAGTGCTGGGATTACAGATGTGAGCCACCGCACCTGGCCCC---------------------------------------------TTAGTTTTATTTTTTATTATCTTTATTGTGGCAGCCATTATTCCTGTCTC	hg38:chr12:88101103-88101287(-)
182	clean_deletion	0.0578735	-33	GGATGGTGTCGATCTCCTGAACTCGTGATCCACCCGCCTCGGCCTCCTAAAGTGCTGGGATTACAGATGTGAGCCACCGCACCTGGCCCCAGTTG---------------------------------CAGTGTCTTAGTTTTATTTTTTATTATCTTTATTGTGGCAGCCATTATTCCTGTCTC	hg38:chr12:88101103-88101287(-)
182	clean_deletion	0.0578735	-17	GGATGGTGTCGATCTCCTGAACTCGTGATCCACCCGCCTCGGCCTCCTAAAGTGCTGGGATTACAGATGTGAGCCACCGCACCTGGC-----------------ATATCTCATACCTATCCCTATTGGCAGTGTCTTAGTTTTATTTTTTATTATCTTTATTGTGGCAGCCATTATTCCTGTCTC	hg38:chr12:88101103-88101287(-)
174	clean_deletion	0.0553296	-47	GGATGGTGTCGATCTCCTGAACTCGTGATCCACCCGCCTCGGCCTCCTAAAGTGCTGGGATTACAGATGTGAGCC-----------------------------------------------TATTGGCAGTGTCTTAGTTTTATTTTTTATTATCTTTATTGTGGCAGCCATTATTCCTGTCTC	hg38:chr12:88101103-88101287(-)
173	clean_deletion	0.0550116	-9	GGATGGTGTCGATCTCCTGAACTCGTGATCCACCCGCCTCGGCCTCCTAAAGTGCTGGGATTACAGATGTGAGCCACCGCACCTGGCCCCAGTTGTAATTGT---------ATACCTATCCCTATTGGCAGTGTCTTAGTTTTATTTTTTATTATCTTTATTGTGGCAGCCATTATTCCTGTCTC	hg38:chr12:88101103-88101287(-)
166	clean_deletion	0.0527857	-31	GGATGGTGTCGATCTCCTGAACTCGTGATCCACCCGCCTCGGCCTCCTAAAGTGCTGGGATTACAGATGTGAGCCACC-------------------------------TCATACCTATCCCTATTGGCAGTGTCTTAGTTTTATTTTTTATTATCTTTATTGTGGCAGCCATTATTCCTGTCTC	hg38:chr12:88101103-88101287(-)
166	clean_deletion	0.0527857	-25	GGATGGTGTCGATCTCCTGAACTCGTGATCCACCCGCCTCGGCCTCCTAAAGTGCTGGGATTACAGATGTGAGCCACCGCACCTGGCCCC-------------------------CTATCCCTATTGGCAGTGTCTTAGTTTTATTTTTTATTATCTTTATTGTGGCAGCCATTATTCCTGTCTC	hg38:chr12:88101103-88101287(-)
165	clean_deletion	0.0524677	-30	GGATGGTGTCGATCTCCTGAACTCGTGATCCACCCGCCTCGGCCTCCTAAAGTGCTGGGATTACAGATGTGAGCCACCGCACCTGGCCCCAGTTGTAA------------------------------CAGTGTCTTAGTTTTATTTTTTATTATCTTTATTGTGGCAGCCATTATTCCTGTCTC	hg38:chr12:88101103-88101287(-)
164	clean_deletion	0.0521497	-18	GGATGGTGTCGATCTCCTGAACTCGTGATCCACCCGCCTCGGCCTCCTAAAGTGCTGGGATTACAGATGTGAGCCACCGCACCTGGCC------------------ATCTCATACCTATCCCTATTGGCAGTGTCTTAGTTTTATTTTTTATTATCTTTATTGTGGCAGCCATTATTCCTGTCTC	hg38:chr12:88101103-88101287(-)
162	clean_deletion	0.0515138	-45	GGATGGTGTCGATCTCCTGAACTCGTGATCCACCCGCCTCGGCCTCCTAAAGTGCTGGGATTACAGATGTGAGCCACCGCACCTGG---------------------------------------------TGTCTTAGTTTTATTTTTTATTATCTTTATTGTGGCAGCCATTATTCCTGTCTC	hg38:chr12:88101103-88101287(-)
162	clean_deletion	0.0515138	-37	GGATGGTGTCGATCTCCTGAACTCGTGATCCACCCGCCTCGGCCTCCTAAAGTGCTGGGATTACAGATGTGAGCCACCGCACCTGG-------------------------------------ATTGGCAGTGTCTTAGTTTTATTTTTTATTATCTTTATTGTGGCAGCCATTATTCCTGTCTC	hg38:chr12:88101103-88101287(-)
162	clean_deletion	0.0515138	-21	GGATGGTGTCGATCTCCTGAACTCGTGATCCACCCGCCTCGGCCTCCTAAAGTGCTGGGATTACAGATGTGAGCCACCGCACCTGGCCCCAGTTGTAATTGTGA---------------------TGGCAGTGTCTTAGTTTTATTTTTTATTATCTTTATTGTGGCAGCCATTATTCCTGTCTC	hg38:chr12:88101103-88101287(-)
162	clean_deletion	0.0515138	-11	GGATGGTGTCGATCTCCTGAACTCGTGATCCACCCGCCTCGGCCTCCTAAAGTGCTGGGATTACAGATGTGAGCCACCGCACCTGGCCCCAGT-----------ATATCTCATACCTATCCCTATTGGCAGTGTCTTAGTTTTATTTTTTATTATCTTTATTGTGGCAGCCATTATTCCTGTCTC	hg38:chr12:88101103-88101287(-)
161	clean_deletion	0.0511958	-27	GGATGGTGTCGATCTCCTGAACTCGTGATCCACCCGCCTCGGCCTCCTAAAGTGCTGGGATTACAGATGTGAGCCACCGCACCTGGCCCCAGTTGTAATTGTGA---------------------------TGTCTTAGTTTTATTTTTTATTATCTTTATTGTGGCAGCCATTATTCCTGTCTC	hg38:chr12:88101103-88101287(-)
160	clean_deletion	0.0508778	-34	GGATGGTGTCGATCTCCTGAACTCGTGATCCACCCGCCTCGGCCTCCTAAAGTGCTGGGATTACAGATGTGAGCCACCGCACCTGGCCC----------------------------------ATTGGCAGTGTCTTAGTTTTATTTTTTATTATCTTTATTGTGGCAGCCATTATTCCTGTCTC	hg38:chr12:88101103-88101287(-)
160	clean_deletion	0.0508778	-15	GGATGGTGTCGATCTCCTGAACTCGTGATCCACCCGCCTCGGCCTCCTAAAGTGCTGGGATTACAGATGTGAGCCACCGCACCTGGCCCCA---------------ATCTCATACCTATCCCTATTGGCAGTGTCTTAGTTTTATTTTTTATTATCTTTATTGTGGCAGCCATTATTCCTGTCTC	hg38:chr12:88101103-88101287(-)
159	clean_deletion	0.0505598	-53	GGATGGTGTCGATCTCCTGAACTCGTGATCCACCCGCCTCGGCCTCCTAAAGTGCTGGGATTACAGATGTGAGCCACCGCACCTGGCCCCAGTTGT-----------------------------------------------------TATTATCTTTATTGTGGCAGCCATTATTCCTGTCTC	hg38:chr12:88101103-88101287(-)
158	clean_deletion	0.0502418	-25	GGATGGTGTCGATCTCCTGAACTCGTGATCCACCCGCCTCGGCCTCCTAAAGTGCTGGGATTACAGATGTGAGCCACCGCACCTGGCC-------------------------ACCTATCCCTATTGGCAGTGTCTTAGTTTTATTTTTTATTATCTTTATTGTGGCAGCCATTATTCCTGTCTC	hg38:chr12:88101103-88101287(-)
157	clean_deletion	0.0499238	-40	GGATGGTGTCGATCTCCTGAACTCGTGATCCACCCGCCTCGGCCTCCTAAAGTGCTGGGATTACAGATGTGAGCCACCGC----------------------------------------CCTATTGGCAGTGTCTTAGTTTTATTTTTTATTATCTTTATTGTGGCAGCCATTATTCCTGTCTC	hg38:chr12:88101103-88101287(-)
157	clean_deletion	0.0499238	-39	GGATGGTGTCGATCTCCTGAACTCGTGATCCACCCGCCTCGGCCTCCTAAAGTGCTGGGATTA---------------------------------------GAATATCTCATACCTATCCCTATTGGCAGTGTCTTAGTTTTATTTTTTATTATCTTTATTGTGGCAGCCATTATTCCTGTCTC	hg38:chr12:88101103-88101287(-)
156	clean_deletion	0.0496059	-14	GGATGGTGTCGATCTCCTGAACTCGTGATCCACCCGCCTCGGCCTCCTAAAGTGCTGGGATTACAGATGTGAGCCACCGCACCTGGCCCCAGTTGTAATTGT--------------TATCCCTATTGGCAGTGTCTTAGTTTTATTTTTTATTATCTTTATTGTGGCAGCCATTATTCCTGTCTC	hg38:chr12:88101103-88101287(-)
154	clean_deletion	0.0489699	-38	GGATGGTGTCGATCTCCTGAACTCGTGATCCACCCGCCTCGGCCTCCTAAAGTGCTGGGATTACAGATGTGAGCCACCGCACCTGGCCCCAGTTGTAATTGT--------------------------------------TTTATTTTTTATTATCTTTATTGTGGCAGCCATTATTCCTGTCTC	hg38:chr12:88101103-88101287(-)
154	clean_deletion	0.0489699	-23	GGATGGTGTCGATCTCCTGAACTCGTGATCCACCCGCCTCGGCCTCCTAAAGTGCTGGGATTACAGATGTGAGCCACCGCACCTGGCCCCAGTTGTAATT-----------------------ATTGGCAGTGTCTTAGTTTTATTTTTTATTATCTTTATTGTGGCAGCCATTATTCCTGTCTC	hg38:chr12:88101103-88101287(-)
154	clean_deletion	0.0489699	-17	GGATGGTGTCGATCTCCTGAACTCGTGATCCACCCGCCTCGGCCTCCTAAAGTGCTGGGATTACAGATGTGAGCCACCGCACCTGGCCCCAGTT-----------------ATACCTATCCCTATTGGCAGTGTCTTAGTTTTATTTTTTATTATCTTTATTGTGGCAGCCATTATTCCTGTCTC	hg38:chr12:88101103-88101287(-)
154	clean_deletion	0.0489699	-12	GGATGGTGTCGATCTCCTGAACTCGTGATCCACCCGCCTCGGCCTCCTAAAGTGCTGGGATTACAGATGTGAGCCACCGCACCTGGCCCCAG------------ATATCTCATACCTATCCCTATTGGCAGTGTCTTAGTTTTATTTTTTATTATCTTTATTGTGGCAGCCATTATTCCTGTCTC	hg38:chr12:88101103-88101287(-)
153	clean_deletion	0.0486519	-17	GGATGGTGTCGATCTCCTGAACTCGTGATCCACCCGCCTCGGCCTCCTAAAGTGCTGGGATTACAGATGTGAGCCACCGCACCTGGCCCCAGTTGTAATTGTGA-----------------CTATTGGCAGTGTCTTAGTTTTATTTTTTATTATCTTTATTGTGGCAGCCATTATTCCTGTCTC	hg38:chr12:88101103-88101287(-)
153	clean_deletion	0.0486519	-13	GGATGGTGTCGATCTCCTGAACTCGTGATCCACCCGCCTCGGCCTCCTAAAGTGCTGGGATTACAGATGTGAGCCACCGCACCTGGCCCCAGTTGTAATTGT-------------CTATCCCTATTGGCAGTGTCTTAGTTTTATTTTTTATTATCTTTATTGTGGCAGCCATTATTCCTGTCTC	hg38:chr12:88101103-88101287(-)
153	clean_deletion	0.0486519	-5	GGATGGTGTCGATCTCCTGAACTCGTGATCCACCCGCCTCGGCCTCCTAAAGTGCTGGGATTACAGATGTGAGCCACCGCACCTGGCCCCAGTTGTAATTGTS-----CTCATACCTATCCCTATTGGCAGTGTCTTAGTTTTATTTTTTATTATCTTTATTGTGGCAGCCATTATTCCTGTCTC	hg38:chr12:88101103-88101287(-)
152	clean_deletion	0.0483339	-7	GGATGGTGTCGATCTCCTGAACTCGTGATCCACCCGCCTCGGCCTCCTAAAGTGCTGGGATTACAGATGTGAGCCACCGCACCTGGCCCCAGTTGTAATTGT-------TCATACCTATCCCTATTGGCAGTGTCTTAGTTTTATTTTTTATTATCTTTATTGTGGCAGCCATTATTCCTGTCTC	hg38:chr12:88101103-88101287(-)
151	clean_deletion	0.0480159	-1	GGATGGTGTCGATCTCCTGAACTCGTGATCCACCCGCCTCGGCCTCCTAAAGTGCTGGGATTACAGATGTGAGCCACCGCACCTGGCCCCAGTTGTAATT-TGAATATCTCATACCTATCCCTATTGGCAGTGTCTTAGTTTTATTTTTTATTATCTTTATTGTGGCAGCCATTATTCCTGTCTC	hg38:chr12:88101103-88101287(-)
150	clean_deletion	0.0476979	-9	GGATGGTGTCGATCTCCTGAACTCGTGATCCACCCGCCTCGGCCTCCTAAAGTGCTGGGATTACAGATGTGAGCCACCGCACCTGGCCCCAGTTGTAATT---------TCATACCTATCCCTATTGGCAGTGTCTTAGTTTTATTTTTTATTATCTTTATTGTGGCAGCCATTATTCCTGTCTC	hg38:chr12:88101103-88101287(-)
149	clean_deletion	0.04738	-48	GGATGGTGTCGATCTCCTGAACTCGTGATCCACCCGCCTCGGCCTCCTAAAGTGCTGGGATTACAGATGTGAGCCACCGCACCTGGC------------------------------------------------TTAGTTTTATTTTTTATTATCTTTATTGTGGCAGCCATTATTCCTGTCTC	hg38:chr12:88101103-88101287(-)
147	clean_deletion	0.046744	-33	GGATGGTGTCGATCTCCTGAACTCGTGATCCACCCGCCTCGGCCTCCTAAAGTGCTGGGATTACAGATGTGAGCCACCGCACCTGGCCCCAGT---------------------------------GGCAGTGTCTTAGTTTTATTTTTTATTATCTTTATTGTGGCAGCCATTATTCCTGTCTC	hg38:chr12:88101103-88101287(-)
147	clean_deletion	0.046744	-24	GGATGGTGTCGATCTCCTGAACTCGTGATCCACCCGCCTCGGCCTCCTAAAGTGCTGGGATTACAGATGTGAGCCACCGCA------------------------TATCTCATACCTATCCCTATTGGCAGTGTCTTAGTTTTATTTTTTATTATCTTTATTGTGGCAGCCATTATTCCTGTCTC	hg38:chr12:88101103-88101287(-)
146	clean_deletion	0.046426	-51	GGATGGTGTCGATCTCCTGAACTCGTGATCCACCCGCCTCGGCCTCCTAAAGTGCTGGGATTAC---------------------------------------------------CTATCCCTATTGGCAGTGTCTTAGTTTTATTTTTTATTATCTTTATTGTGGCAGCCATTATTCCTGTCTC	hg38:chr12:88101103-88101287(-)
145	clean_deletion	0.046108	-29	GGATGGTGTCGATCTCCTGAACTCGTGATCCACCCGCCTCGGCCTCCTAAAGTGCTGGGATTACAGATGTGAGCCACCGCACCTGGCC-----------------------------ATCCCTATTGGCAGTGTCTTAGTTTTATTTTTTATTATCTTTATTGTGGCAGCCATTATTCCTGTCTC	hg38:chr12:88101103-88101287(-)
145	clean_deletion	0.046108	-14	GGATGGTGTCGATCTCCTGAACTCGTGATCCACCCGCCTCGGCCTCCTAAAGTGCTGGGATTACAGATGTGAGCCACCGCACCTGGCCCCAGTTGTAATTG--------------CTATCCCTATTGGCAGTGTCTTAGTTTTATTTTTTATTATCTTTATTGTGGCAGCCATTATTCCTGTCTC	hg38:chr12:88101103-88101287(-)
144	clean_deletion	0.04579	-14	GGATGGTGTCGATCTCCTGAACTCGTGATCCACCCGCCTCGGCCTCCTAAAGTGCTGGGATTACAGATGTGAGCCACCGCACCTGGCCCCA--------------TATCTCATACCTATCCCTATTGGCAGTGTCTTAGTTTTATTTTTTATTATCTTTATTGTGGCAGCCATTATTCCTGTCTC	hg38:chr12:88101103-88101287(-)
143	clean_deletion	0.045472	-17	GGATGGTGTCGATCTCCTGAACTCGTGATCCACCCGCCTCGGCCTCCTAAAGTGCTGGGATTACAGATGTGAGCCACCGCACCTGGCCCCA-----------------CTCATACCTATCCCTATTGGCAGTGTCTTAGTTTTATTTTTTATTATCTTTATTGTGGCAGCCATTATTCCTGTCTC	hg38:chr12:88101103-88101287(-)
142	clean_deletion	0.045154	-22	GGATGGTGTCGATCTCCTGAACTCGTGATCCACCCGCCTCGGCCTCCTAAAGTGCTGGGATTACAGATGTGAGCCACCGCACCT----------------------ATCTCATACCTATCCCTATTGGCAGTGTCTTAGTTTTATTTTTTATTATCTTTATTGTGGCAGCCATTATTCCTGTCTC	hg38:chr12:88101103-88101287(-)
142	clean_deletion	0.045154	-15	GGATGGTGTCGATCTCCTGAACTCGTGATCCACCCGCCTCGGCCTCCTAAAGTGCTGGGATTACAGATGTGAGCCACCGCACCTGGCCCCAGTTGTAA---------------ACCTATCCCTATTGGCAGTGTCTTAGTTTTATTTTTTATTATCTTTATTGTGGCAGCCATTATTCCTGTCTC	hg38:chr12:88101103-88101287(-)
141	clean_deletion	0.0448361	-68	GGATGGTGTCGATCTCCTGAACTCGTGATCCACC--------------------------------------------------------------------GAATATCTCATACCTATCCCTATTGGCAGTGTCTTAGTTTTATTTTTTATTATCTTTATTGTGGCAGCCATTATTCCTGTCTC	hg38:chr12:88101103-88101287(-)
140	clean_deletion	0.0445181	-45	GGATGGTGTCGATCTCCTGAACTCGTGATCCACCCGCCTCGGCCTCCTAAAGTGCTGGGATTACAGATGTGAGCCAC---------------------------------------------TATTGGCAGTGTCTTAGTTTTATTTTTTATTATCTTTATTGTGGCAGCCATTATTCCTGTCTC	hg38:chr12:88101103-88101287(-)
138	clean_deletion	0.0438821	-38	GGATGGTGTCGATCTCCTGAACTCGTGATCCACCCGCCTCGGCCTCCTAAAGTGCTGGGATTACAGATGTGAGCCACCGCACCTGGCCCCAGTTGT--------------------------------------CTTAGTTTTATTTTTTATTATCTTTATTGTGGCAGCCATTATTCCTGTCTC	hg38:chr12:88101103-88101287(-)
138	clean_deletion	0.0438821	-24	GGATGGTGTCGATCTCCTGAACTCGTGATCCACCCGCCTCGGCCTCCTAAAGTGCTGGGATTACAGATGTGAGCCACCG------------------------AATATCTCATACCTATCCCTATTGGCAGTGTCTTAGTTTTATTTTTTATTATCYTTATTGTGGCAGCCATTATTCCTGTCTC	hg38:chr12:88101103-88101287(-)
138	clean_deletion	0.0438821	-20	GGATGGTGTCGATCTCCTGAACTCGTGATCCACCCGCCTCGGCCTCCTAAAGTGCTGGGATTACAGATGTGAGCCACCGCACCTGGCCC--------------------TCATACCTATCCCTATTGGCAGTGTCTTAGTTTTATTTTTTATTATCTTTATTGTGGCAGCCATTATTCCTGTCTC	hg38:chr12:88101103-88101287(-)
137	clean_deletion	0.0435641	-11	GGATGGTGTCGATCTCCTGAACTCGTGATCCACCCGCCTCGGCCTCCTAAAGTGCTGGGATTACAGATGTGAGCCACCGCACCTGGCCCCAGTTGTAATTGGG-----------CCTATCCCTATTGGCAGTGTCTTAGTTTTATTTTTTATTATCTTTATTGTGGCAGCCATTATTCCTGTCTC	hg38:chr12:88101103-88101287(-)
137	clean_deletion	0.0435641	-1	GGATGGTGTCGATCTCCTGAACTCGTGATCCACCCGCCTCGGCCTCCTAAAGTGCTGGGATTACAGATGTGAGCCACCGCACCTGGCCCCAGTTGTAATTGTGAATM-CTCATACCTATCCCTATTGGCAGTGTCTTAGTTTTATTTTTTATTATCTTTATTGTGGCAGCCATTATTCCTGTCTC	hg38:chr12:88101103-88101287(-)
136	clean_deletion	0.0432461	-37	GGATGGTGTCGATCTCCTGAACTCGTGATCCACCCGCCTCGGCCTCCTAAAGTGCTGGGATTACAGATGTGAGCCACCGCACC-------------------------------------CCTATTGGCAGTGTCTTAGTTTTATTTTTTATTATCTTTATTGTGGCAGCCATTATTCCTGTCTC	hg38:chr12:88101103-88101287(-)
136	clean_deletion	0.0432461	-3	GGATGGTGTCGATCTCCTGAACTCGTGATCCACCCGCCTCGGCCTCCTAAAGTGCTGGGATTACAGATGTGAGCCACCGCACCTGGCCCCAGTTGTAATT---AATATCTCATACCTATCCCTATTGGCAGTGTCTTAGTTTTATTTTTTATTATCTTTATTGTGGCAGCCATTATTCCTGTCTC	hg38:chr12:88101103-88101287(-)
135	clean_deletion	0.0429281	-36	GGATGGTGTCGATCTCCTGAACTCGTGATCCACCCGCCTCGGCCTCCTAAAGTGCTGGGATTACAGATGTGAGCCACCGCACCTGGCCCCAGTTGT------------------------------------GTCTTAGTTTTATTTTTTATTATCTTTATTGTGGCAGCCATTATTCCTGTCTC	hg38:chr12:88101103-88101287(-)
135	clean_deletion	0.0429281	-14	GGATGGTGTCGATCTCCTGAACTCGTGATCCACCCGCCTCGGCCTCCTAAAGTGCTGGGATTACAGATGTGAGCCACCGCACCTGG--------------GTGAATATCTCATACCTATCCCTATTGGCAGTGTCTTAGTTTTATTTTTTATTATCTTTATTGTGGCAGCCATTATTCCTGTCTC	hg38:chr12:88101103-88101287(-)
134	clean_deletion	0.0426102	-13	GGATGGTGTCGATCTCCTGAACTCGTGATCCACCCGCCTCGGCCTCCTAAAGTGCTGGGATTACAGATGTGAGCCACCGCACCTGGCCCCAGTTGTA-------------CATACCTATCCCTATTGGCAGTGTCTTAGTTTTATTTTTTATTATCTTTATTGTGGCAGCCATTATTCCTGTCTC	hg38:chr12:88101103-88101287(-)
133	clean_deletion	0.0422922	-65	GGATGGTGTCGATCTCCTGAACTCGTGATCCACCCGCCTCGGCCTC-----------------------------------------------------------------ATACCTATCCCTATTGGCAGTGTCTTAGTTTTATTTTTTATTATCTTTATTGTGGCAGCCATTATTCCTGTCTC	hg38:chr12:88101103-88101287(-)
133	clean_deletion	0.0422922	-49	GGATGGTGTCGATCTCCTGAACTCGTGATCCACCCGCCTCGGCCTCCTAAAGTGCTGGGATTACAGATGTGAGCCACCGCA-------------------------------------------------GTGTCTTAGTTTTATTTTTTATTATCTTTATTGTGGCAGCCATTATTCCTGTCTC	hg38:chr12:88101103-88101287(-)
133	clean_deletion	0.0422922	-29	GGATGGTGTCGATCTCCTGAACTCGTGATCCACCCGCCTCGGCCTCCTAAAGTGCTGGGATTACAGATGTGAGCCACCGC-----------------------------TCATACCTATCCCTATTGGCAGTGTCTTAGTTTTATTTTTTATTATCTTTATTGTGGCAGCCATTATTCCTGTCTC	hg38:chr12:88101103-88101287(-)
133	clean_deletion	0.0422922	-23	GGATGGTGTCGATCTCCTGAACTCGTGATCCACCCGCCTCGGCCTCCTAAAGTGCTGGGATTACAGATGTGAGCCACCGCACC-----------------------ATCTCATACCTATCCCTATTGGCAGTGTCTTAGTTTTATTTTTTATTATCTTTATTGTGGCAGCCATTATTCCTGTCTC	hg38:chr12:88101103-88101287(-)
132	clean_deletion	0.0419742	-48	GGATGGTGTCGATCTCCTGAACTCGTGATCCACCCGCCTCGGCCTCCTAAAGTGCTGGGATTACAGATGTGAGCCACCGCACCTG------------------------------------------------TCTTAGTTTTATTTTTTATTATCTTTATTGTGGCAGCCATTATTCCTGTCTC	hg38:chr12:88101103-88101287(-)
131	clean_deletion	0.0416562	-42	GGATGGTGTCGATCTCCTGAACTCGTGATCCACCCGCCTCGGCCTCCTAAAGTGCTGGGATTACAGATGTGAGCCACCGCAC------------------------------------------TTGGCAGTGTCTTAGTTTTATTTTTTATTATCTTTATTGTGGCAGCCATTATTCCTGTCTC	hg38:chr12:88101103-88101287(-)
131	clean_deletion	0.0416562	-27	GGATGGTGTCGATCTCCTGAACTCGTGATCCACCCGCCTCGGCCTCCTAAAGTGCTGGGATTACAGATGTGAGCCACCGCACCTGGCCCCAGTTGTAAT---------------------------GGCAGTGTCTTAGTTTTATTTTTTATTATCTTTATTGTGGCAGCCATTATTCCTGTCTC	hg38:chr12:88101103-88101287(-)
130	clean_deletion	0.0413382	-10	GGATGGTGTCGATCTCCTGAACTCGTGATCCACCCGCCTCGGCCTCCTAAAGTGCTGGGATTACAGATGTGAGCCACCGCACCTGGCCCCAGTTGTAATTGTGAATA----------ATCCCTATTGGCAGTGTCTTAGTTTTATTTTTTATTATCTTTATTGTGGCAGCCATTATTCCTGTCTC	hg38:chr12:88101103-88101287(-)
128	clean_deletion	0.0407022	-22	GGATGGTGTCGATCTCCTGAACTCGTGATCCACCCGCCTCGGCCTCCTAAAGTGCTGGGATTACAGATGTGAGCCACCGC----------------------GAATATCTCATACCTATCCCTATTGGCAGTGTCTTAGTTTTATTTTTTATTATCTTTATTGTGGCAGCCATTATTCCTGTCTC	hg38:chr12:88101103-88101287(-)
127	clean_deletion	0.0403843	-38	GGATGGTGTCGATCTCCTGAACTCGTGATCCACCCGCCTCGGCCTCCTAAAGTGCTGGGATTACAGATGTGAGCCACCGCACCTGGCCCCAG--------------------------------------GTGTCTTAGTTTTATTTTTTATTATCTTTATTGTGGCAGCCATTATTCCTGTCTC	hg38:chr12:88101103-88101287(-)
126	clean_deletion	0.0400663	-19	GGATGGTGTCGATCTCCTGAACTCGTGATCCACCCGCCTCGGCCTCCTAAAGTGCTGGGATTACAGATGTGAGCCACCGCACCTGGCCCCAGTTG-------------------CCTATCCCTATTGGCAGTGTCTTAGTTTTATTTTTTATTATCTTTATTGTGGCAGCCATTATTCCTGTCTC	hg38:chr12:88101103-88101287(-)
126	clean_deletion	0.0400663	-18	GGATGGTGTCGATCTCCTGAACTCGTGATCCACCCGCCTCGGCCTCCTAAAGTGCTGGGATTACAGATGTGAGCCACCGCACCTGGCCCCAGTTGTAAT------------------ATCCCTATTGGCAGTGTCTTAGTTTTATTTTTTATTATCTTTATTGTGGCAGCCATTATTCCTGTCTC	hg38:chr12:88101103-88101287(-)
126	clean_deletion	0.0400663	-13	GGATGGTGTCGATCTCCTGAACTCGTGATCCACCCGCCTCGGCCTCCTAAAGTGCTGGGATTACAGATGTGAGCCACCGCACCTGGCCCCAGTT-------------TCTCATACCTATCCCTATTGGCAGTGTCTTAGTTTTATTTTTTATTATCTTTATTGTGGCAGCCATTATTCCTGTCTC	hg38:chr12:88101103-88101287(-)
125	clean_deletion	0.0397483	-41	GGATGGTGTCGATCTCCTGAACTCGTGATCCACCCGCCTCGGCCTCCTAAAGTGCTGGGATTACAGATGTGAGCCACCGCACCTGGCCCCAGTTGTA-----------------------------------------GTTTTATTTTTTATTATCTTTATTGTGGCAGCCATTATTCCTGTCTC	hg38:chr12:88101103-88101287(-)
124	clean_deletion	0.0394303	-47	GGATGGTGTCGATCTCCTGAACTCGTGATYCACCCGCCTCGGCCTCCTAAAGTGCTGGGATTACA-----------------------------------------------TACCTATCCCTATTGGCAGTGTCTTAGTTTTATTTTTTATTATCTTTATTGTGGCAGCCATTATTCCTGTCTC	hg38:chr12:88101103-88101287(-)
124	clean_deletion	0.0394303	-27	GGATGGTGTCGATCTCCTGAACTCGTGATCCACCCGCCTCGGCCTCCTAAAGTGCTGGGATTACAGATGTGAGCCACCGCACCTGGCCCCAGTTGTAATTGT---------------------------AGTGTCTTAGTTTTATTTTTTATTATCTTTATTGTGGCAGCCATTATTCCTGTCTC	hg38:chr12:88101103-88101287(-)
123	clean_deletion	0.0391123	-53	GGATGGTGTCGATCTCCTGAACTCGTGATCCACCCGCCTCGGCCTCCTAAAGTGCTGGGATTACAGATGTGAGCCACCGCACCTGGCCCCAGTTGTAATT-----------------------------------------------------ATCTTTATTGTGGCAGCCATTATTCCTGTCTC	hg38:chr12:88101103-88101287(-)
123	clean_deletion	0.0391123	-4	GGATGGTGTCGATCTCCTGAACTCGTGATCCACCCGCCTCGGCCTCCTAAAGTGCTGGGATTACAGATGTGAGCCACCGCACCTGGCCCCAGTTGTA----TGAATATCTCATACCTATCCCTATTGGCAGTGTCTTAGTTTTATTTTTTATTATCTTTATTGTGGCAGCCATTATTCCTGTCTC	hg38:chr12:88101103-88101287(-)
122	clean_deletion	0.0387943	-30	GGATGGTGTCGATCTCCTGAACTCGTGATCCACCCGCCTCGGCCTCCTAAAGTGCTGGGATTACAGATGTGAGCCACCGCACC------------------------------ACCTATCCCTATTGGCAGTGTCTTAGTTTTATTTTTTATTATCTTTATTGTGGCAGCCATTATTCCTGTCTC	hg38:chr12:88101103-88101287(-)
122	clean_deletion	0.0387943	-20	GGATGGTGTCGATCTCCTGAACTCGTGATCCACCCGCCTCGGCCTCCTAAAGTGCTGGGATTACAGATGTGAGCCACCGCACC--------------------AATATCTCATACCTATCCCTATTGGCAGTGTCTTAGYTTTATTTTTTATTATCTTTATTGTGGCAGCCATTATTCCTGTCTC	hg38:chr12:88101103-88101287(-)
121	clean_deletion	0.0384763	-32	GGATGGTGTCGATCTCCTGAACTCGTGATCCACCCGCCTCGGCCTCCTAAAGTGCTGGGATTACAGATGTGA--------------------------------ATATCTCATACCTATCCCTATTGGCAGTGTCTTAGTTTTATTTTTTATTATCTTTATTGTGGCAGCCATTATTCCTGTCTC	hg38:chr12:88101103-88101287(-)
120	clean_deletion	0.0381584	-24	GGATGGTGTCGATCTCCTGAACTCGTGATCCACCCGCCTCGGCCTCCTAAAGTGCTGGGATTACAGATGTGAGCCACCGCACCTGGCCCCAGTTGTAAT------------------------ATTGGCAGTGTCTTAGTTTTATTTTTTATTATCTTTATTGTGGCAGCCATTATTCCTGTCTC	hg38:chr12:88101103-88101287(-)
120	clean_deletion	0.0381584	-5	GGATGGTGTCGATCTCCTGAACTCGTGATCCACCCGCCTCGGCCTCCTAAAGTGCTGGGATTACAGATGTGAGCCACCGCACCTGGCCCCAGTTGTAA-----AATATCTCATACCTATCCCTATTGGCAGTGTCTTAGTTTTATTTTTTATTATCTTTATTGTGGCAGCCATTATTCCTGTCTC	hg38:chr12:88101103-88101287(-)
119	clean_deletion	0.0378404	-47	GGATGGTGTCGATCTCCTGAACTCGTGATCCACCCGCCTCGGCCTCCTAAAGTGCTGGGATTACAGATGTGAGCCACCGCACCTGGCCCCAGTT-----------------------------------------------TTATTTTTTATTATCTTTATTGTGGCAGCCATTATTCCTGTCTC	hg38:chr12:88101103-88101287(-)
119	clean_deletion	0.0378404	-36	GGATGGTGTCGATCTCCTGAACTCGTGATCCACCCGCCTCGGCCTCCTAAAGTGCTGGGATTACAGATGTGAGCCACCGCACCTGGCCCCAG------------------------------------CAGTGTCTTAGTTTTATTTTTTATTATCTTTATTGTGGCAGCCATTATTCCTGTCTC	hg38:chr12:88101103-88101287(-)
119	clean_deletion	0.0378404	-7	GGATGGTGTCGATCTCCTGAACTCGTGATCCACCCGCCTCGGCCTCCTAAAGTGCTGGGATTACAGATGTGAGCCACCGCACCTGGCCCCAGTTGTAATTGTG-------CATACCTATCCCTATTGGCAGTGTCTTAGTTTTATTTTTTATTATCTTTATTGTGGCAGCCATTATTCCTGTCTC	hg38:chr12:88101103-88101287(-)
117	clean_deletion	0.0372044	-39	GGATGGTGTCGATCTCCTGAACTCGTGATCCACCCGCCTCGGCCTCCTAAAGTGCTGGGATTACAGATGTGAGCCAC---------------------------------------TATCCCTATTGGCAGTGTCTTAGTTTTATTTTTTATTATCTTTATTGTGGCAGCCATTATTCCTGTCTC	hg38:chr12:88101103-88101287(-)
116	clean_deletion	0.0368864	-40	GGATGGTGTCGATCTCCTGAACTCGTGATCCACCCGCCTCGGCCTCCTAAAGTGCTGGGATTACA----------------------------------------TATCTCATACCTATCCCTATTGGCAGTGTCTTAGTTTTATTTTTTATTATCTTTATTGTGGCAGCCATTATTCCTGTCTC	hg38:chr12:88101103-88101287(-)
116	clean_deletion	0.0368864	-37	GGATGGTGTCGATCTCCTGAACTCGTGATCCACCCGCCTCGGCCTCCTAAAGTGCTGGGATTACAGATGTGA-------------------------------------TCATACCTATCCCTATTGGCAGTGTCTTAGTTTTATTTTTTATTATCTTTATTGTGGCAGCCATTATTCCTGTCTC	hg38:chr12:88101103-88101287(-)
116	clean_deletion	0.0368864	-18	GGATGGTGTCGATCTCCTGAACTCGTGATCCACCCGCCTCGGCCTCCTAAAGTGCTGGGATTACAGATGTGAGCCACCGCACCTGGCCCCAGTTGTAATTGTG------------------CTATTGGCAGTGTCTTAGTTTTATTTTTTATTATCTTTATTGTGGCAGCCATTATTCCTGTCTC	hg38:chr12:88101103-88101287(-)
115	clean_deletion	0.0365684	-13	GGATGGTGTCGATCTCCTGAACTCGTGATCCACCCGCCTCGGCCTCCTAAAGTGCTGGGATTACAGATGTGAGCCACCGCACCTGGCCCCAGTTG-------------CTCATACCTATCCCTATTGGCAGTGTCTTAGTTTTATTTTTTATTATCTTTATTGTGGCAGCCATTATTCCTGTCTC	hg38:chr12:88101103-88101287(-)
115	clean_deletion	0.0365684	-9	GGATGGTGTCGATCTCCTGAACTCGTGATCCACCCGCCTCGGCCTCCTAAAGTGCTGGGATTACAGATGTGAGCCACCGCACCTGGCCCCAGTTG---------ATATCTCATACCTATCCCTATTGGCAGTGTCTTAGTTTTATTTTTTATTATCTTTATTGTGGCAGCCATTATTCCTGTCTC	hg38:chr12:88101103-88101287(-)
114	clean_deletion	0.0362504	-47	GGATGGTGTCGATCTCCTGAACTCGTGATCCACCCGCCTCGGCCTCCTAAAGTGCTGGGATTACAGATGTGAGCCACCGCACC-----------------------------------------------GTGTCTTAGTTTTATTTTTTATTATCTTTATTGTGGCAGCCATTATTCCTGTCTC	hg38:chr12:88101103-88101287(-)
113	clean_deletion	0.0359324	-25	GGATGGTGTCGATCTCCTGAACTCGTGATCCACCCGCCTCGGCCTCCTAAAGTGCTGGGATTACAGATGTGAGCCACCGCACCTG-------------------------CATACCTATCCCTATTGGCAGTGTCTTAGTTTTATTTTTTATTATCTTTATTGTGGCAGCCATTATTCCTGTCTC	hg38:chr12:88101103-88101287(-)
112	clean_deletion	0.0356145	-4	GGATGGTGTCGATCTCCTGAACTCGTGATCCACCCGCCTCGGCCTCCTAAAGTGCTGGGATTACAGATGTGAGCCACCGCACCTGGCCCCAGTTGTAAW----AATATCTCATACCTATCCCTATTGGCAGTGTCTTAGTTTTATTTTTTATTATCTTTATTGTGGCAGCCATTATTCCTGTCTC	hg38:chr12:88101103-88101287(-)
112	clean_deletion	0.0356145	-4	GGATGGTGTCGATCTCCTGAACTCGTGATCCACCCGCCTCGGCCTCCTAAAGTGCTGGGATTACAGATGTGAGCCACCGCACCTGGCCCCAGTTGTAATTGTG----TCTCATACCTATCCCTATTGGCAGTGTCTTAGTTTTATTTTTTATTATCTTTATTGTGGCAGCCATTATTCCTGTCTC	hg38:chr12:88101103-88101287(-)
111	clean_deletion	0.0352965	-41	GGATGGTGTCGATCTCCTGAACTCGTGATCCACCCGCCTCGGCCTCCTAAAGTGCTGGGATTACAGATGTGAGCCACCGCACCTGGCCCCAGTTGTAATTGTGAAT-----------------------------------------TTTATTATCTTTATTGTGGCAGCCATTATTCCTGTCTC	hg38:chr12:88101103-88101287(-)
111	clean_deletion	0.0352965	-15	GGATGGTGTCGATCTCCTGAACTCGTGATCCACCCGCCTCGGCCTCCTAAAGTGCTGGGATTACAGATGTGAGCCACCGCACCTGGCC---------------AATATCTCATACCTATCCCTATTGGCAGTGTCTTAGTTTTATTTTTTATTATCTTTATTGTGGCAGCCATTATTCCTGTCTC	hg38:chr12:88101103-88101287(-)
111	clean_deletion	0.0352965	-10	GGATGGTGTCGATCTCCTGAACTCGTGATCCACCCGCCTCGGCCTCCTAAAGTGCTGGGATTACAGATGTGAGCCACCGCACCTGGCCCCAGTT----------ATATCTCATACCTATCCCTATTGGCAGTGTCTTAGTTTTATTTTTTATTATCTTTATTGTGGCAGCCATTATTCCTGTCTC	hg38:chr12:88101103-88101287(-)
110	clean_deletion	0.0349785	-30	GGATGGTGTCGATCTCCTGAACTCGTGATCCACCCGCCTCGGCCTCCTAAAGTGCTGGGATTACAGATGTGAGCCACCGCACCTGGCCCCAGTTGTAATTGTGAAT------------------------------TAGTTTTATTTTTTATTATCTTTATTGTGGCAGCCATTATTCCTGTCTC	hg38:chr12:88101103-88101287(-)
110	clean_deletion	0.0349785	-27	GGATGGTGTCGATCTCCTGAACTCGTGATCCACCCGCCTCGGCCTCCTAAAGTGCTGGGATTACAGATGTGAGCCACCGCACCTGGCCCCAGTTGTAATTG---------------------------CAGTGTCTTAGTTTTATTTTTTATTATCTTTATTGTGGCAGCCATTATTCCTGTCTC	hg38:chr12:88101103-88101287(-)
110	clean_deletion	0.0349785	-20	GGATGGTGTCGATCTCCTGAACTCGTGATCCACCCGCCTCGGCCTCCTAAAGTGCTGGGATTACAGATGTGAGCCACCGCACCTGGCCCCAGTTGTAATT--------------------CCTATTGGCAGTGTCTTAGTTTTATTTTTTATTATCTTTATTGTGGCAGCCATTATTCCTGTCTC	hg38:chr12:88101103-88101287(-)
110	clean_deletion	0.0349785	-11	GGATGGTGTCGATCTCCTGAACTCGTGATCCACCCGCCTCGGCCTCCTAAAGTGCTGGGATTACAGATGTGAGCCACCGCACCTGGCCCCAGTT-----------TATCTCATACCTATCCCTATTGGCAGTGTCTTAGTTTTATTTTTTATTATCTTTATTGTGGCAGCCATTATTCCTGTCTC	hg38:chr12:88101103-88101287(-)
109	clean_deletion	0.0346605	-28	GGATGGTGTCGATCTCCTGAACTCGTGATCCACCCGCCTCGGCCTCCTAAAGTGCTGGGATTACAGATGTGAGCCACC----------------------------ATCTCATACCTATCCCTATTGGCAGTGTCTTAGTTTTATTTTTTATTATCTTTATTGTGGCAGCCATTATTCCTGTCTC	hg38:chr12:88101103-88101287(-)
107	clean_deletion	0.0340245	-25	GGATGGTGTCGATCTCCTGAACTCGTGATCCACCCGCCTCGGCCTCCTAAAGTGCTGGGATTACAGATGTGAGCCACCGCACCTGG-------------------------ATACCTATCCCTATTGGCAGTGTCTTAGTTTTATTTTTTATTATCTTTATTGTGGCAGCCATTATTCCTGTCTC	hg38:chr12:88101103-88101287(-)
107	clean_deletion	0.0340245	-12	GGATGGTGTCGATCTCCTGAACTCGTGATCCACCCGCCTCGGCCTCCTAAAGTGCTGGGATTACAGATGTGAGCCACCGCACCTGGCCCCAGTTGTAATTGTGAATATC------------CTATTGGCAGTGTCTTAGTTTTATTTTTTATTATCTTTATTGTGGCAGCCATTATTCCTGTCTC	hg38:chr12:88101103-88101287(-)
106	clean_deletion	0.0337065	-15	GGATGGTGTCGATCTCCTGAACTCGTGATCCACCCGCCTCGGCCTCCTAAAGTGCTGGGATTACAGATGTGAGCCACCGCACCTGGCCC---------------ATATCTCATACCTATCCCTATTGGCAGTGTCTTAGTTTTATTTTTTATTATCTTTATTGTGGCAGCCATTATTCCTGTCTC	hg38:chr12:88101103-88101287(-)
105	clean_deletion	0.0333886	-16	GGATGGTGTCGATCTCCTGAACTCGTGATCCACCCGCCTCGGCCTCCTAAAGTGCTGGGATTACAGATGTGAGCCACCGCACCTG----------------TGAATATCTCATACCTATCCCTATTGGCAGTGTCTTAGTTTTATTTTTTATTATCTTTATTGTGGCAGCCATTATTCCTGTCTC	hg38:chr12:88101103-88101287(-)
104	clean_deletion	0.0330706	-51	GGATGGTGTCGATCTCCTGAACTCGTGATCCACCCGCCTCGGCCTCCTAAAGTGCTGGGATTACAGATGTGAGCCACCGCACCTGGCCCCAGTTGTAATTGT---------------------------------------------------ATCTTTATTGTGGCAGCCATTATTCCTGTCTC	hg38:chr12:88101103-88101287(-)
104	clean_deletion	0.0330706	-14	GGATGGTGTCGATCTCCTGAACTCGTGATCCACCCGCCTCGGCCTCCTAAAGTGCTGGGATTACAGATGTGAGCCACCGCACCTGGCCCCAGTTGTAATTGTGAAT--------------CCTATTGGCAGTGTCTTAGTTTTATTTTTTATTATCTTTATTGTGGCAGCCATTATTCCTGTCTC	hg38:chr12:88101103-88101287(-)
101	clean_deletion	0.0321166	-53	GGATGGTGTCGATCTCCTGAACTCGTGATCCACCCGCCTCGGCCTCCTAAAGTGCTGGGATTACAGATGTGAGCCACCGCACCTGGCCCCAGTTGTAATTGTGAATAT-----------------------------------------------------TGTGGCAGCCATTATTCCTGTCTC	hg38:chr12:88101103-88101287(-)
101	clean_deletion	0.0321166	-40	GGATGGTGTCGATCTCCTGAACTCGTGATCCACCCGCCTCGGCCTCCTAAAGTGCTGGGATTACAGATGTGA----------------------------------------TACCTATCCCTATTGGCAGTGTCTTAGTTTTATTTTTTATTATCTTTATTGTGGCAGCCATTATTCCTGTCTC	hg38:chr12:88101103-88101287(-)
101	clean_deletion	0.0321166	-8	GGATGGTGTCGATCTCCTGAACTCGTGATCCACCCGCCTCGGCCTCCTAAAGTGCTGGGATTACAGATGTGAGCCACCGCACCTGGCCCCAGTTGTAATTGTGAATA--------CTATCCCTATTGGCAGTGTCTTAGTTTTATTTTTTATTATCTTTATTGTGGCAGCCATTATTCCTGTCTC	hg38:chr12:88101103-88101287(-)
99	clean_deletion	0.0314806	-46	GGATGGTGTCGATCTCCTGAACTCGTGATCCACCCGCCTCGGCCTCCTAAAGTGCTGGGATTACAGATGTGAGCCACCGCACC----------------------------------------------AGTGTCTTAGTTTTATTTTTTATTATCTTTATTGTGGCAGCCATTATTCCTGTCTC	hg38:chr12:88101103-88101287(-)
99	clean_deletion	0.0314806	-31	GGATGGTGTCGATCTCCTGAACTCGTGATCCACCCGCCTCGGCCTCCTAAAGTGCTGGGATTACAGATGTGAGCCACCGCACCTGG-------------------------------ATCCCTATTGGCAGTGTCTTAGTTTTATTTTTTATTATCTTTATTGTGGCAGCCATTATTCCTGTCTC	hg38:chr12:88101103-88101287(-)
98	clean_deletion	0.0311627	-35	GGATGGTGTCGATCTCCTGAACTCGTGATCCACCCGCCTCGGCCTCCTAAAGTGCTGGGATTACAGATGTGAGYCACCGCACCTGGCCCCAG-----------------------------------GCAGTGTCTTAGTTTTATTTTTTATTATCTTTATTGTGGCAGCCATTATTCCTGTCTC	hg38:chr12:88101103-88101287(-)
98	clean_deletion	0.0311627	-32	GGATGGTGTCGATCTCCTGAACTCGTGATCCACCCGCCTCGGCCTCCTAAAGTGCTGGGATTACAGATGTGAGCCACCGCACCTG--------------------------------ATCCCTATTGGCAGTGTCTTAGTTTTATTTTTTATTATCTTTATTGTGGCAGCCATTATTCCTGTCTC	hg38:chr12:88101103-88101287(-)
97	clean_deletion	0.0308447	-42	GGATGGTGTCGATCTCCTGAACTCGTGATCCACCCGCCTCGGCCTCCTAAAGTGCTGGGATTACAGATGTGAGCCACCGCACCTGGCCCCAGTTGTAATT------------------------------------------TATTTTTTATTATCTTTATTGTGGCAGCCATTATTCCTGTCTC	hg38:chr12:88101103-88101287(-)
97	clean_deletion	0.0308447	-39	GGATGGTGTCGATCTCCTGAACTCGTGATCCACCCGCCTCGGCCTCCTAAAGTGCTGGGATTACAGATGTGAGCCACCGCACCTGG---------------------------------------TGGCAGTGTCTTAGTTTTATTTTTTATTATCTTTATTGTGGCAGCCATTATTCCTGTCTC	hg38:chr12:88101103-88101287(-)
97	clean_deletion	0.0308447	-16	GGATGGTGTCGATCTCCTGAACTCGTGATCCACCCGCCTCGGCCTCCTAAAGTGCTGGGATTACAGATGTGAGCCACCGCACCTGGCCCCAGTTG----------------ATACCTATCCCTATTGGCAGTGTCTTAGTTTTATTTTTTATTATCTTTATTGTGGCAGCCATTATTCCTGTCTC	hg38:chr12:88101103-88101287(-)
96	clean_deletion	0.0305267	-66	GGATGGTGTCGATCTCCTGAACTCGTGATCCACCCGCCTCGGC------------------------------------------------------------------TCATACCTATCCCTATTGGCAGTGTCTTAGTTTTATTTTTTATTATCTTTATTGTGGCAGCCATTATTCCTGTCTC	hg38:chr12:88101103-88101287(-)
95	clean_deletion	0.0302087	-56	GGATGGTGTCGATCTCCTGAACTCGTGATCCACCCGCCTCGGCCTCCTAAAGTGCTGGGATTAC--------------------------------------------------------CCTATTGGCAGTGTCTTAGTTTTATTTTTTATTATCTTTATTGTGGCAGCCATTATTCCTGTCTC	hg38:chr12:88101103-88101287(-)
95	clean_deletion	0.0302087	-30	GGATGGTGTCGATCTCCTGAACTCGTGATCCACCCGCCTCGGCCTCCTAAAGTGCTGGGATTACAGATGTGAGCCACCGCACCTGGCCCCAGTT------------------------------TTGGCAGTGTCTTAGTTTTATTTTTTATTATCTTTATTGTGGCAGCCATTATTCCTGTCTC	hg38:chr12:88101103-88101287(-)
93	clean_deletion	0.0295727	-56	GGATGGTGTCGATCTCCTGAACTCGTGATCCACCCGCCTCGGCCTCCTAAAGTGCTGGGATTACAGATGTGAGCCACCGCACCTGGC--------------------------------------------------------ATTTTTTATTATCTTTATTGTGGCAGCCATTATTCCTGTCTC	hg38:chr12:88101103-88101287(-)
93	clean_deletion	0.0295727	-6	GGATGGTGTCGATCTCCTGAACTCGTGATCCACCCGCCTCGGCCTCCTAAAGTGCTGGGATTACAGATGTGAGCCACCGCACCTGGCCCCAGTTGTAATTGTGAA------ATACCTATCCCTATTGGCAGTGTCTTAGTTTTATTTTTTATTATCTTTATTGTGGCAGCCATTATTCCTGTCTC	hg38:chr12:88101103-88101287(-)
90	clean_deletion	0.0286188	-41	GGATGGTGTCGATCTCCTGAACTCGTGATCCACCCGCCTCGGCCTCCTAAAGTGCTGGGATTACAGATGTGAGCCACCGCACCTGG-----------------------------------------GCAGTGTCTTAGTTTTATTTTTTATTATCTTTATTGTGGCAGCCATTATTCCTGTCTC	hg38:chr12:88101103-88101287(-)
90	clean_deletion	0.0286188	-40	GGATGGTGTCGATCTCCTGAACTCGTGATCCACCCGCCTCGGCCTCCTAAAGTGCTGGGATTACAGATGTGAGCCACCGCACC----------------------------------------ATTGGCAGTGTCTTAGTTTTATTTTTTATTATCTTTATTGTGGCAGCCATTATTCCTGTCTC	hg38:chr12:88101103-88101287(-)
90	clean_deletion	0.0286188	-35	GGATGGTGTCGATCTCCTGAACTCGTGATCCACCCGCCTCGGCCTCCTAAAGTGCTGGGATTACAGATGTGAGCCACCGCACCT-----------------------------------CCCTATTGGCAGTGTCTTAGTTTTATTTTTTATTATCTTTATTGTGGCAGCCATTATTCCTGTCTC	hg38:chr12:88101103-88101287(-)
90	clean_deletion	0.0286188	-25	GGATGGTGTCGATCTCCTGAACTCGTGATCCACCCGCCTCGGCCTCCTAAAGTGCTGGGATTACAGATGTGAGCCACCGCACCTGGCCCCAGTTGTAATTGTGAAT-------------------------TGTCTTAGTTTTATTTTTTATTATCTTTATTGTGGCAGCCATTATTCCTGTCTC	hg38:chr12:88101103-88101287(-)
90	clean_deletion	0.0286188	-12	GGATGGTGTCGATCTCCTGAACTCGTGATCCACCCGCCTCGGCCTCCTAAAGTGCTGGGATTACAGATGTGAGCCACCGCACCTGGCCCCAGTTGTAA------------CATACCTATCCCTATTGGCAGTGTCTTAGTTTTATTTTTTATTATCTTTATTGTGGCAGCCATTATTCCTGTCTC	hg38:chr12:88101103-88101287(-)
89	clean_deletion	0.0283008	-51	GGATGGTGTCGATCTCCTGAACTCGTGATCCACCCGCCTCGGCCTCCTAAAGTGCTGGGATTACAGAT---------------------------------------------------CCCTATTGGCAGTGTCTTAGTTTTATTTTTTATTATCTTTATTGTGGCAGCCATTATTCCTGTCTC	hg38:chr12:88101103-88101287(-)
89	clean_deletion	0.0283008	-44	GGATGGTGTCGATCTCCTGAACTCGTGATCCACCCGCCTCGGCCTCCTAAAGTGCTGGGATTACAGATGTGAGCCACCGCACCTGGCCCCAGTTGTAATTGT--------------------------------------------TTTTATTATCTTTATTGTGGCAGCCATTATTCCTGTCTC	hg38:chr12:88101103-88101287(-)
89	clean_deletion	0.0283008	-44	GGATGGTGTCGATCTCCTGAACTCGTGATCCACCCGCCTCGGCCTCCTAAAGTGCTGGGATTACAGATGTGAGCCACCGCACCTGGCCCCAGTTGTAATTGTG--------------------------------------------TTTATTATCTTTATTGTGGCAGCCATTATTCCTGTCTC	hg38:chr12:88101103-88101287(-)
89	clean_deletion	0.0283008	-6	GGATGGTGTCGATCTCCTGAACTCGTGATCCACCCGCCTCGGCCTCCTAAAGTGCTGGGATTACAGATGTGAGCCACCGCACCTGGCCCCAGTTGTAATTGTGA------CATACCTATCCCTATTGGCAGTGTCTTAGTTTTATTTTTTATTATCTTTATTGTGGCAGCCATTATTCCTGTCTC	hg38:chr12:88101103-88101287(-)
89	clean_deletion	0.0283008	-5	GGATGGTGTCGATCTCCTGAACTCGTGATCCACCCGCCTCGGCCTCCTAAAGTGCTGGGATTACAGATGTGAGCCACCGCACCTGGCCCCAGTTGTAAT-----ATATMTCATACCTATCCCTATTGGCAGTGTCTTAGTTTTATTTTTTATTATCTTTATTGTGGCAGCCATTATTCCTGTCTC	hg38:chr12:88101103-88101287(-)
89	clean_deletion	0.0283008	-2	GGATGGTGTCGATCTCCTGAACTCGTGATCCACCCGCCTCGGCCTCCTAAAGTGCTGGGATTACAGATGTGAGCCACCGCACCTGGCCCCAGTTGTAATTGTGAATATC--ATACCTATCCCTATTGGCAGTGTCTTAGTTTTATTTTTTATTATCTTTATTGTGGCAGCCATTATTCCTGTCTC	hg38:chr12:88101103-88101287(-)
88	clean_deletion	0.0279828	-42	GGATGGTGTCGATCTCCTGAACTCGTGATCCACCCGCCTCGGCCTCCTAAAGTGCTGGGATTACAGATGTGAGCCACC------------------------------------------CCTATTGGCAGTGTCTTAGTTTTATTTTTTATTATCTTTATTGTGGCAGCCATTATTCCTGTCTC	hg38:chr12:88101103-88101287(-)
88	clean_deletion	0.0279828	-21	GGATGGTGTCGATCTCCTGAACTCGTGATCCACCCGCCTCGGCCTCCTAAAGTGCTGGGATTACAGATGTGAGCCACCGCACCTGGCCCCAGTT---------------------CTATCCCTATTGGCAGTGTCTTAGTTTTATTTTTTATTATCTTTATTGTGGCAGCCATTATTCCTGTCTC	hg38:chr12:88101103-88101287(-)
87	clean_deletion	0.0276648	-68	GGATGGTGTCGATCTCCTGAACTCGTGATCCACCCGCCTCGGCCTCCTAA--------------------------------------------------------------------TCCCTATTGGCAGTGTCTTAGTTTTATTTTTTATTATCTTTATTGTGGCAGCCATTATTCCTGTCTC	hg38:chr12:88101103-88101287(-)
87	clean_deletion	0.0276648	-51	GGATGGTGTCGATCTCCTGAACTCGTGATCCACCCGCCTCG---------------------------------------------------TTGTAATTGTGAATATCTCATACCTATCCCTATTGGCAGTGTCTTAGTTTTATTTTTTATTATCTTTATTGTGGCAGCCATTATTCCTGTCTC	hg38:chr12:88101103-88101287(-)
87	clean_deletion	0.0276648	-48	GGATGGTGTCGATCTCCTGAACTCGTGATCCACCCGCCTCGGCCTCCTAAAGTGCTGGGATTACAGATGTGAGCCACCGCACCTGGCCCCAGTTGTAATTGT------------------------------------------------ATTATCTTTATTGTGGCAGCCATTATTCCTGTCTC	hg38:chr12:88101103-88101287(-)
87	clean_deletion	0.0276648	-38	GGATGGTGTCGATCTCCTGAACTCGTGATCCACCCGCCTCGGCCTCCTAAAGTGCTGGGATTACAGAT--------------------------------------ATCTCATACCTATCCCTATTGGCAGTGTCTTAGTTTTATTTTTTATTATCTTTATTGTGGCAGCCATTATTCCTGTCTC	hg38:chr12:88101103-88101287(-)
87	clean_deletion	0.0276648	-27	GGATGGTGTCGATCTCCTGAACTCGTGATCCACCCGCCTCGGCCTCCTAAAGTGCTGGGATTACAGATGTGAGCCACCGCACCTGG---------------------------ACCTATCCCTATTGGCAGTGTCTTAGTTTTATTTTTTATTATCTTTATTGTGGCAGCCATTATTCCTGTCTC	hg38:chr12:88101103-88101287(-)
87	clean_deletion	0.0276648	-12	GGATGGTGTCGATCTCCTGAACTCGTGATCCACCCGCCTCGGCCTCCTAAAGTGCTGGGATTACAGATGTGAGCCACCGCACCTGGCCCCAGTTGTAATTGT------------CCTATCCCTATTGGCAGTGTCTTAGTTTTATTTTTTATTATCTTTATTGTGGCAGCCATTATTCCTGTCTC	hg38:chr12:88101103-88101287(-)
86	clean_deletion	0.0273468	-64	GGATGGTGTCGATCTCCTGAACTCGTGATCCACCCGCCTCGGCCTCCTAAAGTGCTGGGATTACAGATGTGAGCCACCGCACCTGGCCC----------------------------------------------------------------ATCTTTATTGTGGCAGCCATTATTCCTGTCTC	hg38:chr12:88101103-88101287(-)
85	clean_deletion	0.0270288	-43	GGATGGTGTCGATCTCCTGAACTCGTGATCCACCCGCCTCGGCCTCCTAAAGTGCTGGGATTACAGATGTGAGCCACCGCACCTGGCCCCAGTTGTAATT-------------------------------------------ATTTTTTATTATCTTTATTGTGGCAGCCATTATTCCTGTCTC	hg38:chr12:88101103-88101287(-)
85	clean_deletion	0.0270288	-42	GGATGGTGTCGATCTCCTGAACTCGTGATCCACCCGCCTCGGCCTCCTAAAGTGCTGGGA------------------------------------------GAATATCTCATACCTATCCCTATTGGCAGTGTCTTAGTTTTATTTTTTATTATCTTTATTGTGGCAGCCATTATTCCTGTCTC	hg38:chr12:88101103-88101287(-)
84	clean_deletion	0.0267108	-50	GGATGGTGTCGATCTCCTGAACTCGTGATCCACCCGCCTCGGCCTCCTAAAGTGCTGGGATTACAGATGTGAGCCACCGCACCTGGCCCCAGTTGTAATT--------------------------------------------------ATTATCTTTATTGTGGCAGCCATTATTCCTGTCTC	hg38:chr12:88101103-88101287(-)
84	clean_deletion	0.0267108	-24	GGATGGTGTCGATCTCCTGAACTCGTGATCCACCCGCCTCGGCCTCCTAAAGTGCTGGGATTACAGATGTGAGCCACCGCACCTGGCCCCAGTTG------------------------CCCTATTGGCAGTGTCTTAGTTTTATTTTTTATTATCTTTATTGTGGCAGCCATTATTCCTGTCTC	hg38:chr12:88101103-88101287(-)
84	clean_deletion	0.0267108	-6	GGATGGTGTCGATCTCCTGAACTCGTGATCCACCCGCCTCGGCCTCCTAAAGTGCTGGGATTACAGATGTGAGCCACCGCACCTGGCCCCAGTTGTAATTGTG------TCATACCTATCCCTATTGGCAGTGTCTTAGTTTTATTTTTTATTATCTTTATTGTGGCAGCCATTATTCCTGTCTC	hg38:chr12:88101103-88101287(-)
83	clean_deletion	0.0263929	-38	GGATGGTGTCGATCTCCTGAACTCGTGATCCACCCGCCTCGGCCTCCTAAAGTGCTGGGATTACAGATGTGAGCCACCGCACCTGG--------------------------------------TTGGCAGTGTCTTAGTTTTATTTTTTATTATCTTTATTGTGGCAGCCATTATTCCTGTCTC	hg38:chr12:88101103-88101287(-)
83	clean_deletion	0.0263929	-27	GGATGGTGTCGATCTCCTGAACTCGTGATCCACCCGCCTCGGCCTCCTAAAGTGCTGGGATTACAGATGTGAGCCACCGCACCTGGCCCCAGTT---------------------------CTATTGGCAGTGTCTTAGTTTTATTTTTTATTATCTTTATTGTGGCAGCCATTATTCCTGTCTC	hg38:chr12:88101103-88101287(-)
81	clean_deletion	0.0257569	-27	GGATGGTGTCGATCTCCTGAACTCGTGATCCACCCGCCTCGGCCTCCTAAAGTGCTGGGATTACAGATGTGAGCCACCGCACC---------------------------CATACCTATCCCTATTGGCAGTGTCTTAGTTTTATTTTTTATTATCTTTATTGTGGCAGCCATTATTCCTGTCTC	hg38:chr12:88101103-88101287(-)
81	clean_deletion	0.0257569	-12	GGATGGTGTCGATCTCCTGAACTCGTGATCCACCCGCCTCGGCCTCCTAAAGTGCTGGGATTACAGATGTGAGCCACCGCACCTGGCCCCAGTTGTAATTGTG------------CTATCCCTATTGGCAGTGTCTTAGTTTTATTTTTTATTATCTTTATTGTGGCAGCCATTATTCCTGTCTC	hg38:chr12:88101103-88101287(-)
81	clean_deletion	0.0257569	-8	GGATGGTGTCGATCTCCTGAACTCGTGATCCACCCGCCTCGGCCTCCTAAAGTGCTGGGATTACAGATGTGAGCCACCGCACCTGGCCCCAGTTGTAATTGTGAAT--------CCTATCCCTATTGGCAGTGTCTTAGTTTTATTTTTTATTATCTTTATTGTGGCAGCCATTATTCCTGTCTC	hg38:chr12:88101103-88101287(-)
80	clean_deletion	0.0254389	-44	GGATGGTGTCGATCTCCTGAACTCGTGATCCACCCGCCTCGGCCTCCTAAAGTGCTGGGATTACAGATGTGAGCCACCGCA--------------------------------------------TGGCAGTGTCTTAGTTTTATTTTTTATTATCTTTATTGTGGCAGCCATTATTCCTGTCTC	hg38:chr12:88101103-88101287(-)
80	clean_deletion	0.0254389	-16	GGATGGTGTCGATCTCCTGAACTCGTGATCCACCCGCCTCGGCCTCCTAAAGTGCTGGGATTACAGATGTGAGCCACCGCACCTGGCCCCAGTTGTAATTGTGAATA----------------ATTGGCAGTGTCTTAGTTTTATTTTTTATTATCTTTATTGTGGCAGCCATTATTCCTGTCTC	hg38:chr12:88101103-88101287(-)
79	clean_deletion	0.0251209	-28	GGATGGTGTCGATCTCCTGAACTCGTGATCCACCCGCCTCGGCCTCCTAAAGTGCTGGGATTACAGATGTGAGCCACCGCACCTGGCCCCAGTT----------------------------TATTGGCAGTGTCTTAGTTTTATTTTTTATTATCTTTATTGTGGCAGCCATTATTCCTGTCTC	hg38:chr12:88101103-88101287(-)
79	clean_deletion	0.0251209	-26	GGATGGTGTCGATCTCCTGAACTCGTGATCCACCCGCCTCGGCCTCCTAAAGTGCTGGGATTACAGATGTGAGCCACCGCACCTGGCCCCAGTTGTAATTGT--------------------------CAGTGTCTTAGTTTTATTTTTTATTATCTTTATTGTGGCAGCCATTATTCCTGTCTC	hg38:chr12:88101103-88101287(-)
79	clean_deletion	0.0251209	-22	GGATGGTGTCGATCTCCTGAACTCGTGATCCACCCGCCTCGGCCTCCTAAAGTGCTGGGATTACAGATGTGAGCCACCGCACCTGGCCCCAGTTG----------------------ATCCCTATTGGCAGTGTCTTAGTTTTATTTTTTATTATCTTTATTGTGGCAGCCATTATTCCTGTCTC	hg38:chr12:88101103-88101287(-)
79	clean_deletion	0.0251209	-12	GGATGGTGTCGATCTCCTGAACTCGTGATCCACCCGCCTCGGCCTCCTAAAGTGCTGGGATTACAGATGTGAGCCACCGCACCTGGCCCCA------------AATATCTCATACCTATCCCTATTGGCAGTGTCTTAGTTTTATTTTTTATTATCTTTATTGTGGCAGCCATTATTCCTGTCTC	hg38:chr12:88101103-88101287(-)
79	clean_deletion	0.0251209	-5	GGATGGTGTCGATCTCCTGAACTCGTGATCCACCCGCCTCGGCCTCCTAAAGTGCTGGGATTACAGATGTGAGCCACCGCACCTGGCCCCAGTTGTAATTG-----ATCTCATACCTATCCCTATTGGCAGTGTCTTAGTTTTATTTTTTATTATCTTTATTGTGGCAGCCATTATTCCTGTCTC	hg38:chr12:88101103-88101287(-)
78	clean_deletion	0.0248029	-25	GGATGGTGTCGATCTCCTGAACTCGTGATCCACCCGCCTCGGCCTCCTAAAGTGCTGGGATTACAGATGTGAGCCACCGCA-------------------------ATCTCATACCTATCCCTATTGGCAGTGTCTTAGTTTTATTTTTTATTATCTTTATTGTGGCAGCCATTATTCCTGTCTC	hg38:chr12:88101103-88101287(-)
77	clean_deletion	0.0244849	-55	GGATGGTGTCGATCTCCTGAACTCGTGATCCACCCGCCTCGGCCTCCTAAAGTGCTGGGATTACAGATGTGAGCCACCGCAC-------------------------------------------------------AGTTTTATTTTTTATTATCTTTATTGTGGCAGCCATTATTCCTGTCTC	hg38:chr12:88101103-88101287(-)
76	clean_deletion	0.024167	-56	GGATGGTGTCGATCTCCTGAACTCGTGATCCACCCGCCTCGGCCTCCTAAAGTGCTGGGATTACAGATGTGAGCCACCGCACCTGGCCCCAGTTGTAAT--------------------------------------------------------CTTTATTGTGGCAGCCATTATTCCTGTCTC	hg38:chr12:88101103-88101287(-)
76	clean_deletion	0.024167	-47	GGATGGTGTCGATCTCCTGAACTCGTGATCCACCCGCCTCGGCCTCCTAAAGTGCTGGGATTACAGATGTGAGCCACCGCACCTGGCC-----------------------------------------------TTAGTTTTATTTTTTATTATCTTTATTGTGGCAGCCATTATTCCTGTCTC	hg38:chr12:88101103-88101287(-)
76	clean_deletion	0.024167	-43	GGATGGTGTCGATCTCCTGAACTCGTGATCCACCCGCCTCGGCCTCCTAAAGTGCTGGGATTACAGATGTGAGCCACCGCAC-------------------------------------------TGGCAGTGTCTTAGTTTTATTTTTTATTATCTTTATTGTGGCAGCCATTATTCCTGTCTC	hg38:chr12:88101103-88101287(-)
75	clean_deletion	0.023849	-50	GGATGGTGTCGATCTCCTGAACTCGTGATCCACCCGCCTCGGCCTCCTAAAG--------------------------------------------------GAATATCTCATACCTATCCCTATTGGCAGTGTCTTAGTTTTATTTTTTATTATCTTTATTGTGGCAGCCATTATTCCTGTCTC	hg38:chr12:88101103-88101287(-)
75	clean_deletion	0.023849	-46	GGATGGTGTCGATCTCCTGAACTCGTGATCCACCCGCCTCGGCCTCCTAAAGTGCTGGGATTACAGATGTGAGCCACCGCA----------------------------------------------GCAGTGTCTTAGTTTTATTTTTTATTATCTTTATTGTGGCAGCCATTATTCCTGTCTC	hg38:chr12:88101103-88101287(-)
75	clean_deletion	0.023849	-34	GGATGGTGTCGATCTCCTGAACTCGTGATCCACCCGCCTCGGCCTCCTAAAGTGCTGGGATTACAGATG----------------------------------AATATCTCATACCTATCCCTATTGGCAGTGTCTTAGTTTTATTTTTTATTATCTTTATTGTGGCAGCCATTATTCCTGTCTC	hg38:chr12:88101103-88101287(-)
74	clean_deletion	0.023531	-53	GGATGGTGTCGATCTCCTGAACTCGTGATCCACCCGCCTCGGCCTCCTAAAGT-----------------------------------------------------ATCTCATACCTATCCCTATTGGCAGTGTCTTAGTTTTATTTTTTATTATCTTTATTGTGGCAGCCATTATTCCTGTCTC	hg38:chr12:88101103-88101287(-)
73	clean_deletion	0.023213	-43	GGATGGTGTCGATCTCCTGAACTCGTGATCCACCCGCCTCGGCCTCCTAAAGTGCTGGGATTACAGATGTGAGCCACCGCACCTG-------------------------------------------CAGTGTCTTAGTTTTATTTTTTATTATCTTTATTGTGGCAGCCATTATTCCTGTCTC	hg38:chr12:88101103-88101287(-)
73	clean_deletion	0.023213	-23	GGATGGTGTCGATCTCCTGAACTCGTGATCCACCCGCCTCGGCCTCCTAAAGTGCTGGGATTACAGATGTGAGCCACCG-----------------------GAATATCTCATACCTATCCCTATTGGCAGTGTCTTAGTTTTATTTTTTATTATCTTTATTGTGGCAGCCATTATTCCTGTCTC	hg38:chr12:88101103-88101287(-)
73	clean_deletion	0.023213	-5	GGATGGTGTCGATCTCCTGAACTCGTGATCCACCCGCCTCGGCCTCCTAAAGTGCTGGGATTACAGATGTGAGCCACCGCACCTGGCCCCAGTTGTAATT-----TATCTCATACCTATCCCTATTGGCAGTGTCTTAGTTTTATTTTTTATTATCTTTATTGTGGCAGCCATTATTCCTGTCTC	hg38:chr12:88101103-88101287(-)
72	clean_deletion	0.022895	-52	GGATGGTGTCGATCTCCTGAACTCGTGATCCACCCGCCTCGGCCTCCTAAAGTGCTGGGATTAC----------------------------------------------------TATCCCTATTGGCAGTGTCTTAGTTTTATTTTTTATTATCTTTATTGTGGCAGCCATTATTCCTGTCTC	hg38:chr12:88101103-88101287(-)
72	clean_deletion	0.022895	-42	GGATGGTGTCGATCTCCTGAACTCGTGATCCACCCGCCTCGGCCTCCTAAAGTGCTGGGATTACAGATGTGA------------------------------------------CCTATCCCTATTGGCAGTGTCTTAGTTTTATTTTTTATTATCTTTATTGTGGCAGCCATTATTCCTGTCTC	hg38:chr12:88101103-88101287(-)
72	clean_deletion	0.022895	-41	GGATGGTGTCGATCTCCTGAACTCGTGATCCACCCGCCTCGGCCTCCTAAAGTGCTGGGATTA-----------------------------------------ATATCTCATACCTATCCCTATTGGCAGTGTCTTAGTTTTATTTTTTATTATCTTTATTGTGGCAGCCATTATTCCTGTCTC	hg38:chr12:88101103-88101287(-)
70	clean_deletion	0.022259	-30	GGATGGTGTCGATCTCCTGAACTCGTGATCCACCCGCCTCGGCCTCCTAAAGTGCTGGGATTACAGATGTGAGCCACCGCACCTGGCCCCAGTTGTA------------------------------GCAGTGTCTTAGTTTTATTTTTTATTATCTTTATTGTGGCAGCCATTATTCCTGTCTC	hg38:chr12:88101103-88101287(-)
70	clean_deletion	0.022259	-27	GGATGGTGTCGATCTCCTGAACTCGTGATCCACCCGCCTCGGCCTCCTAAAGTGCTGGGATTACAGATGTGAGCCACCGCACCTGGCCCCAGTTGTAATTGTGAAT---------------------------TCTTAGTTTTATTTTTTATTATCTTTATTGTGGCAGCCATTATTCCTGTCTC	hg38:chr12:88101103-88101287(-)
70	clean_deletion	0.022259	-24	GGATGGTGTCGATCTCCTGAACTCGTGATCCACCCGCCTCGGCCTCCTAAAGTGCTGGGATTACAGATGTGAGCCACCGCAC------------------------ATCTCATACCTATCCCTATTGGCAGTGTCTTAGTTTTATTTTTTATTATCTTTATTGTGGCAGCCATTATTCCTGTCTC	hg38:chr12:88101103-88101287(-)
69	clean_deletion	0.0219411	-65	GGATGGTGTCGATCTCCTGAACTCGTGATCCACCCGCCTCGGCCTCCTA-----------------------------------------------------------------CCTATCCCTATTGGCAGTGTCTTAGTTTTATTTTTTATTATCTTTATTGTGGCAGCCATTATTCCTGTCTC	hg38:chr12:88101103-88101287(-)
69	clean_deletion	0.0219411	-29	GGATGGTGTCGATCTCCTGAACTCGTGATCCACCCGCCTCGGCCTCCTAAAGTGCTGGGATTACAGATGTGAGCCAC-----------------------------ATCTCATACCTATCCCTATTGGCAGTGTCTTAGTTTTATTTTTTATTATCTTTATTGTGGCAGCCATTATTCCTGTCTC	hg38:chr12:88101103-88101287(-)
69	clean_deletion	0.0219411	-11	GGATGGTGTCGATCTCCTGAACTCGTGATCCACCCGCCTCGGCCTCCTAAAGTGCTGGGATTACAGATGTGAGCCACCGCACCTGGCCCCAGTTGTAATT-----------ATACCTATCCCTATTGGCAGTGTCTTAGTTTTATTTTTTATTATCTTTATTGTGGCAGCCATTATTCCTGTCTC	hg38:chr12:88101103-88101287(-)
68	clean_deletion	0.0216231	-59	GGATGGTGTCGATCTCCTGAACTCGTGATCCACCCGCCTCGGCCTCCTAAAGTGCTGGGATTACAGATGTGAGCCACCGCACCTGGCCCCAGTTGT-----------------------------------------------------------CTTTATTGTGGCAGCCATTATTCCTGTCTC	hg38:chr12:88101103-88101287(-)
68	clean_deletion	0.0216231	-34	GGATGGTGTCGATCTCCTGAACTCGTGATCCACCCGCCTCGGCCTCCTAAAGTGCTGGGATTACAGATGTGAGCCACCGCACC----------------------------------ATCCCTATTGGCAGTGTCTTAGTTTTATTTTTTATTATCTTTATTGTGGCAGCCATTATTCCTGTCTC	hg38:chr12:88101103-88101287(-)
68	clean_deletion	0.0216231	-30	GGATGGTGTCGATCTCCTGAACTCGTGATCCACCCGCCTCGGCCTCCTAAAGTGCTGGGATTACAGATGTGAGCCACCGCACCTG------------------------------CTATCCCTATTGGCAGTGTCTTAGTTTTATTTTTTATTATCTTTATTGTGGCAGCCATTATTCCTGTCTC	hg38:chr12:88101103-88101287(-)
67	clean_deletion	0.0213051	-56	GGATGGTGTCGATCTCCTGAACTCGTGATCCACCCGCCTCGGCCTCCTAAA--------------------------------------------------------TCTCATACCTATCCCTATTGGCAGTGTCTTAGTTTTATTTTTTATTATCTTTATTGTGGCAGCCATTATTCCTGTCTC	hg38:chr12:88101103-88101287(-)
67	clean_deletion	0.0213051	-37	GGATGGTGTCGATCTCCTGAACTCGTGATCCACCCGCCTCGGCCTCCTAAAGTGCTGGGATTACAGATGTGAGC-------------------------------------ATACCTATCCCTATTGGCAGTGTCTTAGTTTTATTTTTTATTATCTTTATTGTGGCAGCCATTATTCCTGTCTC	hg38:chr12:88101103-88101287(-)
67	clean_deletion	0.0213051	-35	GGATGGTGTCGATCTCCTGAACTCGTGATCCACCCGCCTCGGCCTCCTAAAGTGCTGGGATTACAGATGTGAGCCACCGCACCTGGCCCC-----------------------------------TGGCAGTGTCTTAGTTTTATTTTTTATTATCTTTATTGTGGCAGCCATTATTCCTGTCTC	hg38:chr12:88101103-88101287(-)
67	clean_deletion	0.0213051	-21	GGATGGTGTCGATCTCCTGAACTCGTGATCCACCCGCCTCGGCCTCCTAAAGTGCTGGGATTACAGATGTGAGCCACCGCACCTGGCCCCAGTTGTAATTGTGAAT---------------------GCAGTGTCTTAGTTTTATTTTTTATTATCTTTATTGTGGCAGCCATTATTCCTGTCTC	hg38:chr12:88101103-88101287(-)
67	clean_deletion	0.0213051	-18	GGATGGTGTCGATCTCCTGAACTCGTGATCCACCCGCCTCGGCCTCCTAAAGTGCTGGGATTACAGATGTGAGCCACCGCACCTGGCCCC------------------CTCATACCTATCCCTATTGGCAGTGTCTTAGTTTTATTTTTTATTATCTTTATTGTGGCAGCCATTATTCCTGTCTC	hg38:chr12:88101103-88101287(-)
66	clean_deletion	0.0209871	-62	GGATGGTGTCGATCTCCTGAACTCGTGATCCACCCGCCTCGGCCTCCTAAAGTGCTGGGATTACAGATGTGAGCCACCGCACCT--------------------------------------------------------------TTTTATTATCTTTATTGTGGCAGCCATTATTCCTGTCTC	hg38:chr12:88101103-88101287(-)
66	clean_deletion	0.0209871	-58	GGATGGTGTCGATCTCCTGAACTCGTGATCCACCCGCCTCGGCCTCCTAAAGTGCTGGGATTACAGATGTGAGCCACCGCACCTGGCCCCAGTTGTAATT----------------------------------------------------------TATTGTGGCAGCCATTATTCCTGTCTC	hg38:chr12:88101103-88101287(-)
66	clean_deletion	0.0209871	-30	GGATGGTGTCGATCTCCTGAACTCGTGATCCACCCGCCTCGGCCTCCTAAAGTGCTGGGATTACAGATGTGAGC------------------------------ATATCTCATACCTATCCCTATTGGCAGTGTCTTAGTTTTATTTTTTATTATCTTTATTGTGGCAGCCATTATTCCTGTCTC	hg38:chr12:88101103-88101287(-)
66	clean_deletion	0.0209871	-20	GGATGGTGTCGATCTCCTGAACTCGTGATCCACCCGCCTCGGCCTCCTAAAGTGCTGGGATTACAGATGTGAGCCACCGCACCTGG--------------------ATCTCATACCTATCCCTATTGGCAGTGTCTTAGTTTTATTTTTTATTATCTTTATTGTGGCAGCCATTATTCCTGTCTC	hg38:chr12:88101103-88101287(-)
66	clean_deletion	0.0209871	-19	GGATGGTGTCGATCTCCTGAACTCGTGATCCACCCGCCTCGGCCTCCTAAAGTGCTGGGATTACAGATGTGAGCCACCGCACCTGGCCCCAGTTGTAA-------------------ATCCCTATTGGCAGTGTCTTAGTTTTATTTTTTATTATCTTTATTGTGGCAGCCATTATTCCTGTCTC	hg38:chr12:88101103-88101287(-)
66	clean_deletion	0.0209871	-1	GGATGGTGTCGATCTCCTGAACTCGTGATCCACCCGCCTCGGCCTCCTAAAGTGCTGGGATTACAGATGTGAGCCACCGCACCTGGCCCCAGTTGTAATTGTGAATATCTCATACCTATCCCTATTGGCAGTGTCTTAGTTTTATTTTT-ATTATCTTTATTGTGGCAGCCATTATTCCTGTCTC	hg38:chr12:88101103-88101287(-)
64	clean_deletion	0.0203511	-43	GGATGGTGTCGATCTCCTGAACTCGTGATCCACCCGCCTCGGCCTCCTAAAGTGCTGGGATTACAGATGT-------------------------------------------ACCTATCCCTATTGGCAGTGTCTTAGTTTTATTTTTTATTATCTTTATTGTGGCAGCCATTATTCCTGTCTC	hg38:chr12:88101103-88101287(-)
64	clean_deletion	0.0203511	-34	GGATGGTGTCGATCTCCTGAACTCGTGATCCACCCGCCTCGGCCTCCTAAAGTGCTGGGATTACAGATGTGAGCC----------------------------------TCATACCTATCCCTATTGGCAGTGTCTTAGTTTTATTTTTTATTATCTTTATTGTGGCAGCCATTATTCCTGTCTC	hg38:chr12:88101103-88101287(-)
63	clean_deletion	0.0200331	-68	GGATGGTGTCGATCTCCTGAACTCGTGATCCACCCGCCTCGGCCTCCTAAAGTGCTGGGATTACAGATGTGAGCCACCGCACCT--------------------------------------------------------------------TATCTTTATTGTGGCAGCCATTATTCCTGTCTC	hg38:chr12:88101103-88101287(-)
63	clean_deletion	0.0200331	-33	GGATGGTGTCGATCTCCTGAACTCGTGATCCACCCGCCTCGGCCTCCTAAAGTGCTGGGATTACAGATGTGAGCCWCCG---------------------------------TACCTATCCCTATTGGCAGTGTCTTAGTTTTATTTTTTATTATCTTTATTGTGGCAGCCATTATTCCTGTCTC	hg38:chr12:88101103-88101287(-)
62	clean_deletion	0.0197151	-63	GGATGGTGTCGATCTCCTGAACTCGTGATCCACCCGCCTCGGCCTCCTAAAGTGCTGGGATTACAGATGTGAGCCACCGCACCTGGCCCCAGTTGTA---------------------------------------------------------------TTGTGGCAGCCATTATTCCTGTCTC	hg38:chr12:88101103-88101287(-)
62	clean_deletion	0.0197151	-31	GGATGGTGTCGATCTCCTGAACTCGTGATCCACCCGCCTCGGCCTCCTAAAGTGCTGGGATTACAGATGTGAGCCACCGCACCTGGCCCCAGTTGTAATTGTGAATA-------------------------------GTTTTATTTTTTATTATCTTTATTGTGGCAGCCATTATTCCTGTCTC	hg38:chr12:88101103-88101287(-)
62	clean_deletion	0.0197151	-29	GGATGGTGTCGATCTCCTGAACTCGTGATCCACCCGCCTCGGCCTCCTAAAGTGCTGGGATTACAGATGTGAGCCACCGCACCTGGCCCCAGTTGTAATTGTGAAT-----------------------------TTAGTTTTATTTTTTATTATCTTTATTGTGGCAGCCATTATTCCTGTCTC	hg38:chr12:88101103-88101287(-)
62	clean_deletion	0.0197151	-10	GGATGGTGTCGATCTCCTGAACTCGTGATCCACCCGCCTCGGCCTCCTAAAGTGCTGGGATTACAGATGTGAGCCACCGCACCTGGCCCCAGTTGTAATTGT----------TACCTATCCCTATTGGCAGTGTCTTAGTTTTATTTTTTATTATCTTTATTGTGGCAGCCATTATTCCTGTCTC	hg38:chr12:88101103-88101287(-)
61	clean_deletion	0.0193972	-46	GGATGGTGTCGATCTCCTGAACTCGTGATCCACCCGCCTCGGCCTCCTAAAGTGCTGGGATTACAGATGTGAGCCA----------------------------------------------TATTGGCAGTGTCTTAGTTTTATTTTTTATTATCTTTATTGTGGCAGCCATTATTCCTGTCTC	hg38:chr12:88101103-88101287(-)
61	clean_deletion	0.0193972	-30	GGATGGTGTCGATCTCCTGAACTCGTGATCCACCCGCCTCGGCCTCCTAAAGTGCTGGGATTACAGATGTGAGCCACCGCA------------------------------ATACCTATCCCTATTGGCAGTGTCTTAGTTTTATTTTTTATTATCTTTATTGTGGCAGCCATTATTCCTGTCTC	hg38:chr12:88101103-88101287(-)
61	clean_deletion	0.0193972	-29	GGATGGTGTCGATCTCCTGAACTCGTGATCCACCCGCCTCGGCCTCCTAAAGTGCTGGGATTACAGATGTGAGCCACCGCACCTGGCCCCAGTTGTAATT-----------------------------AGTGTCTTAGTTTTATTTTTTATTATCTTTATTGTGGCAGCCATTATTCCTGTCTC	hg38:chr12:88101103-88101287(-)
61	clean_deletion	0.0193972	-23	GGATGGTGTCGATCTCCTGAACTCGTGATCCACCCGCCTCGGCCTCCTAAAGTGCTGGGATTACAGATGTGAGCCACCGCACCTGGCCCCAG-----------------------CTATCCCTATTGGCAGTGTCTTAGTTTTATTTTTTATTATCTTTATTGTGGCAGCCATTATTCCTGTCTC	hg38:chr12:88101103-88101287(-)
60	clean_deletion	0.0190792	-45	GGATGGTGTCGATCTCCTGAACTCGTGATCCACCCGCCTCGGCCTCCTAAAGTGCTGGGATTACAGATGTGAGCCACCG---------------------------------------------TTGGCAGTGTCTTAGTTTTATTTTTTATTATCTTTATTGTGGCAGCCATTATTCCTGTCTC	hg38:chr12:88101103-88101287(-)
60	clean_deletion	0.0190792	-44	GGATGGTGTCGATCTCCTGAACTCGTGATCCACCCGCCTCGGCCTCCTAAAGTGCTGGGA--------------------------------------------ATATCTCATACCTATCCCTATTGGCAGTGTCTTAGTTTTATTTTTTATTATCTTTATTGTGGCAGCCATTATTCCTGTCTC	hg38:chr12:88101103-88101287(-)
60	clean_deletion	0.0190792	-26	GGATGGTGTCGATCTCCTGAACTCGTGATCCACCCGCCTCGGCCTCCTAAAGTGCTGGGATTACAGATGTGAGCCACCGCACCTGGC--------------------------ACCKATCCCTATTGGCAGTGTCTTAGTTTTATTTTTTATTATCTTTATTGTGGCAGCCATTATTCCTGTCTC	hg38:chr12:88101103-88101287(-)
60	clean_deletion	0.0190792	-22	GGATGGTGTCGATCTCCTGAACTCGTGATCCACCCGCCTCGGCCTCCTAAAGTGCTGGGATTACAGATGTGAGCCACCGCACCTGGCCCCAGTTGTAATT----------------------TATTGGCAGTGTCTTAGTTTTATTTTTTATTATCTTTATTGTGGCAGCCATTATTCCTGTCTC	hg38:chr12:88101103-88101287(-)
59	clean_deletion	0.0187612	-47	GGATGGTGTCGATCTCCTGAACTCGTGATCCACCCGCCTCGGCCTCCTAAAGTGCTGGGATTACAGATGTGAGCCACCGCACCTGGCCCCAGTTGTA-----------------------------------------------TTTTTTATTATCTTTATTGTGGCAGCCATTATTCCTGTCTC	hg38:chr12:88101103-88101287(-)
59	clean_deletion	0.0187612	-32	GGATGGTGTCGATCTCCTGAACTCGTGATCCACCCGCCTCGGCCTCCTAAAGTGCTGGGATTACAGATGTGAGCCAC--------------------------------TCATACCTATCCCTATTGGCAGTGTCTTAGTTTTATTTTTTATTATCTTTATTGTGGCAGCCATTATTCCTGTCTC	hg38:chr12:88101103-88101287(-)
59	clean_deletion	0.0187612	-29	GGATGGTGTCGATCTCCTGAACTCGTGATCCACCCGCCTCGGCCTCCTAAAGTGCTGGGATTACAGATGTGAGCCACCGCACCTG-----------------------------CCTATCCCTATTGGCAGTGTCTTAGTTTTATTTTTTATTATCTTTATTGTGGCAGCCATTATTCCTGTCTC	hg38:chr12:88101103-88101287(-)
59	clean_deletion	0.0187612	-28	GGATGGTGTCGATCTCCTGAACTCGTGATCCACCCGCCTCGGCCTCYTAAAGTGCTGGGATTACAGATGTGAGCCACCGCACCTGGCCCC----------------------------TCCCTATTGGCAGTGTCTTAGTTTTATTTTTTATTATCTTTATTGTGGCAGCCATTATTCCTGTCTC	hg38:chr12:88101103-88101287(-)
58	clean_deletion	0.0184432	-33	GGATGGTGTCGATCTCCTGAACTCGTGATCCACCCGCCTCGGCCTCCTAAAGTGCTGGGATTACAGATGTGAGCCACCGCACCTG---------------------------------TCCCTATTGGCAGTGTCTTAGTTTTATTTTTTATTATCTTTATTGTGGCAGCCATTATTCCTGTCTC	hg38:chr12:88101103-88101287(-)
58	clean_deletion	0.0184432	-29	GGATGGTGTCGATCTCCTGAACTCGTGATCCACCCGCCTCGGCCTCCTAAAGTGCTGGGATTACAGATGTGAGCCA-----------------------------TATCTCATACCTATCCCTATTGGCAGTGTCTTAGTTTTATTTTTTATTATCTTTATTGTGGCAGCCATTATTCCTGTCTC	hg38:chr12:88101103-88101287(-)
58	clean_deletion	0.0184432	-25	GGATGGTGTCGATCTCCTGAACTCGTGATCCACCCGCCTCGGCCTCCTAAAGTGCTGGGATTACAGATGTGAGCCACCGCACCTGGCCCCAGTTGTAATTGTG-------------------------CAGTGTCTTAGTTTTATTTTTTATTATCTTTATTGTGGCAGCCATTATTCCTGTCTC	hg38:chr12:88101103-88101287(-)
57	clean_deletion	0.0181252	-30	GGATGGTGTCGATCTCCTGAACTCGTGATCCACCCGCCTCGGCCTCCTAAAGTGCTGGGATTACAGATGTGAG------------------------------AATATCTCATACCTATCCCTATTGGCAGTGTCTTAGTTTTATTTTTTATTATCTTTATTGTGGCAGCCATTATTCCTGTCTC	hg38:chr12:88101103-88101287(-)
57	clean_deletion	0.0181252	-22	GGATGGTGTCGATCTCCTGAACTCGTGATCCACCCGCCTCGGCCTCCTAAAGTGCTGGGATTACAGATGTGAGCCACCGCACCTGGCCCCAGTTGTAATTGTGAATA----------------------AGTGTCTTAGTTTTATTTTTTATTATCTTTATTGTGGCAGCCATTATTCCTGTCTC	hg38:chr12:88101103-88101287(-)
57	clean_deletion	0.0181252	-22	GGATGGTGTCGATCTCCTGAACTCGTGATCCACCCGCCTCGGCCTCCTAAAGTGCTGGGATTACAGATGTGAGCCACCGCAC----------------------ATATCTCATACCTATCCCTATTGGCAGTGTCTTAGTTTTATTTTTTATTATCTTTATTGTGGCAGCCATTATTCCTGTCTC	hg38:chr12:88101103-88101287(-)
56	clean_deletion	0.0178072	-51	GGATGGTGTCGATCTCCTGAACTCGTGATCCACCCGCCTCGGCCTCCTAAAGTGCTGGGATTACAGATGTGAGCCACCGCACCTGGCCCCAGTTGTAATTGTGAAT---------------------------------------------------TTATTGTGGCAGCCATTATTCCTGTCTC	hg38:chr12:88101103-88101287(-)
56	clean_deletion	0.0178072	-45	GGATGGTGTCGATCTCCTGAACTCGTGATCCACCCGCCTCGGCCTCCTAAAGTGCTGGGAT---------------------------------------------ATCTCATACCTATCCCTATTGGCAGTGTCTTAGTTTTATTTTTTATTATCTTTATTGTGGCAGCCATTATTCCTGTCTC	hg38:chr12:88101103-88101287(-)
56	clean_deletion	0.0178072	-41	GGATGGTGTCGATCTCCTGAACTCGTGATCCACCCGCCTCGGCCTCCTAAAGTGCTGGGATTACAGATGTGAGCCACCGCACCTGGCCCCAGT-----------------------------------------CTTAGTTTTATTTTTTATTATCTTTATTGTGGCAGCCATTATTCCTGTCTC	hg38:chr12:88101103-88101287(-)
56	clean_deletion	0.0178072	-27	GGATGGTGTCGATCTCCTGAACTCGTGATCCACCCGCCTCGGCCTCCTAAAGTGCTGGGATTACAGATGTGAGCCACCGCACCTG---------------------------TACCTATCCCTATTGGCAGTGTCTTAGTTTTATTTTTTATTATCTTTATTGTGGCAGCCATTATTCCTGTCTC	hg38:chr12:88101103-88101287(-)
56	clean_deletion	0.0178072	-24	GGATGGTGTCGATCTCCTGAACTCGTGATCCACCCGCCTCGGCCTCCTAAAGTGCTGGGATTACAGATGTGAGCCACCGCACCTGGCCCCAGTTGTAATTGTGA------------------------CAGTGTCTTAGTTTTATTTTTTATTATCTTTATTGTGGCAGCCATTATTCCTGTCTC	hg38:chr12:88101103-88101287(-)
56	clean_deletion	0.0178072	-20	GGATGGTGTCGATCTCCTGAACTCGTGATCCACCCGCCTCGGCCTCCTAAAGTGCTGGGATTACAGATGTGAGCCACCGCACCTGGCCCCAGTTGTAATTGT--------------------TATTGGCAGTGTCTTAGTTTTATTTTTTATTATCTTTATTGTGGCAGCCATTATTCCTGTCTC	hg38:chr12:88101103-88101287(-)
55	clean_deletion	0.0174892	-41	GGATGGTGTCGATCTCCTGAACTCGTGATCCACCCGCCTCGGCCTCCTAAAGTGCTGGGATTACAGATGTGAGCCACC-----------------------------------------CCCTATTGGCAGTGTCTTAGTTTTATTTTTTATTATCTTTATTGTGGCAGCCATTATTCCTGTCTC	hg38:chr12:88101103-88101287(-)
55	clean_deletion	0.0174892	-16	GGATGGTGTCGATCTCCTGAACTCGTGATCCACCCGCCTCGGCCTCCTAAAGTGCTGGGATTACAGATGTGAGCCACCGCACCTGGCCCCAGTTGTAATTGTG----------------CCCTATTGGCAGTGTCTTAGTTTTATTTTTTATTATCTTTATTGTGGCAGCCATTATTCCTGTCTC	hg38:chr12:88101103-88101287(-)
55	clean_deletion	0.0174892	-6	GGATGGTGTCGATCTCCTGAACTCGTGATCCACCCGCCTCGGCCTCCTAAAGTGCTGGGATTACAGATGTGAGCCACCGCACCTGGCCCCAGTTGTAATTGTGAATATC------CTATCCCTATTGGCAGTGTCTTAGTTTTATTTTTTATTATCTTTATTGTGGCAGCCATTATTCCTGTCTC	hg38:chr12:88101103-88101287(-)
54	clean_deletion	0.0171713	-51	GGATGGTGTCGATCTCCTGAACTCGTGATCCACCCGCCTCGGCCTCCTAAAGTGCTGGGATTACAGATGTGAGCCACCGCACCTGGCCCCAGTTGTA---------------------------------------------------TTATTATCTTTATTGTGGCAGCCATTATTCCTGTCTC	hg38:chr12:88101103-88101287(-)
54	clean_deletion	0.0171713	-37	GGATGGTGTCGATCTCCTGAACTCGTGATCCACCCGCCTCGGCCTCCTAAAGTGCTGGGATTACAGA-------------------------------------ATATCTCATACCTATCCCTATTGGCAGTGTCTTAGTTTTATTTTTTATTATCTTTATTGTGGCAGCCATTATTCCTGTCTC	hg38:chr12:88101103-88101287(-)
53	clean_deletion	0.0168533	-41	GGATGGTGTCGATCTCCTGAACTCGTGATCCACCCGCCTCGGCCTCCTAAAGTGCTGGGATTACAGATGTGAGCCACCGCACCTGGCCC-----------------------------------------GTGTCTTAGTTTTATTTTTTATTATCTTTATTGTGGCAGCCATTATTCCTGTCTC	hg38:chr12:88101103-88101287(-)
53	clean_deletion	0.0168533	-40	GGATGGTGTCGATCTCCTGAACTCGTGATCCACCCGCCTCGGCCTCCTAAAGTGCTGGGATTACAGATGT----------------------------------------CATACCTATCCCTATTGGCAGTGTCTTAGTTTTATTTTTTATTATCTTTATTGTGGCAGCCATTATTCCTGTCTC	hg38:chr12:88101103-88101287(-)
53	clean_deletion	0.0168533	-34	GGATGGTGTCGATCTCCTGAACTCGTGATCCACCCGCCTCGGCCTCCTAAAGTGCTGGGATTACAGATGTGAGCCACCGCACCTGGCCCC----------------------------------TTGGCAGTGTCTTAGTTTTATTTTTTATTATCTTTATTGTGGCAGCCATTATTCCTGTCTC	hg38:chr12:88101103-88101287(-)
53	clean_deletion	0.0168533	-31	GGATGGTGTCGATCTCCTGAACTCGTGATCCACCCGCCTCGGCCTCCTAAAGTGCTGGGATTACAGATGTGAGCCACCGCACCT-------------------------------CTATCCCTATTGGCAGTGTCTTAGTTTTATTTTTTATTATCTTTATTGTGGCAGCCATTATTCCTGTCTC	hg38:chr12:88101103-88101287(-)
53	clean_deletion	0.0168533	-25	GGATGGTGTCGATCTCCTGAACTCGTGATCCACCCGCCTCGGCCTCCTAAAGTGCTGGGATTACAGATGTGAGCCACCGCACCTGGCCCCAGTTGTAATTG-------------------------GGCAGTGTCTTAGTTTTATTTTTTATTATCTTTATTGTGGCAGCCATTATTCCTGTCTC	hg38:chr12:88101103-88101287(-)
52	clean_deletion	0.0165353	-50	GGATGGTGTCGATCTCCTGAACTCGTGATCCACCCGCCTCGGCCTCCTAAAGTGCTGGGATTACAGATGTGAGCCACCGCACCTGGCCCCAGTTGTAATTGT--------------------------------------------------TATCTTTATTGTGGCAGCCATTATTCCTGTCTC	hg38:chr12:88101103-88101287(-)
52	clean_deletion	0.0165353	-44	GGATGGTGTCGATCTCCTGAACTCGTGATCCACCCGCCTCGGCCTCCTAAAGTGCTGGGATTACAGATGTGAGCCACC--------------------------------------------TATTGGCAGTGTCTTAGTTTTATTTTTTATTATCTTTATTGTGGCAGCCATTATTCCTGTCTC	hg38:chr12:88101103-88101287(-)
52	clean_deletion	0.0165353	-33	GGATGGTGTCGATCTCCTGAACTCGTGATCCACCCGCCTCGGCCTCCTAAAGTGCTGGGATTACAGATGTGAGCCACCGCACCTGGCCCCAGTTGTA---------------------------------GTGTCTTAGTTTTATTTTTTATTATCTTTATTGTGGCAGCCATTATTCCTGTCTC	hg38:chr12:88101103-88101287(-)
52	clean_deletion	0.0165353	-22	GGATGGTGTCGATCTCCTGAACTCGTGATCCACCCGCCTCGGCCTCCTAAAGTGCTGGGATTACAGATGTGAGCCACCGCACCTG----------------------TCTCATACCTATCCCTATTGGCAGTGTCTTAGTTTTATTTTTTATTATCTTTATTGTGGCAGCCATTATTCCTGTCTC	hg38:chr12:88101103-88101287(-)
52	clean_deletion	0.0165353	-21	GGATGGTGTCGATCTCCTGAACTCGTGATCCACCCGCCTCGGCCTCCTAAAGTGCTGGGATTACAGATGTGAGCCACCGCACCTGGCCCCAGTTGTAATTGTG---------------------TTGGCAGTGTCTTAGTTTTATTTTTTATTATCTTTATTGTGGCAGCCATTATTCCTGTCTC	hg38:chr12:88101103-88101287(-)
51	clean_deletion	0.0162173	-49	GGATGGTGTCGATCTCCTGAACTCGTGATCCACCCGCCTCGGCCTCCTAAAGTGCTGGGATTACAG-------------------------------------------------CTATCCCTATTGGCAGTGTCTTAGTTTTATTTTTTATTATCTTTATTGTGGCAGCCATTATTCCTGTCTC	hg38:chr12:88101103-88101287(-)
51	clean_deletion	0.0162173	-44	GGATGGTGTCGATCTCCTGAACTCGTGATCCACCCGCCTCGGCCTCCTAAAGTGCTGGGATTACAGATGTGAGCCACCGCACCTG--------------------------------------------AGTGTCTTAGTTTTATTTTTTATTATCTTTATTGTGGCAGCCATTATTCCTGTCTC	hg38:chr12:88101103-88101287(-)
51	clean_deletion	0.0162173	-41	GGATGGTGTCGATCTCCTGAACTCGTGATCCACCCGCCTCGGCCTCCTAAAGTGCTGGGATTACAGATGTGAGCCACCGCA-----------------------------------------TATTGGCAGTGTCTTAGTTTTATTTTTTATTATCTTTATTGTGGCAGCCATTATTCCTGTCTC	hg38:chr12:88101103-88101287(-)
51	clean_deletion	0.0162173	-28	GGATGGTGTCGATCTCCTGAACTCGTGATCCACCCGCCTCGGCCTCCTAAAGTGCTGGGATTACAGATGTGAGCCACCGCACCTGGCCCCAGTTGT----------------------------TTGGCAGTGTCTTAGTTTTATTTTTTATTATCTTTATTGTGGCAGCCATTATTCCTGTCTC	hg38:chr12:88101103-88101287(-)
51	clean_deletion	0.0162173	-16	GGATGGTGTCGATCTCCTGAACTCGTGATCCACCCGCCTCGGCCTCCTAAAGTGCTGGGATTACAGATGTGAGCCACCGCACCTGGCCCCAGTTGTAATT----------------TATCCCTATTGGCAGTGTCTTAGTTTTATTTTTTATTATCTTTATTGTGGCAGCCATTATTCCTGTCTC	hg38:chr12:88101103-88101287(-)
50	clean_deletion	0.0158993	-38	GGATGGTGTCGATCTCCTGAACTCGTGATCCACCCGCCTCGGCCTCCTAAAGTGCTGGGATTACAGATGTGAGCCACCGCACCTGGCCCC--------------------------------------CAGTGTCTTAGTTTTATTTTTTATTATCTTTATTGTGGCAGCCATTATTCCTGTCTC	hg38:chr12:88101103-88101287(-)
50	clean_deletion	0.0158993	-31	GGATGGTGTCGATCTCCTGAACTCGTGATCCACCCGCCTCGGCCTCCTAAAGTGCTGGGATTACAGATGTGAGCCACCGCAC-------------------------------ACCTATCCCTATTGGCAGTGTCTTAGTTTTATTTTTTATTATCTTTATTGTGGCAGCCATTATTCCTGTCTC	hg38:chr12:88101103-88101287(-)
50	clean_deletion	0.0158993	-21	GGATGGTGTCGATCTCCTGAACTCGTGATCCACCCGCCTCGGCCTCCTAAAGTGCTGGGATTACAGATGTGAGCCACCGCACC---------------------ATATCTCATACCTATCCCTATTGGCAGTGTCTTAGTTTTATTTTTTATTATCTTTATTGTGGCAGCCATTATTCCTGTCTC	hg38:chr12:88101103-88101287(-)
49	clean_deletion	0.0155813	-47	GGATGGTGTCGATCTCCTGAACTCGTGATCCACCCGCCTCGGCCTCCTAAAGTGCTGGGATTACAGATGTGAGCCACCGCAC-----------------------------------------------AGTGTCTTAGTTTTATTTTTTATTATCTTTATTGTGGCAGCCATTATTCCTGTCTC	hg38:chr12:88101103-88101287(-)
49	clean_deletion	0.0155813	-41	GGATGGTGTCGATCTCCTGAACTCGTGATCCACCCGCCTCGGCCTCCTAAAGTGCTGGGATTACAGATGTGAGCCACCGC-----------------------------------------CTATTGGCAGTGTCTTAGTTTTATTTTTTATTATCTTTATTGTGGCAGCCATTATTCCTGTCTC	hg38:chr12:88101103-88101287(-)
49	clean_deletion	0.0155813	-25	GGATGGTGTCGATCTCCTGAACTCGTGATCCACCCGCCTCGGCCTCCTAAAGTGCTGGGATTACAGATGTGAGCCAC-------------------------GAATATCTCATACCTATCCCTATTGGCAGTGTCTTAGTTTTATTTTTTATTATCTTTATTGTGGCAGCCATTATTCCTGTCTC	hg38:chr12:88101103-88101287(-)
49	clean_deletion	0.0155813	-13	GGATGGTGTCGATCTCCTGAACTCGTGATCCACCCGCCTCGGCCTCCTAAAGTGCTGGGATTACAGATGTGAGCCACCGCACCTGGCCCCAGTTGTAATTG-------------CCTATCCCTATTGGCAGTGTCTTAGTTTTATTTTTTATTATCTTTATTGTGGCAGCCATTATTCCTGTCTC	hg38:chr12:88101103-88101287(-)
48	clean_deletion	0.0152633	-19	GGATGGTGTCGATCTCCTGAACTCGTGATCCACCCGCCTCGGCCTCCTAAAGTGCTGGGATTACAGATGTGAGCCACCGCACCTGGCCCCAG-------------------ATACCTATCCCTATTGGCAGTGTCTTAGTTTTATTTTTTATTATCTTTATTGTGGCAGCCATTATTCCTGTCTC	hg38:chr12:88101103-88101287(-)
48	clean_deletion	0.0152633	-16	GGATGGTGTCGATCTCCTGAACTCGTGATCCACCCGCCTCGGCCTCCTAAAGTGCTGGGATTACAGATGTGAGCCACCGCACCTGGCCCCAGTTGTAATTGTGA----------------CCTATTGGCAGTGTCTTAGTTTTATTTTTTATTATCTTTATTGTGGCAGCCATTATTCCTGTCTC	hg38:chr12:88101103-88101287(-)
48	clean_deletion	0.0152633	-15	GGATGGTGTCGATCTCCTGAACTCGTGATCCACCCGCCTCGGCCTCCTAAAGTGCTGGGATTACAGATGTGAGCCACCGCACCTGGCCCC---------------TATCTCATACCTATCCCTATTGGCAGTGTCTTAGTTTTATTTTTTATTATCTTTATTGTGGCAGCCATTATTCCTGTCTC	hg38:chr12:88101103-88101287(-)
47	clean_deletion	0.0149454	-36	GGATGGTGTCGATCTCCTGAACTCGTGATCCACCCGCCTCGGCCTCCTAAAGTGCTGGGATTACAGATGTGAGCCACCGCACCTGG------------------------------------TATTGGCAGTGTCTTAGTTTTATTTTTTATTATCTTTATTGTGGCAGCCATTATTCCTGTCTC	hg38:chr12:88101103-88101287(-)
47	clean_deletion	0.0149454	-34	GGATGGTGTCGATCTCCTGAACTCGTGATCCACCCGCCTCGGCCTCCTAAAGTGCTGGGATTACAGATGTGAGCCACCGCACCTGGCCCCAG----------------------------------GGCAGTGTCTTAGTTTTATTTTTTATTATCTTTATTGTGGCAGCCATTATTCCTGTCTC	hg38:chr12:88101103-88101287(-)
46	clean_deletion	0.0146274	-40	GGATGGTGTCGATCTCCTGAACTCGTGATCCACCCGCCTCGGCCTCCTAAAGTGCTGGGATTACAGATGTGAGCCACCGCACCTGGCCCCAGTT----------------------------------------CTTAGTTTTATTTTTTATTATCTTTATTGTGGCAGCCATTATTCCTGTCTC	hg38:chr12:88101103-88101287(-)
46	clean_deletion	0.0146274	-29	GGATGGTGTCGATCTCCTGAACTCGTGATCCACCCGCCTCGGCCTCCTAAAGTGCTGGGATTACAGATGTGAGCCACCGCACCTGGCCCCAGTTGTAATTGTGA-----------------------------TCTTAGTTTTATTTTTTATTATCTTTATTGTGGCAGCCATTATTCCTGTCTC	hg38:chr12:88101103-88101287(-)
46	clean_deletion	0.0146274	-26	GGATGGTGTCGATCTCCTGAACTCGTGATCCACCCGCCTCGGCCTCCTAAAGTGCTGGGATTACAGATGTGAGCCACCGCACCTGGCCCCAGTTGTAATTGTGAAT--------------------------GTCTTAGTTTTATTTTTTATTATCTTTATTGTGGCAGCCATTATTCCTGTCTC	hg38:chr12:88101103-88101287(-)
46	clean_deletion	0.0146274	-24	GGATGGTGTCGATCTCCTGAACTCGTGATCCACCCGCCTCGGCCTCCTAAAGTGCTGGGATTACAGATGTGAGCCACCGCACCTGGCC------------------------TACCTATCCCTATTGGCAGTGTCTTAGTTTTATTTTTTATTATCTTTATTGTGGCAGCCATTATTCCTGTCTC	hg38:chr12:88101103-88101287(-)
45	clean_deletion	0.0143094	-31	GGATGGTGTCGATCTCCTGAACTCGTGATCCACCCGCCTCGGCCTCCTAAAGTGCTGGGATTACAGATGTGAGCCACCGCACCTGGCCCCAGTTGTAATTGTGA-------------------------------TTAGTTTTATTTTTTATTATCTTTATTGTGGCAGCCATTATTCCTGTCTC	hg38:chr12:88101103-88101287(-)
45	clean_deletion	0.0143094	-11	GGATGGTGTCGATCTCCTGAACTCGTGATCCACCCGCCTCGGCCTCCTAAAGTGCTGGGATTACAGATGTGAGCCACCGCACCTGGCCCCAGTTG-----------ATCTCATACCTATCCCTATTGGCAGTGTCTTAGTTTTATTTTTTATTATCTTTATTGTGGCAGCCATTATTCCTGTCTC	hg38:chr12:88101103-88101287(-)
44	clean_deletion	0.0139914	-58	GGATGGTGTCGATCTCCTGAACTCGTGATCCACCCGCCTCGGCCTCCTAAAGTGCTGGGATTACAGATGTGAGCCACCGCACCTGGCCCCAGTTGTAATTGTGA----------------------------------------------------------GTGGCAGCCATTATTCCTGTCTC	hg38:chr12:88101103-88101287(-)
44	clean_deletion	0.0139914	-43	GGATGGTGTCGATCTCCTGAACTCGTGATCCACCCGCCTCGGCCTCCTAAAGTGCTGGGATTACAGATGTGAGCCACCGCACCTGGCCCCAGTT-------------------------------------------AGTTTTATTTTTTATTATCTTTATTGTGGCAGCCATTATTCCTGTCTC	hg38:chr12:88101103-88101287(-)
44	clean_deletion	0.0139914	-32	GGATGGTGTCGATCTCCTGAACTCGTGATCCACCCGCCTCGGCCTCCTAAAGTGCTGGGATTACAGATGTGAGCCACCGCACCTGGCCCCAGTTGT--------------------------------CAGTGTCTTAGTTTTATTTTTTATTATCTTTATTGTGGCAGCCATTATTCCTGTCTC	hg38:chr12:88101103-88101287(-)
44	clean_deletion	0.0139914	-29	GGATGGTGTCGATCTCCTGAACTCGTGATCCACCCGCCTCGGCCTCCTAAAGTGCTGGGATTACAGATGTGAGC-----------------------------AATATCTCATACCTATCCCTATTGGCAGTGYCTTAGTTTTATTTTTTATTATCTTTATTGTGGCAGCCATTATTCCTGTCTC	hg38:chr12:88101103-88101287(-)
44	clean_deletion	0.0139914	-24	GGATGGTGTCGATCTCCTGAACTCGTGATCCACCCGCCTCGGCCTCCTAAAGTGCTGGGATTACAGATGTGAGCCACCGCACCTGGCCC------------------------ACCTATCCCTATTGGCAGTGTCTTAGTTTTATTTTTTATTATCTTTATTGTGGCAGCCATTATTCCTGTCTC	hg38:chr12:88101103-88101287(-)
44	clean_deletion	0.0139914	-17	GGATGGTGTCGATCTCCTGAACTCGTGATCCACCCGCCTCGGCCTCCTAAAGTGCTGGGATTACAGATGTGAGCCACCGCACCTGGCC-----------------TATCTCATACCTATCCCTATTGGCAGTGTCTTAGTTTTATTTTTTATTATCTTTATTGTGGCAGCCATTATTCCTGTCTC	hg38:chr12:88101103-88101287(-)
43	clean_deletion	0.0136734	-54	GGATGGTGTCGATCTCCTGAACTCGTGATCCACCCGCCTCGGCCTCCTAAAGTGCTGGGATTACAGATGTGAGCCACCGCACCTGGCCCCAGTTGTA------------------------------------------------------TTATCTTTATTGTGGCAGCCATTATTCCTGTCTC	hg38:chr12:88101103-88101287(-)
43	clean_deletion	0.0136734	-48	GGATGGTGTCGATCTCCTGAACTCGTGATCCACCCGCCTCGGCCTCCTAAAGTGCTGGGATTACAGATGTGAGCCACCG------------------------------------------------GCAGTGTCTTAGTTTTATTTTTTATTATCTTTATTGTGGCAGCCATTATTCCTGTCTC	hg38:chr12:88101103-88101287(-)
43	clean_deletion	0.0136734	-24	GGATGGTGTCGATCTCCTGAACTCGTGATCCACCCGCCTCGGCCTCCTAAAGTGCTGGGATTACAGATGTGAGCCACCGCACCTG------------------------TCATACCTATCCCTATTGGCAGTGTCTTAGTTTTATTTTTTATTATCTTTATTGTGGCAGCCATTATTCCTGTCTC	hg38:chr12:88101103-88101287(-)
42	clean_deletion	0.0133554	-64	GGATGGTGTCGATCTCCTGAACTCGTGATCCACCCGCCTCGGCCTCCTAAAGTGCTGGGATTACAGATGTGAGCCACCGCACCTGGCCCCAGTTGTAA----------------------------------------------------------------GTGGCAGCCATTATTCCTGTCTC	hg38:chr12:88101103-88101287(-)
42	clean_deletion	0.0133554	-47	GGATGGTGTCGATCTCCTGAACTCGTGATCCACCCGCCTCGGCCTCCTAAAGTGCTGGGATTACAGATGTGAGCCACCGCACCTGGCCCCAGTTGTAATTGT-----------------------------------------------TATTATCTTTATTGTGGCAGCCATTATTCCTGTCTC	hg38:chr12:88101103-88101287(-)
42	clean_deletion	0.0133554	-41	GGATGGTGTCGATCTCCTGAACTCGTGATCCACCCGCCTCGGCCTCCTAAAGTGCTGGGATTACAGATGTGAGCCACCGCACCTGGCCCCAGTT-----------------------------------------TTAGTTTTATTTTTTATTATCTTTATTGTGGCAGCCATTATTCCTGTCTC	hg38:chr12:88101103-88101287(-)
42	clean_deletion	0.0133554	-35	GGATGGTGTCGATCTCCTGAACTCGTGATCCACCCGCCTCGGCCTCCTAAAGTGCTGGGATTACAGATGTGAGCCACCGCACCTGGCCCCAGTTGTAATT-----------------------------------TTAGTTTTATTTTTTATTATCTTTATTGTGGCAGCCATTATTCCTGTCTC	hg38:chr12:88101103-88101287(-)
42	clean_deletion	0.0133554	-32	GGATGGTGTCGATCTCCTGAACTCGTGATCCACCCGCCTCGGCCTCCTAAAGTGCTGGGATTACAGATGTGAGCCACCGC--------------------------------TACCTATCCCTATTGGCAGTGTCTTAGTTTTATTTTTTATTATCTTTATTGTGGCAGCCATTATTCCTGTCTC	hg38:chr12:88101103-88101287(-)
42	clean_deletion	0.0133554	-20	GGATGGTGTCGATCTCCTGAACTCGTGATCCACCCGCCTCGGCCTCCTAAAGTGCTGGGATTACAGATGTGAGCCACCGCACCTGGCCCCAGTT--------------------CCTATCCCTATTGGCAGTGTCTTAGTTTTATTTTTTATTATCTTTATTGTGGCAGCCATTATTCCTGTCTC	hg38:chr12:88101103-88101287(-)
42	clean_deletion	0.0133554	-18	GGATGGTGTCGATCTCCTGAACTCGTGATCCACCCGCCTCGGCCTCCTAAAGTGCTGGGATTACAGATGTGAGCCACCGCACCTGGCCCCAGTTGTAATTGTGAAT------------------TTGGCAGTGTCTTAGTTTTATTTTTTATTATCTTTATTGTGGCAGCCATTATTCCTGTCTC	hg38:chr12:88101103-88101287(-)
41	clean_deletion	0.0130374	-49	GGATGGTGTCGATCTCCTGAACTCGTGATCCACCCGCCTCGGCCTCCTAAAGTGCTGGGATTACAGATGTGAGCCACCGCACCTGGCCCCAGTTGTAATT-------------------------------------------------TATTATCTTTATTGTGGCAGCCATTATTCCTGTCTC	hg38:chr12:88101103-88101287(-)
41	clean_deletion	0.0130374	-41	GGATGGTGTCGATCTCCTGAACTCGTGATCCACCCGCCTCGGCCTCCTAAAGTGCTGGGATTACAGATGTGAGCCACCGCACCTGGCCCCAGTTGTAATT-----------------------------------------TTATTTTTTATTATCTTTATTGTGGCAGCCATTATTCCTGTCTC	hg38:chr12:88101103-88101287(-)
41	clean_deletion	0.0130374	-27	GGATGGTGTCGATCTCCTGAACTCGTGATCCACCCGCCTCGGCCTCCTAAAGTGCTGGGATTACAGATGTGAGCCACCGCACCTGGCCCCAG---------------------------CCCTATTGGCAGTGTCTTAGTTTTATTTTTTATTATCTTTATTGTGGCAGCCATTATTCCTGTCTC	hg38:chr12:88101103-88101287(-)
41	clean_deletion	0.0130374	-26	GGATGGTGTCGATCTCCTGAACTCGTGATCCACCCGCCTCGGCCTCCTAAAGTGCTGGGATTACAGATGTGAGCCACCG--------------------------TATCTCATACCTATCCCTATTGGCAGTGTCTTAGTTTTATTTTTTATTATCTTTATTGTGGCAGCCATTATTCCTGTCTC	hg38:chr12:88101103-88101287(-)
41	clean_deletion	0.0130374	-12	GGATGGTGTCGATCTCCTGAACTCGTGATCCACCCGCCTCGGCCTCCTAAAGTGCTGGGATTACAGATGTGAGCCACCGCACCTGGCCCCAGTTGTAATTGTGAATA------------CCCTATTGGCAGTGTCTTAGTTTTATTTTTTATTATCTTTATTGTGGCAGCCATTATTCCTGTCTC	hg38:chr12:88101103-88101287(-)
40	clean_deletion	0.0127195	-50	GGATGGTGTCGATCTCCTGAACTCGTGATCCACCCGCCTCGGCCTCCTAAAGTGCTGGGATTACAGATGTGAGCCACCGCACCTGGCCCCAGTTGT--------------------------------------------------TTTTATTATCTTTATTGTGGCAGCCATTATTCCTGTCTC	hg38:chr12:88101103-88101287(-)
40	clean_deletion	0.0127195	-34	GGATGGTGTCGATCTCCTGAACTCGTGATCCACCCGCCTCGGCCTCCTAAAGTGCTGGGATTACAGATGTGAGCCACCGCACCTGGCCCCAGTT----------------------------------CAGTGTCTTAGTTTTATTTTTTATTATCTTTATTGTGGCAGCCATTATTCCTGTCTC	hg38:chr12:88101103-88101287(-)
40	clean_deletion	0.0127195	-13	GGATGGTGTCGATCTCCTGAACTCGTGATCCACCCGCCTCGGCCTCCTAAAGTGCTGGGATTACAGATGTGAGCCACCGCACCTGGCCCCAGTTGTAATTGTGAATG-------------CCTATTGGCAGTGTCTTAGTTTTATTTTTTATTATCTTTATTGTGGCAGCCATTATTCCTGTCTC	hg38:chr12:88101103-88101287(-)
39	clean_deletion	0.0124015	-46	GGATGGTGTCGATCTCCTGAACTCGTGATCCACCCGCCTCGGCCTCCTAAAGTGCTGGGATTACAGATGTGAGCCACCGCACCTG----------------------------------------------TGTCTTAGTTTTATTTTTTATTATCTTTATTGTGGCAGCCATTATTCCTGTCTC	hg38:chr12:88101103-88101287(-)
39	clean_deletion	0.0124015	-45	GGATGGTGTCGATCTCCTGAACTCGTGATCCACCCGCCTCGGCCTCCTAAAGTGCTGGGATTACA---------------------------------------------CATACCTATCCCTATTGGCAGTGTCTTAGTTTTATTTTTTATTATCTTTATTGTGGCAGCCATTATTCCTGTCTC	hg38:chr12:88101103-88101287(-)
39	clean_deletion	0.0124015	-41	GGATGGTGTCGATCTCCTGAACTCGTGATCCACCCGCCTCGGCCTCCTAAAGTGCTGGGATTACAGATGTGAGCCACCGCACCTGGCCCCAGTTGTAATTGT-----------------------------------------ATTTTTTATTATCTTTATTGTGGCAGCCATTATTCCTGTCTC	hg38:chr12:88101103-88101287(-)
39	clean_deletion	0.0124015	-30	GGATGGTGTCGATCTCCTGAACTCGTGATCCACCCGCCTCGGCCTCCTAAAGTGCTGGGATTACAGATGTGAGCCACCGCACCTGGCCCCA------------------------------CTATTGGCAGTGTCTTAGTTTTATTTTTTATTATCTTTATTGTGGCAGCCATTATTCCTGTCTC	hg38:chr12:88101103-88101287(-)
39	clean_deletion	0.0124015	-23	GGATGGTGTCGATCTCCTGAACTCGTGATCCACCCGCCTCGGCCTCCTAAAGTGCTGGGATTACAGATGTGAGCCACCGCACCTGGCCCCAGTTGTA-----------------------CCTATTGGCAGTGTCTTAGTTTTATTTTTTATTATCTTTATTGTGGCAGCCATTATTCCTGTCTC	hg38:chr12:88101103-88101287(-)
39	clean_deletion	0.0124015	-22	GGATGGTGTCGATCTCCTGAACTCGTGATCCACCCGCCTCGGCCTCCTAAAGTGCTGGGATTACAGATGTGAGCCACCGCACCTGGCCCC----------------------TACCTATCCCTATTGGCAGTGTCTTAGTTTTATTTTTTATTATCTTTATTGTGGCAGCCATTATTCCTGTCTC	hg38:chr12:88101103-88101287(-)
39	clean_deletion	0.0124015	-19	GGATGGTGTCGATCTCCTGAACTCGTGATCCACCCGCCTCGGCCTCCTAAAGTGCTGGGATTACAGATGTGAGCCACCGCACCTGGCCCCAGTTGTAATTGTGAATA-------------------GGCAGTGTCTTAGTTTTATTTTTTATTATCTTTATTGTGGCAGCCATTATTCCTGTCTC	hg38:chr12:88101103-88101287(-)
39	clean_deletion	0.0124015	-18	GGATGGTGTCGATCTCCTGAACTCGTGATCCACCCGCCTCGGCCTCCTAAAGTGCTGGGATTACAGATGTGAGCCACCGCACCTGG------------------ATATCTCATACCTATCCCTATTGGCAGTGTCTTAGTTTTATTTTTTATTATCTTTATTGTGGCAGCCATTATTCCTGTCTC	hg38:chr12:88101103-88101287(-)
39	clean_deletion	0.0124015	-10	GGATGGTGTCGATCTCCTGAACTCGTGATCCACCCGCCTCGGCCTCCTAAAGTGCTGGGATTACAGATGTGAGCCACCGCACCTGGCCCCAGTTGTAATTG----------ATACCTATCCCTATTGGCAGTGTCTTAGTTTTATTTTTTATTATCTTTATTGTGGCAGCCATTATTCCTGTCTC	hg38:chr12:88101103-88101287(-)
38	clean_deletion	0.0120835	-28	GGATGGTGTCGATCTCCTGAACTCGTGATCCACCCGCCTCGGCCTCCTAAAGTGCTGGGATTACAGATGTGAGCCACCGCACCTG----------------------------ACCTATCCCTATTGGCAGTGTCTTAGTTTTATTTTTTATTATCTTTATTGTGGCAGCCATTATTCCTGTCTC	hg38:chr12:88101103-88101287(-)
38	clean_deletion	0.0120835	-24	GGATGGTGTCGATCTCCTGAACTCGTGATCCACCCGCCTCGGCCTCCTAAAGTGCTGGGATTACAGATGTGAGCCACCGCACCT------------------------CTCATACCTATCCCTATTGGCAGTGTCTTAGTTTTATTTTTTATTATCTTTATTGTGGCAGCCATTATTCCTGTCTC	hg38:chr12:88101103-88101287(-)
38	clean_deletion	0.0120835	-1	GGATGGTGTCGATCTCCTGAACTCGTGATCCACCCGCCTCGGCCTCCTAAAGTGCTGGGATTACAGATGTGAGCCACCGCACCTGGCCCCAGTTGTAAT-GTGAATATCTCATACCTATCCCTATTGGCAGTGTCYTAGTTTTATTTTTTATTATCTTTATTGTGGCAGCCATTATTCCTGTCTC	hg38:chr12:88101103-88101287(-)
37	clean_deletion	0.0117655	-35	GGATGGTGTCGATCTCCTGAACTCGTGATCCACCCGCCTCGGCCTCCTAAAGTGCTGGGATTACAGATGTGAGCCACCGCACCTGGCCC-----------------------------------TTGGCAGTGTCTTAGTTTTATTTTTTATTATCTTTATTGTGGCAGCCATTATTCCTGTCTC	hg38:chr12:88101103-88101287(-)
37	clean_deletion	0.0117655	-29	GGATGGTGTCGATCTCCTGAACTCGTGATCCACCCGCCTCGGCCTCCTAAAGTGCTGGGATTACAGATGTGAGCCACCGCAC-----------------------------ATACCTATCCCTATTGGCAGTGTCTTAGTTTTATTTTTTATTATCTTTATTGTGGCAGCCATTATTCCTGTCTC	hg38:chr12:88101103-88101287(-)
37	clean_deletion	0.0117655	-24	GGATGGTGTCGATCTCCTGAACTCGTGATCCACCCGCCTCGGCCTCCTAAAGTGCTGGGATTACAGATGTGAGCCACCGCACCTGGCCCCAGTTGT------------------------CCTATTGGCAGTGTCTTAGTTTTATTTTTTATTATCTTTATTGTGGCAGCCATTATTCCTGTCTC	hg38:chr12:88101103-88101287(-)
36	clean_deletion	0.0114475	-32	GGATGGTGTCGATCTCCTGAACTCGTGATCCACCCGCCTCGGCCTCCTAAAGTGCTGGGATTACAGATGTGAGCCACCGCACCTGG--------------------------------TCCCTATTGGCAGTGTCTTAGTTTTATTTTTTATTATCTTTATTGTGGCAGCCATTATTCCTGTCTC	hg38:chr12:88101103-88101287(-)
36	clean_deletion	0.0114475	-18	GGATGGTGTCGATCTCCTGAACTCGTGATCCACCCGCCTCGGCCTCCTAAAGTGCTGGGATTACAGATGTGAGCCACCGCACCTGGCCCCAGTTGTAATTGT------------------CCTATTGGCAGTGTCTTAGTTTTATTTTTTATTATCTTTATTGTGGCAGCCATTATTCCTGTCTC	hg38:chr12:88101103-88101287(-)
36	clean_deletion	0.0114475	-1	GGATGGTGTCGATCTCCTGAACTCGTGATCCACCCGCCTCGGCCTCCTAAAGTGCTGGGATTACAGATGTGAGCCACCGCACCTGGCCCCAGTTGTA-TTGTGAATATCTCATACCTATCCCTATTGGCAGTGTCTTAGTTTTATTTTTTATTATCTTTATTGTGGCAGCCATTATTCCTGTCTC	hg38:chr12:88101103-88101287(-)
35	clean_deletion	0.0111295	-36	GGATGGTGTCGATCTCCTGAACTCGTGATCCACCCGCCTCGGCCTCCTAAAGTGCTGGGATTACAGATGTGAGCCACCGCACCTGGCCCCAGTTGTA------------------------------------TCTTAGTTTTATTTTTTATTATCTTTATTGTGGCAGCCATTATTCCTGTCTC	hg38:chr12:88101103-88101287(-)
35	clean_deletion	0.0111295	-24	GGATGGTGTCGATCTCCTGAACTCGTGATCCACCCGCCTCGGCCTCCTAAAGTGCTGGGATTACAGATGTGAGCCACCGCACCTGGCCCCAGTTGTA------------------------CTATTGGCAGTGTCTTAGTTTTATTTTTTATTATCTTTATTGTGGCAGCCATTATTCCTGTCTC	hg38:chr12:88101103-88101287(-)
35	clean_deletion	0.0111295	-18	GGATGGTGTCGATCTCCTGAACTCGTGATCCACCCGCCTCGGCCTCCTAAAGTGCTGGGATTACAGATGTGAGCCACCGCACCTGGCCCCAGTTGTA------------------CTATCCCTATTGGCAGTGTCTTAGTTTTATTTTTTATTATCTTTATTGTGGCAGCCATTATTCCTGTCTC	hg38:chr12:88101103-88101287(-)
34	clean_deletion	0.0108115	-44	GGATGGTGTCGATCTCCTGAACTCGTGATCCACCCGCCTCGGCCTCCTAAAGTGCTGGGATTACAGATGTGAGCCACCG--------------------------------------------ATTGGCAGTGTCTTAGTTTTATTTTTTATTATCTTTATTGTGGCAGCCATTATTCCTGTCTC	hg38:chr12:88101103-88101287(-)
34	clean_deletion	0.0108115	-37	GGATGGTGTCGATCTCCTGAACTCGTGATCCACCCGCCTCGGCCTCCTAAAGTGCTGGGATTACAGATGTGAGCCACCGCACCTGGCCCCAGTTG-------------------------------------GTCTTAGTTTTATTTTTTATTATCTTTATTGTGGCAGCCATTATTCCTGTCTC	hg38:chr12:88101103-88101287(-)
34	clean_deletion	0.0108115	-37	GGATGGTGTCGATCTCCTGAACTCGTGATCCACCCGCCTCGGCCTCCTAAAGTGCTGGGATTACAGATGTGAGCCACCGCACCTGGCCCCAGTTGTAATTGTGAATAT-------------------------------------TTTTTATTATCTTTATTGTGGCAGCCATTATTCCTGTCTC	hg38:chr12:88101103-88101287(-)
34	clean_deletion	0.0108115	-33	GGATGGTGTCGATCTCCTGAACTCGTGATCCACCCGCCTCGGCCTCCTAAAGTGCTGGGATTACAGATGTGAGCCACCGCACCTGGCCCCAGTTGTAATTGTGAA---------------------------------GTTTTATTTTTTATTATCTTTATTGTGGCAGCCATTATTCCTGTCTC	hg38:chr12:88101103-88101287(-)
34	clean_deletion	0.0108115	-24	GGATGGTGTCGATCTCCTGAACTCGTGATCCACCCGCCTCGGCCTCCTAAAGTGCTGGGATTACAGATGTGAGCCACCGCACCTGGCCCCAGTTGTAATTGTGAAT------------------------GTGTCTTAGTTTTATTTTTTATTATCTTTATTGTGGCAGCCATTATTCCTGTCTC	hg38:chr12:88101103-88101287(-)
34	clean_deletion	0.0108115	-2	GGATGGTGTCGATCTCCTGAACTCGTGATCCACCCGCCTCGGCCTCCTAAAGTGCTGGGATTACAGATGTGAGCCACCGCACCTGGCCCCAGTTGTAA--GTGAATATCTCATACCTATCCCTATTGGCAGTGTCTTAGTTTTATTTTTTATTATCTTTATTGTGGCAGCCATTATTCCTGTCTC	hg38:chr12:88101103-88101287(-)
33	clean_deletion	0.0104935	-59	GGATGGTGTCGATCTCCTGAACTCGTGATCCACCCGCCTCGGCCTCCTAAAGTGCTGGGATTACA-----------------------------------------------------------TTGGCAGTGTCTTAGTTTTATTTTTTATTATCTTTATTGTGGCAGCCATTATTCCTGTCTC	hg38:chr12:88101103-88101287(-)
33	clean_deletion	0.0104935	-21	GGATGGTGTCGATCTCCTGAACTCGTGATCCACCCGCCTCGGCCTCCTAAAGTGCTGGGATTACAGATGTGAGCCACCGCACCTGGCCCCAGTTGTAA---------------------CCCTATTGGCAGTGTCTTAGTTTTATTTTTTATTATCTTTATTGTGGCAGCCATTATTCCTGTCTC	hg38:chr12:88101103-88101287(-)
33	clean_deletion	0.0104935	-19	GGATGGTGTCGATCTCCTGAACTCGTGATCCACCCGCCTCGGCCTCCTAAAGTGCTGGGATTACAGATGTGAGCCACCGCACCTGGCCCCAGTTGT-------------------CTATCCCTATTGGCAGTGTCTTAGTTTTATTTTTTATTATCTTTATTGTGGCAGCCATTATTCCTGTCTC	hg38:chr12:88101103-88101287(-)
33	clean_deletion	0.0104935	-18	GGATGGTGTCGATCTCCTGAACTCGTGATCCACCCGCCTCGGCCTCCTAAAGTGCTGGGATTACAGATGTGAGCCACCGCACCTGGCCCCAG------------------CATACCTATCCCTATTGGCAGTGTCTTAGTTTTATTTTTTATTATCTTTATTGTGGCAGCCATTATTCCTGTCTC	hg38:chr12:88101103-88101287(-)
32	clean_deletion	0.0101756	-50	GGATGGTGTCGATCTCCTGAACTCGTGATCCACCCGCCTCGGCCTCCTAAAGTGCTGGGATTACAGATGTGAGCCACCGCACCTGGC--------------------------------------------------AGTTTTATTTTTTATTATCTTTATTGTGGCAGCCATTATTCCTGTCTC	hg38:chr12:88101103-88101287(-)
32	clean_deletion	0.0101756	-15	GGATGGTGTCGATCTCCTGAACTCGTGATCCACCCGCCTCGGCCTCCTAAAGTGCTGGGATTACAGATGTGAGCCACCGCACCTGGCCCCAGTTGTAATTGTGA---------------CCCTATTGGCAGTGTCTTAGTTTTATTTTTTATTATCTTTATTGTGGCAGCCATTATTCCTGTCTC	hg38:chr12:88101103-88101287(-)
31	clean_deletion	0.00985757	-34	GGATGGTGTCGATCTCCTGAACTCGTGATCCACCCGCCTCGGCCTCCTAAAGTGCTGGGATTACAGATGTGAGCCACCGCACCTG----------------------------------CCCTATTGGCAGTGTCTTAGTTTTATTTTTTATTATCTTTATTGTGGCAGCCATTATTCCTGTCTC	hg38:chr12:88101103-88101287(-)
31	clean_deletion	0.00985757	-20	GGATGGTGTCGATCTCCTGAACTCGTGATCCACCCGCCTCGGCCTCCTAAAGTGCTGGGATTACAGATGTGAGCCACCGCACCTGGCCCCAGTTGTAATTG--------------------CTATTGGCAGTGTCTTAGTTTTATTTTTTATTATCTTTATTGTGGCAGCCATTATTCCTGTCTC	hg38:chr12:88101103-88101287(-)
31	clean_deletion	0.00985757	-19	GGATGGTGTCGATCTCCTGAACTCGTGATCCACCCGCCTCGGCCTCCTAAAGTGCTGGGATTACAGATGTGAGCCACCGCACCTGGCCCCA-------------------CATACCTATCCCTATTGGCAGTGTCTTAGTTTTATTTTTTATTATCTTTATTGTGGCAGCCATTATTCCTGTCTC	hg38:chr12:88101103-88101287(-)
30	clean_deletion	0.00953959	-58	GGATGGTGTCGATCTCCTGAACTCGTGATCCACCCGCCTCGGCCTCCTAAAGTGCTGGGATTACAG----------------------------------------------------------TTGGCAGTGTCTTAGTTTTATTTTTTATTATCTTTATTGTGGCAGCCATTATTCCTGTCTC	hg38:chr12:88101103-88101287(-)
30	clean_deletion	0.00953959	-51	GGATGGTGTCGATCTCCTGAACTCGTGATCCACCCGCCTCGGCCTCCTAAAG---------------------------------------------------AATATCTCATACCTATCCCTATTGGCAGTGTCTTAGTTTTATTTTTTATTATCTTTATTGTGGCAGCCATTATTCCTGTCTC	hg38:chr12:88101103-88101287(-)
30	clean_deletion	0.00953959	-23	GGATGGTGTCGATCTCCTGAACTCGTGATCCACCCGCCTCGGCCTCCTAAAGTGCTGGGATTACAGATGTGAGCCACCGCACCTGGCCCCAGTTGTAATTGTGAATA-----------------------GTGTCTTAGTTTTATTTTTTATTAYCTTTATTGTGGCAGCCATTATTCCTGTCTC	hg38:chr12:88101103-88101287(-)
29	clean_deletion	0.0092216	-47	GGATGGTGTCGATCTCCTGAACTCGTGATCCACCCGCCTCGGCCTCCTAAAGTGCTGGGATTACAGATGTGAGCCACCGCACCTGGCCCCAGTTGTAATTGTGAATATCT-----------------------------------------------TTATTGTGGCAGCCATTATTCCTGTCTC	hg38:chr12:88101103-88101287(-)
29	clean_deletion	0.0092216	-43	GGATGGTGTCGATCTCCTGAACTCGTGATCCACCCGCCTCGGCCTCCTAAAGTGCTGGGATTACAGATGTGAGCCACC-------------------------------------------CTATTGGCAGTGTCTTAGTTTTATTTTTTATTATCTTTATTGTGGCAGCCATTATTCCTGTCTC	hg38:chr12:88101103-88101287(-)
29	clean_deletion	0.0092216	-41	GGATGGTGTCGATCTCCTGAACTCGTGATCCACCCGCCTCGGCCTCCTAAAGTGCTGGGATTACAGATGTGAGCCACCGCACCT-----------------------------------------TGGCAGTGTCTTAGTTTTATTTTTTATTATCTTTATTGTGGCAGCCATTATTCCTGTCTC	hg38:chr12:88101103-88101287(-)
29	clean_deletion	0.0092216	-26	GGATGGTGTCGATCTCCTGAACTCGTGATCCACCCGCCTCGGCCTCCTAAAGTGCTGGGATTACAGATGTGAGCCA--------------------------GAATATCTCATACCTATCCCTATTGGCAGTGTCTTAGTTTTATTTTTTATTATCTTTATTGTGGCAGCCATTATTCCTGTCTC	hg38:chr12:88101103-88101287(-)
29	clean_deletion	0.0092216	-15	GGATGGTGTCGATCTCCTGAACTCGTGATCCACCCGCCTCGGCCTCCTAAAGTGCTGGGATTACAGATGTGAGCCACCGCACCTGGCCCCAGTTGTAAT---------------CCTATCCCTATTGGCAGTGTCTTAGTTTTATTTTTTATTATCTTTATTGTGGCAGCCATTATTCCTGTCTC	hg38:chr12:88101103-88101287(-)
29	clean_deletion	0.0092216	-10	GGATGGTGTCGATCTCCTGAACTCGTGATCCACCCGCCTCGGCCTCCTAAAGTGCTGGGATTACAGATGTGAGCCACCGCACCTGGCCCCAGT----------AATATCTCATACCTATCCCTATTGGCAGTGTCTTAGTTTTATTTTTTATTATCTTTATTGTGGCAGCCATTATTCCTGTCTC	hg38:chr12:88101103-88101287(-)
28	clean_deletion	0.00890362	-28	GGATGGTGTCGATCTCCTGAACTCGTGATCCACCCGCCTCGGCCTCCTAAAGTGCTGGGATTACAGATGTGAGCCACCGCACCTGGCCCCAGTTGTAATTGTGAAT----------------------------CTTAGTTTTATTTTTTATTATCTTTATTGTGGCAGCCATTATTCCTGTCTC	hg38:chr12:88101103-88101287(-)
28	clean_deletion	0.00890362	-16	GGATGGTGTCGATCTCCTGAACTCGTGATCCACCCGCCTCGGCCTCCTAAAGTGCTGGGATTACAGATGTGAGCCACCGCACCTGGCCCCAG----------------CTCATACCTATCCCTATTGGCAGTGTCTTAGTTTTATTTTTTATTATCTTTATTGTGGCAGCCATTATTCCTGTCTC	hg38:chr12:88101103-88101287(-)
27	clean_deletion	0.00858563	-41	GGATGGTGTCGATCTCCTGAACTCGTGATCCACCCGCCTCGGCCTCCTAAAGTGCTGGGATTACAGATGTGAGCCACCGCACCTGGCC-----------------------------------------AGTGTCTTAGTTTTATTTTTTATTATCTTTATTGTGGCAGCCATTATTCCTGTCTC	hg38:chr12:88101103-88101287(-)
27	clean_deletion	0.00858563	-40	GGATGGTGTCGATCTCCTGAACTCGTGATCCACCCGCCTCGGCCTCCTAAAGTGCTGGGATTACAGATGTGAGCCACCGCACCTGGCCCCAGTTGTAATTGTGAAT----------------------------------------TTTTATTATCTTTATTGTGGCAGCCATTATTCCTGTCTC	hg38:chr12:88101103-88101287(-)
26	clean_deletion	0.00826764	-27	GGATGGTGTCGATCTCCTGAACTCGTGATCCACCCGCCTCGGCCTCCTAAAGTGCTGGGATTACAGATGTGAGCCACCGCACCT---------------------------ATACCTATCCCTATTGGCAGTGTCTTAGTTTTATTTTTTATTATCTTTATTGTGGCAGCCATTATTCCTGTCTC	hg38:chr12:88101103-88101287(-)
26	clean_deletion	0.00826764	-26	GGATGGTGTCGATCTCCTGAACTCGTGATCCACCCGCCTCGGCCTCCTAAAGTGCTGGGATTACAGATGTGAGCCACCGCACCTGG--------------------------TACCTATCCCTATTGGCAGTGTCTTAGTTTTATTTTTTATTATCTTTATTGTGGCAGCCATTATTCCTGTCTC	hg38:chr12:88101103-88101287(-)
26	clean_deletion	0.00826764	-25	GGATGGTGTCGATCTCCTGAACTCGTGATCCACCCGCCTCGGCCTCCTAAAGTGCTGGGATTACAGATGTGAGCCACCGCACCTGGCCCCAGTTGT-------------------------CTATTGGCAGTGTCTTAGTTTTATTTTTTATTATCTTTATTGTGGCAGCCATTATTCCTGTCTC	hg38:chr12:88101103-88101287(-)
26	clean_deletion	0.00826764	-15	GGATGGTGTCGATCTCCTGAACTCGTGATCCACCCGCCTCGGCCTCCTAAAGTGCTGGGATTACAGATGTGAGCCACCGCACCTGGCCCCAGTTGTAATTGTG---------------TCCCTATTGGCAGTGTCTTAGTTTTATTTTTTATTATCTTTATTGTGGCAGCCATTATTCCTGTCTC	hg38:chr12:88101103-88101287(-)
25	clean_deletion	0.00794966	-50	GGATGGTGTCGATCTCCTGAACTCGTGATCCACCCGCCTCGGCCTCCTAAAGTGCTGGGATTACAGATGTGAG--------------------------------------------------ATTGGCAGTGTCTTAGTTTTATTTTTTATTATCTTTATTGTGGCAGCCATTATTCCTGTCTC	hg38:chr12:88101103-88101287(-)
25	clean_deletion	0.00794966	-19	GGATGGTGTCGATCTCCTGAACTCGTGATCCACCCGCCTCGGCCTCCTAAAGTGCTGGGATTACAGATGTGAGCCACCGCACCTGGCCCCAGTTGTAATTGT-------------------CTATTGGCAGTGTCTTAGTTTTATTTTTTATTATCTTTATTGTGGCAGCCATTATTCCTGTCTC	hg38:chr12:88101103-88101287(-)
25	clean_deletion	0.00794966	-18	GGATGGTGTCGATCTCCTGAACTCGTGATCCACCCGCCTCGGCCTCCTAAAGTGCTGGGATTACAGATGTGAGCCACCGCACCTGGCCCCAGTTG------------------ACCTATCCCTATTGGCAGTGTCTTAGTTTTATTTTTTATTATCTTTATTGTGGCAGCCATTATTCCTGTCTC	hg38:chr12:88101103-88101287(-)
24	clean_deletion	0.00763167	-52	GGATGGTGTCGATCTCCTGAACTCGTGATCCACCCGCCTCGGCCTCCTAAAGTGCTGGGATTACAGATGTGAGCCAC----------------------------------------------------AGTGTCTTAGTTTTATTTTTTATTATCTTTATTGTGGCAGCCATTATTCCTGTCTC	hg38:chr12:88101103-88101287(-)
24	clean_deletion	0.00763167	-25	GGATGGTGTCGATCTCCTGAACTCGTGATCCACCCGCCTCGGCCTCCTAAAGTGCTGGGATTACAGATGTGAGCCACCGCACCTGGCCCCAGTTGTA-------------------------TATTGGCAGTGTCTTAGTTTTATTTTTTATTATCTTTATTGTGGCAGCCATTATTCCTGTCTC	hg38:chr12:88101103-88101287(-)
24	clean_deletion	0.00763167	-9	GGATGGTGTCGATCTCCTGAACTCGTGATCCACCCGCCTCGGCCTCCTAAAGTGCTGGGATTACAGATGTGAGCCACCGCACCTGGCCCCAGTTGT---------TATCTCATACCTATCCCTATTGGCAGTGTCTTAGTTTTATTTTTTATTATCTTTATTGTGGCAGCCATTATTCCTGTCTC	hg38:chr12:88101103-88101287(-)
23	clean_deletion	0.00731368	-24	GGATGGTGTCGATCTCCTGAACTCGTGATCCACCCGCCTCRGCCTCCTAAAGTGCTGGGATTACAGATGTGAGCCACCGCACCTGGCCCCAGTTGTAATT------------------------TTGGCAGTGTCTTAGTTTTATTTTTTATTATCTTTATTGTGGCAGCCATTATTCCTGTCTC	hg38:chr12:88101103-88101287(-)
23	clean_deletion	0.00731368	-23	GGATGGTGTCGATCTCCTGAACTCGTGATCCACCCGCCTCGGCCTCCTAAAGTGCTGGGATTACAGATGTGAGCCACCGCACCTGGCCCCAGTTGTAATTGTGAA-----------------------CAGTGTCTTAGTTTTATTTTTTATTATCTTTATTGTGGCAGCCATTATTCCTGTCTC	hg38:chr12:88101103-88101287(-)
23	clean_deletion	0.00731368	-22	GGATGGTGTCGATCTCCTGAACTCGTGATCCACCCGCCTCGGCCTCCTAAAGTGCTGGGATTACAGATGTGAGCCACCGCACCTGGCCCCAGTTGTA----------------------CCCTATTGGCAGTGTCTTAGTTTTATTTTTTATTATCTTTATTGTGGCAGCCATTATTCCTGTCTC	hg38:chr12:88101103-88101287(-)
23	clean_deletion	0.00731368	-1	GGATGGTGTCGATCTCCTGAACTCGTGATCCACCCGCCTCGGCCTCCTAAAGTGCTGGGATTACAGATGTGAGCCACCGCACCTGGCCC-AGTTGTAATTGTGAATATCTCATACCTATCCCTATTGGCAGTGTCTTAGTTTTATTTTTTATTATCTTTATTGTGGCAGCCATTATTCCTGTCTC	hg38:chr12:88101103-88101287(-)
22	clean_deletion	0.0069957	-64	GGATGGTGTCGATCTCCTGAACTCGTGATCCACCCGCCTCGGCCTCCTAAAGTGCTGGGATT----------------------------------------------------------------GGCAGTGTCTTAGTTTTATTTTTTATTATCTTTATTGTGGCAGCCATTATTCCTGTCTC	hg38:chr12:88101103-88101287(-)
22	clean_deletion	0.0069957	-15	GGATGGTGTCGATCTCCTGAACTCGTGATCCACCCGCCTCGGCCTCCTAAAGTGCTGGGATTACAGATGTGAGCCACCGCACCTGGCCCCAGTTGTAATTGTGAA---------------CCTATTGGCAGTGTCTTAGTTTTATTTTTTATTATCTTTATTGTGGCAGCCATTATTCCTGTCTC	hg38:chr12:88101103-88101287(-)
21	clean_deletion	0.00667771	-41	GGATGGTGTCGATCTCCTGAACTCGTGATCCACCCGCCTCGGCCTCCTAAAGTGCTGGGATTACAG-----------------------------------------TCTCATACCTATCCCTATTGGCAGTGTCTTAGTTTTATTTTTTATTATCTTTATTGTGGCAGCCATTATTCCTGTCTC	hg38:chr12:88101103-88101287(-)
21	clean_deletion	0.00667771	-32	GGATGGTGTCGATCTCCTGAACTCGTGATCCACCCGCCTCGGCCTCCTAAAGTGCTGGGATTACAGATGTGAGCCACCGCACCTGGCCCCAGTTGTAATTGTGAAT--------------------------------GTTTTATTTTTTATTATCTTTATTGTGGCAGCCATTATTCCTGTCTC	hg38:chr12:88101103-88101287(-)
21	clean_deletion	0.00667771	-3	GGATGGTGTCGATCTCCTGAACTCGTGATCCACCCGCCTCGGCCTCCTAAAGTGCTGGGATTACAGATGTGAGCCACCGCACCTGGCCCCAGTTGTAATTGTGAATAT---ATACCTATCCCTATTGGCAGTGTCTTAGTTTTATTTTTTATTATCTTTATTGTGGCAGCCATTATTCCTGTCTC	hg38:chr12:88101103-88101287(-)
20	clean_deletion	0.00635973	-40	GGATGGTGTCGATCTCCTGAACTCGTGATCCACCCGCCTCGGCCTCCTAAAGTGCTGGGATTACAGATGTGAGCCACCGCACCTGGCCCCAGTTGTAATTGT----------------------------------------TATTTTTTATTATCTTTATTGTGGCAGCCATTATTCCTGTCTC	hg38:chr12:88101103-88101287(-)
20	clean_deletion	0.00635973	-15	GGATGGTGTCGATCTCCTGAACTCGTGATCCACCCGCCTCGGCCTCCTAAAGTGCTGGGATTACAGATGTGAGCCACCGCACCTGGCCCCAGTT---------------TCATACCTATCCCTATTGGCAGTGTCTTAGTTTTATTTTTTATTATCTTTATTGTGGCAGCCATTATTCCTGTCTC	hg38:chr12:88101103-88101287(-)
19	clean_deletion	0.00604174	-70	GGATGGTGTCGATCTCCTGAACTCGTGATCCACCCGCCTCGGCCTC----------------------------------------------------------------------TATCCCTATTGGCAGTGTCTTAGTTTTATTTTTTATTATCTTTATTGTGGCAGCCATTATTCCTGTCTC	hg38:chr12:88101103-88101287(-)
19	clean_deletion	0.00604174	-46	GGATGGTGTCGATCTCCTGAACTCGTGATCCACCCGCCTCGGCCTCCTAAAGTGCTGGGATTACRGATGTGA----------------------------------------------TCCCTATTGGCAGTGTCTTAGTTTTATTTTTTATTATCTTTATTGTGGCAGCCATTATTCCTGTCTC	hg38:chr12:88101103-88101287(-)
19	clean_deletion	0.00604174	-40	GGATGGTGTCGATCTCCTGAACTCGTGATCCACCCGCCTCGGCCTCCTAAAGTGCTGGGATTACAGATGTGAGCCACCGCACCTGG----------------------------------------GGCAGTGTCTTAGTTTTATTTTTTATTATCTTTATTGTGGCAGCCATTATTCCTGTCTC	hg38:chr12:88101103-88101287(-)
19	clean_deletion	0.00604174	-37	GGATGGTGTCGATCTCCTGAACTCGTGATCCACCCGCCTCGGCCTCCTAAAGTGCTGGGATTACAGATGTGAGCCACCGCACCTGGCCCCAGTTGTAATT-------------------------------------AGTTTTATTTTTTATTATCTTTATTGTGGCAGCCATTATTCCTGTCTC	hg38:chr12:88101103-88101287(-)
19	clean_deletion	0.00604174	-32	GGATGGTGTCGATCTCCTGAACTCGTGATCCACCCGCCTCGGCCTCCTAAAGTGCTGGGATTACAGATGTGAGCCACCGCACC--------------------------------CTATCCCTATTGGCAGTGTCTTAGTTTTATTTTTTATTATCTTTATTGTGGCAGCCATTATTCCTGTCTC	hg38:chr12:88101103-88101287(-)
19	clean_deletion	0.00604174	-3	GGATGGTGTCGATCTCCTGAACTCGTGATCCACCCGCCTCGGCCTCCTAAAGTGCTGGGATTACAGATGTGAGCCACCGCACCTGGCCCCAGTTGTAATTGTGAATA---CATACCTATCCCTATTGGCAGTGTCTTAGTTTTATTTTTTATTATCTTTATTGTGGCAGCCATTATTCCTGTCTC	hg38:chr12:88101103-88101287(-)
18	clean_deletion	0.00572375	-12	GGATGGTGTCGATCTCCTGAACTCGTGATCCACCCGCCTCGGCCTCCTAAAGTGCTGGGATTACAGATGTGAGCCACCGCACCTGGCCCCAGTTGTAATT------------TACCTATCCCTATTGGCAGTGTCTTAGTTTTATTTTTTATTATCTTTATTGTGGCAGCCATTATTCCTGTCTC	hg38:chr12:88101103-88101287(-)
18	clean_deletion	0.00572375	-1	GGATGGTGTCGATCTCCTGAACTCGTGATCCACCCGCCTCGGCCTCCTAA-GTGCTGGGATTACAGATGTGAGCCACCGCACCTGGCCCCAGTTGTAATTGTGAATATCTCATACCTATCCCTATTGGCAGTGTCTTAGTTTTATTTTTTATTATCTTTATTGTGGCAGCCATTATTCCTGTCTC	hg38:chr12:88101103-88101287(-)
17	clean_deletion	0.00540577	-27	GGATGGTGTCGATCTCCTGAACTCGTGATCCACCCGCCTCGGCCTCCTAAAGTGCTGGGATTACAGATGTGAGCCACCG---------------------------ATCTCATACCTATCCCTATTGGCAGTGTCTTAGTTTTATTTTTTATTATCTTTATTGTGGCAGCCATTATTCCTGTCTC	hg38:chr12:88101103-88101287(-)
17	clean_deletion	0.00540577	-23	GGATGGTGTCGATCTCCTGAACTCGTGATCCACCCGCCTCGGCCTCCTAAAGTGCTGGGATTACAGATGTGAGCCACCGCACCTGGCCCCAGTTGTAATTGTG-----------------------GGCAGTGTCTTAGTTTTATTTTTTATTATCTTTATTGTGGCAGCCATTATTCCTGTCTC	hg38:chr12:88101103-88101287(-)
17	clean_deletion	0.00540577	-23	GGATGGTGTCGATCTCCTGAACTCGTGATCCACCCGCCTCGGCCTCCTAAAGTGCTGGGATTACAGATGTGAGCCACCGCACCTGGCCCCAGTTGTAA-----------------------CTATTGGCAGTGTCTTAGTTTTATTTTTTATTATCTTTATTGTGGCAGCCATTATTCCTGTCTC	hg38:chr12:88101103-88101287(-)
17	clean_deletion	0.00540577	-20	GGATGGTGTCGATCTCCTGAACTCGTGATCCACCCGCCTCGGCCTCCTAAAGTGCTGGGATTACAGATGTGAGCCACCGCACCTGGC--------------------TCTCATACCTATCCCTATTGGCAGTGTCTTAGTTTTATTTTTTATTATCTTTATTGTGGCAGCCATTATTCCTGTCTC	hg38:chr12:88101103-88101287(-)
17	clean_deletion	0.00540577	-14	GGATGGTGTCGATCTCCTGAACTCGTGATCCACCCGCCTCGGCCTCCTAAAGTGCTGGGATTACAGATGTGAGCCACCGCACCTGGCCCCAGTTGTAATT--------------CCTATCCCTATTGGCAGTGTCTTAGYTTTATTTTTTATTATCTTTATTGTGGCAGCCATTATTCCTGTCTC	hg38:chr12:88101103-88101287(-)
17	clean_deletion	0.00540577	-12	GGATGGTGTCGATCTCCTGAACTCGTGATCCACCCGCCTCGGCCTCCTAAAGTGCTGGGATTACAGATGTGAGCCACCGCACCTGGCCCCAGTTGTA------------TCATACCTATCCCTATTGGCAGTGTCTTAGTTTTATTTTTTATTATCTTTATTGTGGCAGCCATTATTCCTGTCTC	hg38:chr12:88101103-88101287(-)
16	clean_deletion	0.00508778	-48	GGATGGTGTCGATCTCCTGAACTCGTGATCCACCCGCCTCGGCCTCCTAAAGTGCTGGGATTACAGATGTGAGCCAC------------------------------------------------TGGCAGTGTCTTAGTTTTATTTTTTATTATCTTTATTGTGGCAGCCATTATTCCTGTCTC	hg38:chr12:88101103-88101287(-)
16	clean_deletion	0.00508778	-31	GGATGGTGTCGATCTCCTGAACTCGTGATCCACCCGCCTCGGCCTCCTAAAGTGCTGGGATTACAGATGTGAGCCACCGCACCTGGCCCCAG-------------------------------ATTGGCAGTGTCTTAGTTTTATTTTTTATTATCTTTATTGTGGCAGCCATTATTCCTGTCTC	hg38:chr12:88101103-88101287(-)
15	clean_deletion	0.00476979	-3	GGATGGTGTCGATCTCCTGAACTCGTGATCCACCCGCCTCGGCCTCCTAAAGTGCTGGGATTACAGATGTGAGCCACCGCACCTGGCCCCAGTTGTAATTG---ATATCTCATACCTATCCCTATTGGCAGTGTCTTAGTTTTATTTTTTATTATCTTTATTGTGGCAGCCATTATTCCTGTCTC	hg38:chr12:88101103-88101287(-)
14	clean_deletion	0.00445181	-34	GGATGGTGTCGATCTCCTGAACTCGTGATCCACCCGCCTCGGCCTCCTAAAGTGCTGGGATTACAGATGTGAGCCACCGCACCTGGCCCCAGTTGTA----------------------------------TGTCTTAGTTTTATTTTTTATTATCTTTATTGTGGCAGCCATTATTCCTGTCTC	hg38:chr12:88101103-88101287(-)
14	clean_deletion	0.00445181	-23	GGATGGTGTCGATCTCCTGAACTCGTGATCCACCCGCCTCGGCCTCCTAAAGTGCTGGGATTACAGATGTGAGCCACCGCACCTG-----------------------CTCATACCTATCCCTATTGGCAGTGTCTTAGTTTTATTTTTTATTATCTTTATTGTGGCAGCCATTATTCCTGTCTC	hg38:chr12:88101103-88101287(-)
13	clean_deletion	0.00413382	-66	GGATGGTGTCGATCTCCTGAACTCGTGATCCACCCGCCTCGGCCTCCTAAAGTGCTGGGATTACAGATGTGAG------------------------------------------------------------------TTTTATTTTTTATTATCTTTATTGTGGCAGCCATTATTCCTGTCTC	hg38:chr12:88101103-88101287(-)
13	clean_deletion	0.00413382	-31	GGATGGTGTCGATCTCCTGAACTCGTGATCCACCCGCCTCGGCCTCCTAAAGTGCTGGGATTACAGATGTGAGCCACCGCACCTG-------------------------------TATCCCTATTGGCAGTGTCTTAGTTTTATTTTTTATTATCTTTATTGTGGCAGCCATTATTCCTGTCTC	hg38:chr12:88101103-88101287(-)
11	clean_deletion	0.00349785	-36	GGATGGTGTCGATCTCCTGAACTCGTGATCCACCCGCCTCGGCCTCCTAAAGTGCTGGGATTACAGATGTGAGCCACCGCACCTGGCCCCAGT------------------------------------AGTGTCTTAGTTTTATTTTTTATTATCTTTATTGTGGCAGCCATTATTCCTGTCTC	hg38:chr12:88101103-88101287(-)
11	clean_deletion	0.00349785	-1	GGATGGTGTCGATCTCCTGAACTCGTGATCCACCCGCCTCGGCCTCCTAAAGTGCTGG-ATTACAGATGTGAGCCACCGCACCTGGCCCCAGTTGTAATTGTGAATATCTCATACCTATCCCTATTGGCAGTGTCTTAGTTTTATTTTTTATTATCTTTATTGTGGCAGCCATTATTCCTGTCTC	hg38:chr12:88101103-88101287(-)
10	clean_deletion	0.00317986	-45	GGATGGTGTCGATCTCCTGAACTCGTGATCCACCCGCCTCGGCCTCCTAAAGTGCTGGGATTACAGATGTGAGCCACC---------------------------------------------ATTGGCAGTGTCTTAGTTTTATTTTTTATTATCTTTATTGTGGCAGCCATTATTCCTGTCTC	hg38:chr12:88101103-88101287(-)
10	clean_deletion	0.00317986	-26	GGATGGTGTCGATCTCCTGAACTCGTGATCCACCCGCCTCGGCCTCCTAAAGTGCTGGGATTACAGATGTGAGCCACCGCACCTGGCCCCA--------------------------ATCCCTATTGGCAGTGTCTTAGTTTTATTTTTTATTATCTTTATTGTGGCAGCCATTATTCCTGTCTC	hg38:chr12:88101103-88101287(-)
10	clean_deletion	0.00317986	-20	GGATGGTGTCGATCTCCTGAACTCGTGATCCACCCGCCTCGGCCTCCTAAAGTGCTGGGATTACAGATGTGAGCCACCGCACCT--------------------ATATCTCATACCTATCCCTATTGGCAGTGTCTTAGTTTTATTTTTTATTATCTTTATTGTGGCAGCCATTATTCCTGTCTC	hg38:chr12:88101103-88101287(-)
10	clean_deletion	0.00317986	-15	GGATGGTGTCGATCTCCTGAACTCGTGATCCACCCGCCTCGGCCTCCTAAAGTGCTGGGATTACAGATGTGAGCCACCGCACCTGGCCCCAGTTGTAATT---------------CTATCCCTATTGGCAGTGTCTTAGTTTTATTTTTTATTATCTTTATTGTGGCAGCCATTATTCCTGTCTC	hg38:chr12:88101103-88101287(-)
9	clean_deletion	0.00286188	-42	GGATGGTGTCGATCTCCTGAACTCGTGATCCACCCGCCTCGGCCTCCTAAAGTGCTGGGATTACAGATGTGAGC------------------------------------------TATCCCTATTGGCAGTGTCTTAGTTTTATTTTTTATTATCTTTATTGTGGCAGCCATTATTCCTGTCTC	hg38:chr12:88101103-88101287(-)
9	clean_deletion	0.00286188	-19	GGATGGTGTCGATCTCCTGAACTCGYGATCCACCCGCCTCGGCCTCCTAAAGTGCTGGGATTACAGAYGTGAGCCACCGCACCTGGCCCCAGTTGTAATTGTG-------------------TATTGGCAGTGTCTTAGTTTTATTTTTTATTATCTTTATTGTGGCAGCCATTATTCCTGTCTC	hg38:chr12:88101103-88101287(-)
8	clean_deletion	0.00254389	-35	GGATGGTGTCGATCTCCTGAACTCGTGATCCACCCGCCTCGGCCTCCTAARGTGCTGGGATTACAGATGTGAGCCACCRCACCTGGCC-----------------------------------ATTGGCAGTGTCTTAGTTTTATTTTTTATTATCTTTATTGTGGCAGCCATTATTCCTGTCTC	hg38:chr12:88101103-88101287(-)
7	clean_deletion	0.0022259	-1	GGATGGTGTCGATCTCCTGAACTCGTGATCCACCCGCCTCGGCCTCCTAAAGTGCTGGGATTACAGATGTGAGCCACCGCACCTGGCCCCAGTTGTAATTGTGAATATCTCATACCTATCCCTATTGGCAGTGTCTTAGTTTTATTTTYTATTATCTT-ATTGTGGCAGCCATTATTCCTGTCTC	hg38:chr12:88101103-88101287(-)
6	clean_deletion	0.00190792	-26	GGATGGTGTCGATCTCCTGAACTCGTGATCCACCCGCCTCGGCCTCCTAAAGTGCTGGGATTACAGATGTGAGCCACCGCACCTGGCCCCAGTTGTAATTGTGA--------------------------GTGTCTTAGTTTTATTTTTTATTATCTTTATTGTGGCAGCCATTATTCCTGTCTC	hg38:chr12:88101103-88101287(-)
6	clean_deletion	0.00190792	-21	GGATGGTGTCGATCTCCTGAACTCRTGATCCRCYCRCCTCGGCYTCCYAAAGTGCTGGGATTACAGATGTGAGCCACCGCA---------------------GAATATCTCATACCTATCCCTATTGGCAGTGTCTTAGTTTTATTTTTTATTATCTTTATTGTGGCAGCCATTATTCCTGTCTC	hg38:chr12:88101103-88101287(-)
5	clean_deletion	0.00158993	-52	GGATGGTGTCGATCTCCTGAACTCGTGATCCACCCGCCTCGGCCTCCYAAAGTGCTGGGATTACAGATGTGAGCCACCG----------------------------------------------------TGTCTTAGTTTTATTTTTTATTATCTTTATTGTGGCAGCCATTATTCCTGTCTC	hg38:chr12:88101103-88101287(-)
5	clean_deletion	0.00158993	-19	GGATGGTGTCGATCTCCTGAACTCGTGATCCRCCCGCCTCGGCCTCCTAAAGTGCTGGGATTACAGATGTGAGCCACCGCACCTGGCCCCAGTTGTA-------------------TATCCCTATTGGCAGTGTCTTAGTTTTATTTTTTATTATCTTTATTGTGGCAGCCATTATTCCTGTCTC	hg38:chr12:88101103-88101287(-)
5	clean_deletion	0.00158993	-12	GGATGGTGTCGATCTCCTGAACTCGTGATCCACCCGCCYCGGCCTCCTAAAGTGCTGGGATTACAGATGTGAGCCACCGCACCTGGCCCCAGTTGTAAT------------ATACCTATCCCTATTGGCAGTGTCTTAGTTTTATTTTTTATTATCTTTATTGTGGCAGCCATTATTCCTGTCTC	hg38:chr12:88101103-88101287(-)
5	clean_deletion	0.00158993	-1	GGATGGTGTCGATCTCCTGAACTCGTGATCCACCCGCCTCGGCCTCCTAAAGTGCTGGGATTACAGATGTGAGCCACMGCACCTGGCCCCAGTTGTAATTGTGAATATCTCATACCTATCCCTATTGGCAGTGTCTTAGTTTTATTTTTTAT-ATCTTTATTGTGGCAGCCATTATTCCTGTCTC	hg38:chr12:88101103-88101287(-)
5	clean_deletion	0.00158993	-1	GGATGGTGTCGATCTCCTGAACTCGTGATCCACCCGCCTCGGCCTCCTAAAGTGCTGGGATTACAGATGTGAGCCACCGCACCTGGCCCCAGTTGTAATTGTGAATATCTCATACCTATCCYTATTGGCAGTGTCTTAGTTT-ATTTTTTATTATCTTTATTGTGGCAGCCATTATTCCTGTCTC	hg38:chr12:88101103-88101287(-)
4	clean_deletion	0.00127195	-42	GGATGGTGTCGATCTCCTGAACTCGTGATCCACCCGCCTCGGCCTCCTAAAGTGCTGGGATTACAGATGTGAGCCACCGC------------------------------------------TATTGGCAGTGTCTTAGTTTTATTTTTTATTATCTTTATTGTGGCAGCCATTATTCCTGTCTC	hg38:chr12:88101103-88101287(-)
4	clean_deletion	0.00127195	-28	GGATGGTGTCGATCTCCTGAACTCGTGATCCACCCGCCTCGGCCTCCTAAAGTGCTGGGATTACAGATGTGAGCCACCGCACCTGGCCCCAGTTGTAATTGTG----------------------------TGTCTTAGTTTTATTTTTTATTATCTTTATTGTGGCAGCCATTATTCCTGTCTC	hg38:chr12:88101103-88101287(-)
4	clean_deletion	0.00127195	-1	GGATGGTGTCGATCTCCTGAACTCGTGATCCACCCGCCTCGGCCTCCTAAAGTGCTGGGATTACAGATGTGAGCCACCGCACCTGGCCCCAGTTGTAATTGTGAATATCTCATACCTATCCCTATTGGCAGTGTCT-AGTTTTATTTTTTATTATCTTTATTGTGGCAGCCATTATTCCTGTCTC	hg38:chr12:88101103-88101287(-)
4	clean_deletion	0.00127195	-1	GGATGGTGTCGATCTCCTGAACTCGTGATCCACCCGYCTCGGCCTCCTAAAGTRCTGGGAT-ACAGATGTGAGCCACCGCACCTGGCCCCAGTTGTAATTGTGAATATCTCATACCTATCCCTATTGGCAGTGTCTTAGTTTTATTTTTTATTATCTTTATTGTGGCAGCCATTATTCCTGTCTC	hg38:chr12:88101103-88101287(-)
4	clean_deletion	0.00127195	-1	GGATGGTGTCGATCTCCTGAACTCGTGATCCACC-GCCTCGGCCTCCTAAAGTGCTGGGATTACAGATGTGAGCCACCGCACCTGGCCCCAGTTGTAATTGTGAATATCTCATACCTATCCCTATTGGCAGTGTCTTAGTTTTATTTTTTATTATCTTTATTGTGGCAGCCATTATTCCTGTCTC	hg38:chr12:88101103-88101287(-)
3	clean_deletion	0.000953959	-27	GGATGGTGTCGATCTCCTGAACTCGTGATCCACCCGCCTCGGCCTCCTAAAGTGCTGGGATTACAGATGTGAGCCACC---------------------------TATCTCATACCTATCCCTATTGGCAGTGTCTTAGTTTTATTTTTTATTATCTTTATTGTGGCAGCCATTATTCCTGTCTC	hg38:chr12:88101103-88101287(-)
3	clean_deletion	0.000953959	-20	GGATGGTGTCGATCTCCTGAACTCGTGATCCACCCGCCTCGGCCTCCTAAAGTGCTGGGATTACAGATGTGAGCCACCGCACCTGGCCCCAGTTG--------------------CTATCCCTATTGGCAGTGTCTTAGTTTTATTTTTTATTATCTTTATTGTGGCAGCCATTATTCCTGTCTC	hg38:chr12:88101103-88101287(-)
3	clean_deletion	0.000953959	-16	GGATGGTGTCGATCTCCTGAACTCGTGATCCACCCGCCTCGGCCTCCTAAAGTGCTGGGATTACAGATGTGAGCCACCGCACCTGGCCCCAGTTGTAATTGT----------------TCCCTATTGGCAGTGTCTTAGTTTTATTTTTTATTATCTTTATTGTGGCAGCCATTATTCCTGTCTC	hg38:chr12:88101103-88101287(-)
3	clean_deletion	0.000953959	-13	GGATGGTGTCGATCTCCTGAACTCGTGATCCACCCGCCTCGGCCTCCTAAAGTGCTGGGATTACAGATGTGAGCCACCGCACCTGGCCCCAGTTGTAATTGTG-------------TATCCCTATTGGCAGTGTCTTAGTTTTATTTTTTATTATCTTTATTGTGGCAGCCATTATTCCTGTCTC	hg38:chr12:88101103-88101287(-)
3	clean_deletion	0.000953959	-11	GGATGGTGTCGATCTCCTGAACTCGTGATCCACCCGCCTCGGCCTCCTAAAGTGCTGGGATTACAGATGTGAGCCACCGCACCTGGCCCCAGTTGTAATTGTGAATATCTC-----------TATTGGCAGTGTCTTAGTTTTATTTTTTATTATCTTTATTGTGGCAGCCATTATTCCTGTCTC	hg38:chr12:88101103-88101287(-)
3	clean_deletion	0.000953959	-7	GGATGGTGTCGATCTCCTGAACTCGTGATCCACCCRCCTCGGYCTCCYAAAGTGCTGGGATTACAGATGTGAGCCACCGCACCTGGCCCCAGTTGTAATTGTGAATATCT-------ATCCCTATTGGCAGTGTCTTAGTTTTATTTTTTATTATCTTTATTGTGGCAGCCATTATTCCTGTCTC	hg38:chr12:88101103-88101287(-)
3	clean_deletion	0.000953959	-1	GGATGGTGTCGATCTCCTGAACTCGTGATCCACCCGCCTCGGCCTCC-AAAGTGCTGGGATTACAGATGTGAGCCACCGCACCTGGCCCCAGTTGTAATTGTGAATATCTCATACCTATCCCTATTGGCAGTGTCTTAGTTTTATTTTTTATTATSTTTATTGTGGCAGCCATTATTCCTGTCTC	hg38:chr12:88101103-88101287(-)
3	clean_deletion	0.000953959	-1	GGATGGTGTCGATCTCCTGAACTCGTGATC-ACCCGCCTCGGCCTCCTAAAGTGCTGGGATTACAGATGTGAGCCACCGCACCTGGCCCCAGTTGTAATTGTGAATATCTCATACCTATCCCTATTGGCAGTGTCTTAGTTTTATTTTTTATTATCTTTATTGTGGCAGCCATTATTCCTGTCTC	hg38:chr12:88101103-88101287(-)
2	clean_deletion	0.000635973	-67	GGATGGTGTCGATCTCCTGAACTCGTGATCCACCCGCCTCGGCCTCCTAAAGTGCTGGGATTACAG-------------------------------------------------------------------TCTTAGTTTTATTTTTTATTATCTTTATTGTGGCAGCCATTATTCCTGTCTC	hg38:chr12:88101103-88101287(-)
2	clean_deletion	0.000635973	-52	GGATGGTGTCGATCTCCTGAACTCGTGATCCACYCGYCTYGGCCTCCYAAAGTGCTGGGATTACAGATGTGAGCCACCGCACCT----------------------------------------------------TAGTTTTATTTTTTATTATCTTTATTGTGGCAGCCATTATTCCTGTCTC	hg38:chr12:88101103-88101287(-)
2	clean_deletion	0.000635973	-44	GGATGGTGTCGATCTCCTGAACTCGTGATCCACCCGCCTCGGCCTCCTAAAGTGCTGGGATTACAGATGTGAGCCACCGC--------------------------------------------TTGGCAGTGTCTTAGTTTTATTTTTTATTATCTTTATTGTGGCAGCCATTATTCCTGTCTC	hg38:chr12:88101103-88101287(-)
2	clean_deletion	0.000635973	-43	GGATGGTGTCGATCTCCTGAACTCGTGATCCACCCGCCTCGGCCTCCTAAAGTGCTGGGATTACAGATGTGAGCCACCG-------------------------------------------TATTGGCAGTGTCTTAGTTTTATTTTTTATTATCTTTATTGTGGCAGCCATTATTCCTGTCTC	hg38:chr12:88101103-88101287(-)
2	clean_deletion	0.000635973	-34	GGATGGTGTCGATCTCCTGAACTCGTGATCCACCCGCCTCGGCCTCCTAAAGTGCTGGGATTACAGATGTGA----------------------------------ATCTCATACCTATCCCTATTGGCAGTGTCTTAGTTTTATTTTTTATTATCTTTATTGTGGCAGCCATTATTCCTGTCTC	hg38:chr12:88101103-88101287(-)
2	clean_deletion	0.000635973	-14	GGATGGTGTCGATCTCCTGAACTCGTGATCCACCCGCCTCGGCCTCCTAAAGTGCTGGGATTACAGATGTGAGCCACCGCACCTGGCCC--------------AATATCTCATACCTATCCCTATTGGCAGTGTCTTAGTTTTATTTTTTATTATCTTTATTGTGGCAGCCATTATTCCTGTCTC	hg38:chr12:88101103-88101287(-)
2	clean_deletion	0.000635973	-9	GGATGGTGTCGATCTCCTGAACTCGTGATCCACCCGCCTCGGCCTCCTAAAGTGCTGGGATTACAGATGTGAGCCACCGCACCTGGCCCC---------TGTGAATATCTCATACCTATCCCTATTGGCAGTGTCTTAGTTTTATTTTTTATTATCTTTATTGTGGCAGCCATTATTCCTGTCTC	hg38:chr12:88101103-88101287(-)
2	clean_deletion	0.000635973	-7	GGATGGTGTCGATCTCCTGAACTCGTGATCCACCCGCCTCGGCCTCCTAAAGTGCTGGGATTACAGATGTGAGCCACCGCACCTGGCCCCAGTTGTAATWG-------CTCATACCTATCCCTATTGGCAGTGTCTTAGTTTTATTTTTTATTATCTTTATTGTGGCAGCCATTATTCCTGTCTC	hg38:chr12:88101103-88101287(-)
2	clean_deletion	0.000635973	-7	GGATGGTGTCGATCTCCTGAACTCGTGATCCACCCGCCTCGGCCTCCTAAAGTGCTGGGATTACAGATGTGAGCCACCGCACCTGGCCCCAGTTGTAATT-------TCTCATACCTATCCCTATTGGCAGTGTCTTAGTTTTATTTTTTATTATCTTTATTGTGGCAGCCATTATTCCTGTCTC	hg38:chr12:88101103-88101287(-)
2	clean_deletion	0.000635973	-2	GGATGGTGTCGATCTCCTGAACTCGTGATCCACCCGCCTCGGCCTCCTAAAGTGCTGGGATTACAGATGTGAGCCACCGCACCTGGCCCCAGTTGTAATTGTGAATCTCT--TACCTATCCCTATTGGCAGTGTCTTAGTTTTATTTTTTATTATCTTTATTGTGGCAGCCATTATTCCTGTCTC	hg38:chr12:88101103-88101287(-)
2	clean_deletion	0.000635973	-2	GGATGGTGTCGATCTCCTGAACTCGTGATCCACCCGCCTCGGCCTCCTAAAGTGCTGGGATTACAGATGTGAGCCACCGCACCTGGCCCCAGTTGTAATTGTGAATATCTCATACCTATCCCTATTGGCAGTGTCTTAGTTWTATTTT--ATTATCTTTATTGTGGCAGCCATTATTCCTGTCTC	hg38:chr12:88101103-88101287(-)
2	clean_deletion	0.000635973	-1	GGATGGTGTCGATCTCCTGAACTCGTGATCCACCCGCCTCGGCCTCCTAAAGTGCTGGGATTACAGATGTGAGCCACCGCACCTGGCCCCAGTTGTAATTGTGWATATCTCATACCTATCCCTAT-GGCAGTGTCTTAGTTTTATTTTTTATTATCTTTATTGTGGCAGCCATTATTCCTGTCTC	hg38:chr12:88101103-88101287(-)
2	clean_deletion	0.000635973	-1	GGATGGTGTCGATCTCCTGAACTCGTGATCCACCCGCCTCGGCCTCCTAAAGTGCTGGGATTACAGATGTGAGCCACC-CACCTGGCCCCAGTTGTAATTGTGAATATCTCATACCTATCCCTATTGGCAGTGTCTTAGTTTTATTTTTTATTATCTTTATTGTGGCAGCCATTATTCCTGTCTC	hg38:chr12:88101103-88101287(-)
2	clean_deletion	0.000635973	-1	GGATGGTGTCGATCTCCTGAACTCGTGATCCACCCGCCTCGGCCTCCTAAAGT-CTGGGATTACAGATGTGAGCCACCGCACCTGGCCCCAGTTGTAATTGTGAATATCTCATACCTATCCCTATTGGCAGTGTCTTAGTTTTATTTTTTATTATCTTTATTGTGGCAGCCATTATTCCTGTCTC	hg38:chr12:88101103-88101287(-)
2	clean_deletion	0.000635973	-1	GGATGGTGTCGATCTCCTGAACTCGTGATCC-CCCRCCTCRGCCTCCYAAAGTGCTGGGATTACAGATGTGAGCCACCGCACCTGGCCCCAGTTGTAATTGTGAATATCTCATACCTATCCCTATTGGCAGTGTCTTAGTTTTATTTTTTATTATCTTTATTGTGGCAGCCATTATTCCTGTCTC	hg38:chr12:88101103-88101287(-)
2	clean_deletion	0.000635973	-1	GGATGGTGTCGATCTCCTGAACTCGTGATCCACCCGCCTCGGCCTCCTAAAGTGCTGGGATTACAGATGTGAGCCACCGCACCTGGCCCCAGTTGTAATTGTGAATATCTCATACCTATCCCTATTG-CAGTGTCTTAGTTTTATTTTTTATTATCTTTATTGTGGCAGCCATTATTCCTGTCTC	hg38:chr12:88101103-88101287(-)
1	clean_deletion	0.000317986	-64	GGATGGTGTCGATCTCCTGAACTCGTGATCCACCCGCCTCGGCCTCCTAAAGTGCTGGGATTACAGATGTGAGCCACCGCACCTGGCC----------------------------------------------------------------TATCTTTATTGTGGCAGCCATTATTCCTGTCTC	hg38:chr12:88101103-88101287(-)
1	clean_deletion	0.000317986	-47	GGATGGTGTCGATCTCCTGAACTCGTGATCCACCCGCCTCGGCCTCCTAAAGTGCTGGGAT-----------------------------------------------CTCATACCTATCCCTATTGGCAGTGTCTTAGTTTTATTTTTTATTATCTTTATTGTGGCAGCCATTATTCCTGTCTC	hg38:chr12:88101103-88101287(-)
1	clean_deletion	0.000317986	-45	GGATGGTGTCGATCTCCTGAACTCGTGATCCACCCGCCTCGGCCTCCTAAAGTGCTGGGATTACAGATGTGAGCCACCGCACCTGGCC---------------------------------------------TCTTAGTTTTATTTTTTATTATCTTTATTGTGGCAGCCATTATTCCTGTCTC	hg38:chr12:88101103-88101287(-)
1	clean_deletion	0.000317986	-44	GGATGGTGTCGATCTCCTGAACTCGTGATCCACC--------------------------------------------GCACCTGGCCCCAGTTGTAATTGTGAATATCTCATACCTATCCCTATTGGCAGTGTCTTAGTTTTATTTTTTATTATCTTTATTGTGGCAGCCATTATTCCTGTCTC	hg38:chr12:88101103-88101287(-)
1	clean_deletion	0.000317986	-39	GGATGGTGTCGATCTCCTGAACTCGTGATCCACCCGCCTCGGCCTCCTAAAGTGCTGGGATTACAGATGTGAGCCACCGC---------------------------------------CCCTATTGGCAGTGTCTTAGTTTTATTTTTTATTATCTTTATTGTGGCAGCCATTATTCCTGTCTC	hg38:chr12:88101103-88101287(-)
1	clean_deletion	0.000317986	-39	GGATGGTGTCGATCTCCTGAACTCGTGATCCACCCGCCTCGGCCTCCTAAAGTGCTGGGATT---------------------------------------TGAATATCTCATACCTATCCCTATTGGCAGTGTCTTAGTTTTATTTTTTATTATCTTTATTGTGGCAGCCATTATTCCTGTCTC	hg38:chr12:88101103-88101287(-)
1	clean_deletion	0.000317986	-38	GGATGGTGTCGATCTCCTGAACTCGTGATCCACCCGCCTCGGCCTCCTAAAGTGCTGGGATTACAGATGTGAGCCACCGCACCT--------------------------------------TATTGGCAGTGTCTTAGTTTTATTTTTTATTATCTTTATTGTGGCAGCCATTATTCCTGTCTC	hg38:chr12:88101103-88101287(-)
1	clean_deletion	0.000317986	-37	GGATGGTGTCGATCTCCTGAACTCGTGATCCACCCGCCTCGGCCTCCTAAAGTGCTGGGATTACAGATGTGAGCCACCGCACCTG-------------------------------------TATTGGCAGTGTCTTAGTTTTATTTTTTATTATCTTTATTGTGGCAGCCATTATTCCTGTCTC	hg38:chr12:88101103-88101287(-)
1	clean_deletion	0.000317986	-36	GGATGGTGTCGATCTCCTGAACTCGTGATCCACCCGCCTCGGCCTCCTAAAGTGCTGGGATTACAGATGTGA------------------------------------CTCATACCTATCCCTATTGGCAGTGTCTTAGTTTTATTTTTTATTATCTTTATTGTGGCAGCCATTATTCCTGTCTC	hg38:chr12:88101103-88101287(-)
1	clean_deletion	0.000317986	-35	GGATGGTGTCGATCTCCTGAACTCGTGATCCACCCGCCTCGGCCTCCTAAAGTGCTGGGATTACAGATGTGAGCCACCGCACCTGGCCCCAGTT-----------------------------------AGTGTCTTAGTTTTATTTTTTATTATCTTTATTGTGGCAGCCATTATTCCTGTCTC	hg38:chr12:88101103-88101287(-)
1	clean_deletion	0.000317986	-32	GGATGGTGTCGATCTCCTGAACTCGTGATCCACCCGCCTCGGCCTCCTAAAGTGCTGGGATTACAG--------------------------------TTGTGAATATCTCATACCTATCCCTATTGGCAGTGTCTTAGTTTTATTTTTTATTATCTTTATTGTGGCAGCCATTATTCCTGTCTC	hg38:chr12:88101103-88101287(-)
1	clean_deletion	0.000317986	-31	GGATGGTGTCGATCTCCTGAACTCGTGATCCACCCGCCTCGGCCTCCTAAAGTGCTGGGATTACAGATGTGAGCCACCGCACCTGGC-------------------------------TCCCTATTGGCAGTGTCTTAGTTTTATTTTTTATTATCTTTATTGTGGCAGCCATTATTCCTGTCTC	hg38:chr12:88101103-88101287(-)
1	clean_deletion	0.000317986	-28	GGATGGTGTCGATCTCCTGAACTCGTGATCCACCCGCCTCGGCCTCCTAAAGTGCTGGGATTACAGATGTGAGCCACCGCACCTGGCCCCAGTTGTAATTG----------------------------AGTGTCTTAGTTTTATTTTTTATTATCTTTATTGTGGCAGCCATTATTCCTGTCTC	hg38:chr12:88101103-88101287(-)
1	clean_deletion	0.000317986	-25	GGATGGTGTCGATCTCCTGAACTCGTCATCCTCCCGCCTCGGC-------------------------GTGAGCCACCGCACCTGGCCCCTGTTGTAATTGTGAATATCTCATACCTATCCCTATTGGCAGTGTCTTAGTTTTATTTTTTATTATCTTTATTGTGGCAGCCATTATTCCTGTCTC	hg38:chr12:88101103-88101287(-)
1	clean_deletion	0.000317986	-22	GGATGGTGTCGATCTCCTGAACTCGTGATCCACCCGCCTCGGCCTCCTAAAGTGCTGGGATTACAGATGTGAGCCACCGCACCTGGCCCCAGTTGTAATTGTGAA----------------------GCAGTGTCTTAGTTTTATTTTTTATTATCTTTATTGTGGCAGCCATTATTCCTGTCTC	hg38:chr12:88101103-88101287(-)
1	clean_deletion	0.000317986	-19	GGATGGTGTCGATCTCCTGAACTCGTGATCCACCCGCCTCGGCCTCCTAAAGTGCTGGGATTACAGATGTGAGCCACCGCACCTGGCC-------------------TCTCATACCTATCCCTATTGGCAGTGTCTTAGTTTTATTTTTTATTATCTTTATTGTGGCAGCCATTATTCCTGTCTC	hg38:chr12:88101103-88101287(-)
1	clean_deletion	0.000317986	-16	GGATGGTGTCGATCTCCTGAACTCGTGATCCACCCGCCTCGGCCTCCTAAAGTGCTGGAATTACAGATGTGAGCCACCGCACCTGGCCC----------------TATCTCATACCTATCCCTATTGGCAGTGTCTTAGTTTTATTTTTTATTATCTTTATTGTGGCAGCCATTATTCCTGTCTC	hg38:chr12:88101103-88101287(-)
1	clean_deletion	0.000317986	-13	GGATGGTGTCGATCTCCTGAACTCGTGATCCACCCGCCTCGGCCTCCTAAAGTGCTGGGATTACAGATGTGAGCCACCGCACCTGGCC-------------TGAATATCTCATACCTATCCCTATTGGCAGTGTCTTAGTTTTATTTTTTATTATCTTTATTGTGGCAGCCATTATTCCTGTCTC	hg38:chr12:88101103-88101287(-)
1	clean_deletion	0.000317986	-13	GGATGGTGTCGATCTCCTGAACTCGTGATCCACCCGCCTCGGCCTCCTAAAGTGCTGGGATTACAGATGTGAGCCACCGCACCTGGCCCCAGTTGT-------------TCATACCTATCCCTATTGGCAGTGTCTTAGTTTTATTTTTTATTATCTTTATTGTGGCAGCCATTATTCCTGTCTC	hg38:chr12:88101103-88101287(-)
1	clean_deletion	0.000317986	-11	GGATGGTGTCGATCTCCTGAACTCGTGATCCACCCGCCTCGGCCTCCTAAAGTGCTGGGATTACAGATGTGAGCCACCGCACCTGGCCCC-----------TGAATATCTCATACCTATCCCTATTGGCAGTGTCTTAGTTTTATTTTTTATTATCTTTATTGTGGCAGCCATTATTCCTGTCTC	hg38:chr12:88101103-88101287(-)
1	clean_deletion	0.000317986	-9	GGATGGTGTCGATCTCCTGAACTCGTGATCCACCCGCCTCGGCCTCCTAAAGTGCTGGGATTACAGATGTGAGCCACCGCACCTGGCCCCAGTTGTAATTGTGAATAT---------ATCCCTATTGGCAGTGTCTTAGTTTTATTTTTTATTATCTTTATTGTGGCAGCCATTATTCCTGTCTC	hg38:chr12:88101103-88101287(-)
1	clean_deletion	0.000317986	-6	GGATGGTGTCGATCTCCTGAACTCGTGATCCACCCGCCTCGGCCTCCTAAAGTGCTGGGATTACAGATGTGAGCCACCGCACCTGGCCCCAGTTGTAATTGTGAATTTCTCATACCTAT------TGGCAGTGTCTTAGTTTTATTTTTTATTATCTTTATTGTGGCAGCCATTATTCCTGTCTC	hg38:chr12:88101103-88101287(-)
1	clean_deletion	0.000317986	-5	GGATGGTGTCGATCTCCTGAACTCGTGATCCACCCGCCTCGGCCTCCTAAAGTGCTGGGATTACAGATGTGAGCCACCGCACCTGGCCCCAGTTGTAATTGTGAATATG-----CCTATCCCTATTGGCAGTGTCTTAGTTTTATTTTTTATTATCTTTATTGTGGCAGCCATTATTCCTGTCTC	hg38:chr12:88101103-88101287(-)
1	clean_deletion	0.000317986	-5	GGATGGTGTCGATCTCCTGAACTCGTGA-----CCGCCTCGGCCTCCTAAAGTGCTGGGATTACAGATGTGAGCCACCGCACCTGGCCCCAGTTGTAATTGTGAATATCTCATACCTATCCCTATTGGCAGTGTCTTAGTTTTATTTTTTATTATCTTTATTGTGGCAGCCATTATTCCTGTCTC	hg38:chr12:88101103-88101287(-)
1	clean_deletion	0.000317986	-3	GGATGGTGTCGATCTCCTGAACTCGTGATCCACCCGCCTCGGCCTCCTAAAGTGCTGGGATTACAGATGTGAGCCACCGCACCTGGCCCCAGTTGTA---GTGAATATCTCATACCTATCCCTATTGGCAGTTTCTTAGTTTTATTTTTTATTATCTTTATTGTGGCAGCCATTATTCCTGTCTC	hg38:chr12:88101103-88101287(-)
1	clean_deletion	0.000317986	-2	GGATGGTGTCGATCTCCTGAACTCGTGATCCACCCGCCTCGGCCTCCTAAAGTGCTGGGATTACAGATGTGAGCCACCGCACCTGGCCCCAGTTGTA--TATGAATATCTCATACCTATCCCTATTGGCAGTGTCTTAGTTTTATTTTTTATTATCTTTATTGTGGCAGCCATTATTCCTGTCTC	hg38:chr12:88101103-88101287(-)
1	clean_deletion	0.000317986	-2	GGATGGTGTCGATCTCCTGAACTCGTGATCCACCCGCCTCGGCCTCCTAAAGTGCTGGGATTACAGATGTGAGCC--CGCACCTGGCCCCAGTTGTAATTGTGAATATCTCATACCTATCCCTATTGGCAGTGTCTTAGTTTTATTTTTTATTATCTTTATTGTGGCAGCCATTATTCCTGTCTC	hg38:chr12:88101103-88101287(-)
1	clean_deletion	0.000317986	-1	GGATGGTGTCGATCTCCTGAACTCGTGATCCACCCGCCTCGGCCTCCTAAAGTGCTGGGATTACAGATGTGAGCCACCGCACCTG-CCCCAGTTGTAATTGTGAATATCTCATACCTATCCCTATTGGCAGTGTCTTAGTTTTATTTTTTATTATCTTTATTGTGGCAGCCATTATTCCTGTCTC	hg38:chr12:88101103-88101287(-)
1	clean_deletion	0.000317986	-1	GGATGGTGTCGATCTCCTGAACTCGTGATCCACCCGCCTCGGCCTCCTAAAGTGCTGGGATTACAGATGTGAGCCACCGCACC-GGCCCCAGTTGTAATTGTGAATATCTCATACCTATCCCTATTGGCAGTGTCTTAGTTTTATTTTTTATTATCTTTATTGTGGCAGCCATTATTCCTGTCTC	hg38:chr12:88101103-88101287(-)
1	clean_deletion	0.000317986	-1	GGATGGTGTCGATCTCCTGAACTCGTGATCCACCCGCCTCGGCCTCCTAAAGTGCTGGGATTACAGATGTGAGCCACCGCACCTGGCCCCAGTTGTAATTGTGAATATCTCATACCTATCCCTATTGG-AGTGTCTTAGTTTTATTTTTTATTATCTTTATTGTGGCAGCCATTATTCCTGTCTC	hg38:chr12:88101103-88101287(-)
1	clean_deletion	0.000317986	-1	GGATGGTGTCGATCTCCTGAACTCGT-ATCCACCCGCCTCGGCCTCCTAAAGTGCTGGGATTACAGATGTGAGCCACCGCACCTGGCCCCAGTTGTAATTGTGAATATCTCATACCTATCCCTATTGGCAGTGTCTTAGTTTTATTTTTTATTATCTTTATTGTGGCAGCCATTATTCCTGTCTC	hg38:chr12:88101103-88101287(-)
1	clean_deletion	0.000317986	-1	GGATGGTGTCGATCTCCTGAACTCGTGATCCACCCGCCTCG-CCTCCTAAAGTGCTGGGATTACAGATGTGAGCCACCGCACCTGGCCCCAGTTGTAATTGTGAATATCTCATACCTATCCCTATTGGCAGTGTCTTAGTTTTATTTTTTATTATCTTTATTGTGGCAGCCATTATTCCTGTCTC	hg38:chr12:88101103-88101287(-)
1	clean_deletion	0.000317986	-1	GGATGGTGTCGATCTCCTGAACTCGTGATCCACCCGCCTCGGCC-CCTAAAGTGCTGGGATTACAGATGTGAGCCACCGCACCTGGCCCCAGTTGTAATTGTGAATATCTCATACCTATCCCTATTGGCAGTGTCTTAGTTTTATTTTTTATTATCTTTATTGTGGCAGCCATTATTCCTGTCTC	hg38:chr12:88101103-88101287(-)
1	clean_deletion	0.000317986	-1	GGATGGTGTCGATCTCCTGAACTCGTGATCCACCCGCCTCGGCCTCCTAAAGTGCTGGGATT-CAGATGTGAGCCACCGCACCTGGCCCCAGTTGTAATTGTGAATATCTCATACCTATCCCTATTGGCAGTGTCTTAGTTTTATTTTTTATTATCTTTATTGTGGCAGCCATTATTCCTGTCTC	hg38:chr12:88101103-88101287(-)
1	clean_deletion	0.000317986	-1	GGATGGTGTCGATCTCCTGAACT-GTGATCCACCCGCCTCGGCCTCCTAAAGTGCTGGGATTACAGATGTGAGCCACCGCACCTGGCCCCAGTTGTAATTGTGAATATCTCATACCTATCCCTATTGGCAGTGTCTTAGTTTTATTTTTTATTATCTTTATTGTGGCAGCCATTATTCCTGTCTC	hg38:chr12:88101103-88101287(-)
1	clean_deletion	0.000317986	-1	GGATGGTGTCGATCTCCTGAACTCGTGATCCACCCGCCTCGGCCTCCTAAAGTGCTGGGATTACAGATGTGAGCCACCGCAC-TGGCCCCAGTTGTAATTGTGAATATCTCATACCTATCCCTATTGGCAGTGTCTTAGTTTTATTTTTTATTATCTTTATTGTGGCAGCCATTATTCCTGTCTC	hg38:chr12:88101103-88101287(-)
1	clean_deletion	0.000317986	-1	GGATGGTGTCGATCTCCTGAACTCGTGATCCACCCGCCTCGGCCTCCTAAAGTGCTGGGATTACAGATGTGAGCCACCGCACCTGGCCCCAGTTGTAATTGTGAATATCTCATACCTATCCCTATTGGCAGTGTCTT-GTTTTATTTTTTATTATCTTTATTGTGGCAGCCATTATTCCTGTCTC	hg38:chr12:88101103-88101287(-)
1	clean_deletion	0.000317986	-1	GGATGGTGTCGATCTCCTGAACTCGTGATCCACCCGCCTCGGCCTCCTAAAGTGCTGGGATTACAGATGTGAGCCACCGCACCTGGCCCCAGTTGTAATTGTGAATATCTCATACCTATCC-TATTGGCAGTGTCTTAGTTTTATTTTTTATTATCTTTATTGTGGCAGCCATTATTCCTGTCTC	hg38:chr12:88101103-88101287(-)
1	clean_deletion	0.000317986	-1	GGATGGTGTCGATCTCCTGAACTCGTGATCCACCCGCCTCGGCCTC-TAAAGTGCTGGGATTACAGATGTGAGCCACCGCACCTGGCCCCAGTTGTAATTGTGAATATCTCATACCTATCCCTATTGGCAGTGTCTTAGTTTTATTTTTTATTATCTTTATTGTGGCAGCCATTATTCCTGTCTC	hg38:chr12:88101103-88101287(-)
1	clean_deletion	0.000317986	-1	GGATGGTGTCGATCTCCTGAACTCGTGATCCACCC-CCTCGGCCTCCTAAAGTGCTGGGATTACAGATGTGAGCCACCGCACCTGGCCCCAGTTGTAATTGTGAATATCTCATACCTATCCCTATTGGCAGTGTCTTAGTTTTATTTTTTATTATCTTTATTGTGGCAGCCATTATTCCTGTCTC	hg38:chr12:88101103-88101287(-)
1	clean_deletion	0.000317986	-1	GGATGGTGTCGATCTCCTGAACTCGTGATCCACCCGCCTCGGCCTCCTAAAGTGCTGGGATTACAGATGTGAGCCACCGCACCTGGCCCCAGTTGTAATTGTGAATATCTCATACCTATCCCTATTGGCAGTGTCTTAGTTTTATTTTTTATTATCTTT-TTGTGGCAGCCATTATTCCTGTCTC	hg38:chr12:88101103-88101287(-)
30280	clean_insertion	9.62862	4	GGATGGTGTCGATCTCCTGAACTCGTGATCCACCCGCCTCGGCCTCCTAAAGTGCTGGGATTACAGATGTGAGCCACCGCACCTGGCCCCAGTTGTAATTGTGAATGAATATCTCATACCTATCCCTATTGGCAGTGTCTTAGTTTTATTTTTTATTATCTTTATTGTGGCAGCCATTATTCCTGTCTC	hg38:chr12:88101103-88101287(-)
3575	clean_insertion	1.1368	2	GGATGGTGTCGATCTCCTGAACTCGTGATCCACCCGCCTCGGCCTCCTAAAGTGCTGGGATTACAGATGTGAGCCACCGCACCTGGCCCCAGTTGTAATTGTGAATATATCTCATACCTATCCCTATTGGCAGTGTCTTAGTTTTATTTTTTATTATCTTTATTGTGGCAGCCATTATTCCTGTCTC	hg38:chr12:88101103-88101287(-)
2185	clean_insertion	0.6948	1	GGATGGTGTCGATCTCCTGAACTCGTGATCCACCCGCCTCGGCCTCCTAAAGTGCTGGGATTACAGATGTGAGCCACCGCACCTGGCCCCAGTTGTAATTGTGAATTATCTCATACCTATCCCTATTGGCAGTGTCTTAGTTTTATTTTTTATTATCTTTATTGTGGCAGCCATTATTCCTGTCTC	hg38:chr12:88101103-88101287(-)
1074	clean_insertion	0.341517	1	GGATGGTGTCGATCTCCTGAACTCGTGATCCACCCGCCTCGGCCTCCTAAAGTGCTGGGATTACAGATGTGAGCCACCGCACCTGGCCCCAGTTGTAATTGTGAAATATCTCATACCTATCCCTATTGGCAGTGTCTTAGTTTTATTTTTTATTATCTTTATTGTGGCAGCCATTATTCCTGTCTC	hg38:chr12:88101103-88101287(-)
1034	clean_insertion	0.328798	3	GGATGGTGTCGATCTCCTGAACTCGTGATCCACCCGCCTCGGCCTCCTAAAGTGCTGGGATTACAGATGTGAGCCACCGCACCTGGCCCCAGTTGTAATTGTGAAGAATATCTCATACCTATCCCTATTGGCAGTGTCTTAGTTTTATTTTTTATTATCTTTATTGTGGCAGCCATTATTCCTGTCTC	hg38:chr12:88101103-88101287(-)
782	clean_insertion	0.248665	1	GGATGGTGTCGATCTCCTGAACTCGTGATCCACCCGCCTCGGCCTCCTAAAGTGCTGGGATTACAGATGTGAGCCACCGCACCTGGCCCCAGTTGTAATTGTGGAATATCTCATACCTATCCCTATTGGCAGTGTCTTAGTTTTATTTTTTATTATCTTTATTGTGGCAGCCATTATTCCTGTCTC	hg38:chr12:88101103-88101287(-)
708	clean_insertion	0.225134	3	GGATGGTGTCGATCTCCTGAACTCGTGATCCACCCGCCTCGGCCTCCTAAAGTGCTGGGATTACAGATGTGAGCCACCGCACCTGGCCCCAGTTGTAATTGTGAATAATATCTCATACCTATCCCTATTGGCAGTGTCTTAGTTTTATTTTTTATTATCTTTATTGTGGCAGCCATTATTCCTGTCTC	hg38:chr12:88101103-88101287(-)
621	clean_insertion	0.197469	2	GGATGGTGTCGATCTCCTGAACTCGTGATCCACCCGCCTCGGCCTCCTAAAGTGCTGGGATTACAGATGTGAGCCACCGCACCTGGCCCCAGTTGTAATTGTGAGAATATCTCATACCTATCCCTATTGGCAGTGTCTTAGTTTTATTTTTTATTATCTTTATTGTGGCAGCCATTATTCCTGTCTC	hg38:chr12:88101103-88101287(-)
205	clean_insertion	0.0651872	5	GGATGGTGTCGATCTCCTGAACTCGTGATCCACCCGCCTCGGCCTCCTAAAGTGCTGGGATTACAGATGTGAGCCACCGCACCTGGCCCCAGTTGTAATTGTGAATSGMATATCTCATACCTATCCCTATTGGCAGTGTCTTAGTTTTATTTTTTATTATCTTTATTGTGGCAGCCATTATTCCTGTCTC	hg38:chr12:88101103-88101287(-)
164	clean_insertion	0.0521497	1	GGATGGTGTCGATCTCCTGAACTCGTGATCCACCCGCCTCGGCCTCCTAAAGTGCTGGGATTACAGATGTGAGCCACCGCACCTGGCCCCAGTTGTAATTGTTGAATATCTCATACCTATCCCTATTGGCAGTGTCTTAGTTTTATTTTTTATTATCTTTATTGTGGCAGCCATTATTCCTGTCTC	hg38:chr12:88101103-88101287(-)
144	clean_insertion	0.04579	4	GGATGGTGTCGATCTCCTGAACTCGTGATCCACCCGCCTCGGCCTCCTAAAGTGCTGGGATTACAGATGTGAGCCACCGCACCTGGCCCCAGTTGTAATTGTGAATGRRYATCTCATACCTATCCCTATTGGCAGTGTCTTAGTTTTATTTTTTATTATCTTTATTGTGGCAGCCATTATTCCTGTCTC	hg38:chr12:88101103-88101287(-)
129	clean_insertion	0.0410202	5	GGATGGTGTCGATCTCCTGAACTCGTGATCCACCCGCCTCGGCCTCCTAAAGTGCTGGGATTACAGATGTGAGCCACCGCACCTGGCCCCAGTTGTAATTGTGAATTGAATATCTCATACCTATCCCTATTGGCAGTGTCTTAGTTTTATTTTTTATTATCTTTATTGTGGCAGCCATTATTCCTGTCTC	hg38:chr12:88101103-88101287(-)
128	clean_insertion	0.0407022	1	GGATGGTGTCGATCTCCTGAACTCGTGATCCACCCGCCTCGGCCTCCTAAAGTGCTGGGATTACAGATGTGAGCCACCGCACCTGGCCCCAGTTGTAATTGTGAATAATCTCATACCTATCCCTATTGGCAGTGTCTTAGTTTTATTTTTTATTATCTTTATTGTGGCAGCCATTATTCCTGTCTC	hg38:chr12:88101103-88101287(-)
98	clean_insertion	0.0311627	1	GGATGGTGTCGATCTCCTGAACTCGTGATCCACCCGCCTCGGCCTCCTAAAGTGCTGGGATTACAGATGTGAGCCACCGCACCTGGCCCCAGTTGTAATTGTGRKATATCTCATACCTATCCCTATTGGCAGTGTCTTAGTTTTATTTTTTATTATCTTTATTGTGGCAGCCATTATTCCTGTCTC	hg38:chr12:88101103-88101287(-)
89	clean_insertion	0.0283008	3	GGATGGTGTCGATCTCCTGAACTCGTGATCCACCCGCCTCGGCCTCCTAAAGTGCTGGGATTACAGATGTGAGCCACCGCACCTGGCCCCAGTTGTAATTGTRATTRATATCTCATACCTATCCCTATTGGCAGTGTCTTAGTTTTATTTTTTATTATCTTTATTGTGGCAGCCATTATTCCTGTCTC	hg38:chr12:88101103-88101287(-)
78	clean_insertion	0.0248029	2	GGATGGTGTCGATCTCCTGAACTCGTGATCCACCCGCCTCGGCCTCCTAAAGTGCTGGGATTACAGATGTGAGCCACCGCACCTGGCCCCAGTTGTAATTGTGATTATATCTCATACCTATCCCTATTGGCAGTGTCTTAGTTTTATTTTTTATTATCTTTATTGTGGCAGCCATTATTCCTGTCTC	hg38:chr12:88101103-88101287(-)
77	clean_insertion	0.0244849	2	GGATGGTGTCGATCTCCTGAACTCGTGATCCACCCGCCTCGGCCTCCTAAAGTGCTGGGATTACAGATGTGAGCCACCGCACCTGGCCCCAGTTGTAATTGTGAAAATATCTCATACCTATCCCTATTGGCAGTGTCTTAGTTTTATTTTTTATTATCTTTATTGTGGCAGCCATTATTCCTGTCTC	hg38:chr12:88101103-88101287(-)
66	clean_insertion	0.0209871	4	GGATGGTGTCGATCTCCTGAACTCGTGATCCACCCGCCTCGGCCTCCTAAAGTGCTGGGATTACAGATGTGAGCCACCGCACCTGGCCCCAGTTGTAATTGTGSATGAATATCTCATACCTATCCCTATTGGCAGTGTCTTAGTTTTATTTTTTATTATCTTTATTGTGGCAGCCATTATTCCTGTCTC	hg38:chr12:88101103-88101287(-)
64	clean_insertion	0.0203511	6	GGATGGTGTCGATCTCCTGAACTCGTGATCCACCCGCCTCGGCCTCCTAAAGTGCTGGGATTACAGATGTGAGCCACCGCACCTGGCCCCAGTTGTAATTGTGAATTYKWATATCTCATACCTATCCCTATTGGCAGTGTCTTAGTTTTATTTTTTATTATCTTTATTGTGGCAGCCATTATTCCTGTCTC	hg38:chr12:88101103-88101287(-)
60	clean_insertion	0.0190792	3	GGATGGTGTCGATCTCCTGAACTCGTGATCCACCCGCCTCGGCCTCCTAAAGTGCTGGGATTACAGATGTGAGCCACCGCACCTGGCCCCAGTTGTAATTGTGAATTAYATCTCATACCTATCCCTATTGGCAGTGTCTTAGTTTTATTTTTTATTATCTTTATTGTGGCAGCCATTATTCCTGTCTC	hg38:chr12:88101103-88101287(-)
56	clean_insertion	0.0178072	2	GGATGGTGTCGATCTCCTGAACTCGTGATCCACCCGCCTCGGCCTCCTAAAGTGCTGGGATTACAGATGTGAGCCACCGCACCTGGCCCCAGTTGTAATTGTGKGAATATCTCATACCTATCCCTATTGGCAGTGTCTTAGTTTTATTTTTTATTATCTTTATTGTGGCAGCCATTATTCCTGTCTC	hg38:chr12:88101103-88101287(-)
52	clean_insertion	0.0165353	2	GGATGGTGTCGATCTCCTGAACTCGTGATCCACCCGCCTCGGCCTCCTAAAGTGCTGGGATTACAGATGTGAGCCACCGCACCTGGCCCCAGTTGTAATTGTGAATASATCTCATACCTATCCCTATTGGCAGTGTCTTAGTTTTATTTTTTATTATCTTTATTGTGGCAGCCATTATTCCTGTCTC	hg38:chr12:88101103-88101287(-)
50	clean_insertion	0.0158993	4	GGATGGTGTCGATCTCCTGAACTCGTGATCCACCCGCCTCGGCCTCCTAAAGTGCTGGGATTACAGATGTGAGCCACCGCACCTGGCCCCAGTTGTAATTGMGAATGAATATCTCATACCTATCCCTATTGGCAGTGTCTTAGTTTTATTTTTTATTATCTTTATTGTGGCAGCCATTATTCCTGTCTC	hg38:chr12:88101103-88101287(-)
47	clean_insertion	0.0149454	6	GGATGGTGTCGATCTCCTGAACTCGTGATCCACCCGCCTCGGCCTCCTAAAGTGCTGGGATTACAGATGTGAGCCACCGCACCTGGCCCCAGTTGTAATTGTGAATGTGAATATCTCATACCTATCCCTATTGGCAGTGTCTTAGTTTTATTTTTTATTATCTTTATTGTGGCAGCCATTATTCCTGTCTC	hg38:chr12:88101103-88101287(-)
46	clean_insertion	0.0146274	8	GGATGGTGTCGATCTCCTGAACTCGTGATCCACCCGCCTCGGCCTCCTAAAGTGCTGGGATTACAGATGTGAGCCACCGCACCTGGCCCCAGTTGTAATTGTGAAATTGTGAATATCTCATACCTATCCCTATTGGCAGTGTCTTAGTTTTATTTTTTATTATCTTTATTGTGGCAGCCATTATTCCTGTCTC	hg38:chr12:88101103-88101287(-)
40	clean_insertion	0.0127195	1	GGATGGTGTCGATCTCCTGAACTCGTGATCCACCCGCCTCGGCCTCCTAAAGTGCTGGGATTACAGATGTGAGCCACCGCACCTGGCCCCAGTTGTAATTGTGAATAAACTCATACCTATCCCTATTGGCAGTGTCTTAGTTTTATTTTTTATTATCTTTATTGTGGCAGCCATTATTCCTGTCTC	hg38:chr12:88101103-88101287(-)
39	clean_insertion	0.0124015	5	GGATGGTGTCGATCTCCTGAACTCGTGATCCACCCGCCTCGGCCTCCTAAAGTGCTGGGATTACAGATGTGAGCCACCGCACCTGGCCCCAGTTGTAATTGTGAATAGAATATCTCATACCTATCCCTATTGGCAGTGTCTTAGTTTTATTTTTTATTATCTTTATTGTGGCAGCCATTATTCCTGTCTC	hg38:chr12:88101103-88101287(-)
38	clean_insertion	0.0120835	4	GGATGGTGTCGATCTCCTGAACTCGTGATCCACCCGCCTCGGCCTCCTAAAGTGCTGGGATTACAGATGTGAGCCACCGCACCTGGCCCCAGTTGTAATTGTAAATGAATATCTCATACCTATCCCTATTGGCAGTGTCTTAGTTTTATTTTTTATTATCTTTATTGTGGCAGCCATTATTCCTGTCTC	hg38:chr12:88101103-88101287(-)
38	clean_insertion	0.0120835	9	GGATGGTGTCGATCTCCTGAACTCGTGATCCACCCGCCTCGGCCTCCTAAAGTGCTGGGATTACAGATGTGAGCCACCGCACCTGGCCCCAGTTGTAATTGTGAATGCACTGAATATCTCATACCTATCCCTATTGGCAGTGTCTTAGTTTTATTTTTTATTATCTTTATTGTGGCAGCCATTATTCCTGTCTC	hg38:chr12:88101103-88101287(-)
36	clean_insertion	0.0114475	3	GGATGGTGTCGATCTCCTGAACTCGTGATCCACCCGCCTCGGCCTCCTAAAGTGCTGGGATTACAGATGTGAGCCACCGCACCTGGCCCCAGTTGTAATTGTGAATATTATCTCATACCTATCCCTATTGGCAGTGTCTTAGTTTTATTTTTTATTATCTTTATTGTGGCAGCCATTATTCCTGTCTC	hg38:chr12:88101103-88101287(-)
32	clean_insertion	0.0101756	3	GGATGGTGTCGATCTCCTGAACTCGTGATCCACCCGCCTCGGCCTCCTAAAGTGCTGGGATTACAGATGTGAGCCACCGCACCTGGCCCCAGTTGTAATTGTTTTGAATATCTCATACCTATCCCTATTGGCAGTGTCTTAGTTTTATTTTTTATTATCTTTATTGTGGCAGCCATTATTCCTGTCTC	hg38:chr12:88101103-88101287(-)
31	clean_insertion	0.00985757	4	GGATGGTGTCGATCTCCTGAACTCGTGATCCACCCGCCTCGGCCTCCTAAAGTGCTGGGATTACAGATGTGAGCCACCGCACCTGGCCCCAGTTGTAATTGTGAATAAATATCTCATACCTATCCCTATTGGCAGTGTCTTAGTTTTATTTTTTATTATCTTTATTGTGGCAGCCATTATTCCTGTCTC	hg38:chr12:88101103-88101287(-)
31	clean_insertion	0.00985757	4	GGATGGTGTCGATCTCCTGAACTCGTGATCCACCCGCCTCGGCCTCCTAAAGTGCTGGGATTACAGATGTGAGCCACCGCACCTGGCCCCAGTTGTAATTGTGAGTGAATATCTCATACCTATCCCTATTGGCAGTGTCTTAGTTTTATTTTTTATTATCTTTATTGTGGCAGCCATTATTCCTGTCTC	hg38:chr12:88101103-88101287(-)
30	clean_insertion	0.00953959	1	GGATGGTGTCGATCTCCTGAACTCGTGATCCACCCGCCTCGGCCTCCTAAAGTGCTGGGATTACAGATGTGAGCCACCGCACCTGGCCCCAGTTGTAATTGTGAATATTCACATACCTATCCCTATTGGCAGTGTCTTAGTTTTATTTTTTATTATCTTTATTGTGGCAGCCATTATTCCTGTCTC	hg38:chr12:88101103-88101287(-)
28	clean_insertion	0.00890362	1	GGATGGTGTCGATCTCCTGAACTCGTGATCCACCCGCCTCGGCCTCCTAAAGTGCTGGGATTACAGATGTGAGCCACCGCACCTGGCCCCAGTTGTAATTGTGAATATCTCATACCTATCCCTATTGGCAGTGTCTTAGTTTTATTTTTTTATTATCTTTATTGTGGCAGCCATTATTCCTGTCTC	hg38:chr12:88101103-88101287(-)
28	clean_insertion	0.00890362	4	GGATGGTGTCGATCTCCTGAACTCGYGATCCACCCGCCTCGGCCTCCTAAAGTGCTGGGATTACAGATGTGAGCCACCGCACCTGGCCCCAGTTGTAATTGTGAAMGAATATCTCATACCTATCCCTATTGGCAGTGTCTTAGTTTTATTTTTTATTATCTTTATTGTGGCAGCCATTATTCCTGTCTC	hg38:chr12:88101103-88101287(-)
27	clean_insertion	0.00858563	8	GGATGGTGTCGATCTCCTGAACTCGTGATCCACCCGCCTCGGCCTCCTAAAGTGCTGGGATTACAGATGTGAGCCACCGCACCTGGCCCCAGTTGTAATTGTGTAATTGTGAATATCTCATACCTATCCCTATTGGCAGTGTCTTAGTTTTATTTTTTATTATCTTTATTGTGGCAGCCATTATTCCTGTCTC	hg38:chr12:88101103-88101287(-)
23	clean_insertion	0.00731368	2	GGATGGTGTCGATCTCCTGAACTCGTGATCCACCCGCCTCGGCCTCCTAAAGTGCTGGGATTACAGATGTGAGCCACCGCACCTGGCCCCAGTTGTAATTGTGAATTTATCTCATACCTATCCCTATTGGCAGTGTCTTAGTTTTATTTTTTATTATCTTTATTGTGGCAGCCATTATTCCTGTCTC	hg38:chr12:88101103-88101287(-)
19	clean_insertion	0.00604174	14	GGATGGTGTCGATCTCCTGAACTCGTGATCCACCCGCCTCGGCCTCCTAAAGTGCTGGGACTAAAGTGCTGGGATTACAGATGTGAGCCACCGCACCTGGCCCCAGTTGTAATTGTGAATATCTCATACCTATCCCTATTGGCAGTGTCTTAGTTTTATTTTTTATTATCTTTATTGTGGCAGCCATTATTCCTGTCTC	hg38:chr12:88101103-88101287(-)
18	clean_insertion	0.00572375	3	GGATGGTGTCGATCTCCTGAACTCGTGATCCACCCGCCTCGGCCTCCTAAAGTGCTGGGATTACAGATGTGAGCCACCGCACCTGGCCCCAGTTGTAATTGTGATGAATATCTCATACCTATCCCTATTGGCAGTGTCTTAGTTTTATTTTTTATTATCTTTATTGTGGCAGCCATTATTCCTGTCTC	hg38:chr12:88101103-88101287(-)
10	clean_insertion	0.00317986	2	GGATGGTGTCGATCTCCTGAACTCGTGATCCACCCGCCTCGGCCTCCTAAAGTGCTGGGATTACAGATGTGAGCCACCGCACCTGGCCCCAGTTGTAATTGATTGAATATCTCATACCTATCCCTATTGGCAGTGYCTTAGTTTTATTTTTTATTATCTTTATTGTGGCAGCCATTATTCCTGTCTC	hg38:chr12:88101103-88101287(-)
10	clean_insertion	0.00317986	18	GGATGGTGTCGATCTCCTGAACTCGTGATCCACCCGCCTCGGCCTCCTAAAGTGCTGGGATTACAGATGTGAGCCACCGCACCTGGCCCCAGTTGTAATTGTGAATCACCGCACCTGGCCCCATATCTCATACCTATCCCTATTGGCAGTGTCTTAGTTTTATTTTTTATTATCTTTATTGTGGCAGCCATTATTCCTGTCTC	hg38:chr12:88101103-88101287(-)
10	clean_insertion	0.00317986	49	GGATGGTGTCGATCTCCTGAACTCGTGATCCACCCGCCTCGGCCTCCTAAAGTGCTGGGATTACAGATGTGAGCCACCGCACCTGGCTCGGCCTCCTAAAGTGCTGGGATTACAGATGTGAGCCACCGCACCTGGCCCCAGTTGTAATTGTGAATATCTCATACCTATCCCTATTGGCAGTGTCTTAGTTTTATTTTTTATTATCTTTATTGTGGCAGCCATTATTCCTGTCTC	hg38:chr12:88101103-88101287(-)
9	clean_insertion	0.00286188	2	GGATGGTGTCGATCTCCTGAACTCARGTGATCYRCCYRCCTCGGCCTCCYAAAGTGCTRGGATTACAGATGTGAGCCACCGCACCTGGCCCCAGTTGTAATTGTGAATATCTCATACCTATCCCTATYGGCAGTGTCTTAGTTTTATTTTTTATTATCTTTATTGTGGCAGCCATTATTCCTGTCTC	hg38:chr12:88101103-88101287(-)
9	clean_insertion	0.00286188	6	GGATGGTGTCGATCTCCTGAACTCGTGATCCACCCGCCTCGGCCTCCTAAAGTGCTGGGATTACAGATGTGAGCCACCGCACCTGGSCCCAGTYGTAATTGTGAATATGAATATCTCATACCTATCCCTATTGGCAGTGTCTTAGTTTTATTTTTTATTATCTTTATTGTGGCAGCCATTATTCCTGTCTC	hg38:chr12:88101103-88101287(-)
8	clean_insertion	0.00254389	6	GGATGGTGTCGATCTCCTGAACTCGTGATCCACCCGCCTCGGCCTCCTAAAGTGCTGGGATTACAGATGTGAGCCACCGCACCTGGCCCCAGTTGTAATTGTAATTGTGAATATCTCATACCTATCCCTATTGGCAGTGTCTTAGTTTTATTTTTTATTATCTTTATTGTGGCAGCCATTATTCCTGTCTC	hg38:chr12:88101103-88101287(-)
6	clean_insertion	0.00190792	2	GGATGGTGTCGATCTCCTGAACTCGTGATCCACCCGCCTCGGCCTCCTAAAGTGCTGGGATTACAGATGTGAGCCACCRCACYTGGCCCCAGTTGTAATTGTGAATATRYCTCATACCTATCCCTATTGGCAGTGTCTTAGTTTTATTTTTTATTATCTTTATTGTGGCAGCCATTATTCCTGTCTC	hg38:chr12:88101103-88101287(-)
6	clean_insertion	0.00190792	3	GGATGGTGTCGATCTCCTGAACTCGTGATCCACCCGCCTCGGCCTCCTAAAGTGCTGGGATTACAGATGTGAGCCACCGCACCTGGCCCCAGTTGTAATTGTGAAKAAYRTCTCATACCYATCCCTATTGGCAGTGTCTTAGTTTTATTTTTTATTATCTTTATTGTGGCAGCCATTATTCCTGTCTC	hg38:chr12:88101103-88101287(-)
6	clean_insertion	0.00190792	8	GGATGGTGTCGATCTCCTGAACTCGTGATCCACCCGCCTCGGCCTCCTAAAGTGCTGGGATTACAGATGTGAGCCACCGCACCTGGCCCCAGTTGTAATTGTGAATTTGTGAATATCTCATACCTATCCCTATTGGCAGTGTCTTAGTTTTATTTTTTATTATCTTTATTGTGGCAGCCATTATTCCTGTCTC	hg38:chr12:88101103-88101287(-)
5	clean_insertion	0.00158993	2	GGATGGTGTCGATCTCCTGAACTCGTGATCCACCCGCCTCGGCCTCCTAAAGTGCTGGGATTACAGATGTGAGCCACCGCACCTGGCCCCAGTTGTAATTGTGAATATATCCCATACCTATCCCTATTGGCAGTGTCTTAGTTTTATTTTTTATTATCTTTATTGTGGCAGCCATTATTCCTGTCTC	hg38:chr12:88101103-88101287(-)
4	clean_insertion	0.00127195	1	GGATGGTGTCGATCTCCTGAACTCGTGATCCACCCGCCTCGGCCTCCTAAAGTGCTGGGATTACAGATGTGAGCCACCGCACCTGGCCCCAGTTGTAATTRTGTAATATCTCATACCTATCCCTATTGGCAGTGTCTTAGTTTTATTTTTTATTATCTTTATTGTGGCAGCCATTATTCCTGTCTC	hg38:chr12:88101103-88101287(-)
4	clean_insertion	0.00127195	2	GGATGGTGTCGATCTCCTGAACTCGTGATCCACCCGCCTCGGCCTCCTAAAGTGCTGGGATTACAGATGTGAGCCACCGCACCTGGCCCCAGTTGTAATTGTGAATATATCKYATACCTATCCCTATTGGCAGTGTCTTAGTTTTATTTTTTATTATCTTTATTGTGGCAGCCATTATTCCTGTCTC	hg38:chr12:88101103-88101287(-)
4	clean_insertion	0.00127195	3	GGATGGTGTCGATCTCCTGAACTCGTGATCCACCCGCCTCGGCCTCCTAAAGTGCTGGGATTACAGATGTGAGCCACCGCACCTGGCCCCAGTTGTAATTGTGGAKAATATCTCATACCTATCCCTATTGGCAGTGTCTTAGTTTTATTTTTTATTATCTTTATTGTGGCAGCCATTATTCCTGTCTC	hg38:chr12:88101103-88101287(-)
4	clean_insertion	0.00127195	85	GGATGGTGTCGATCTCCTGAACTCGTGATCCACCCGCCTCGGCCTCCTAAAGTGCTGGGATTACAGATGTGAGCCACCGCACCTGGCCCCAGTTGTAATTGTGAATAGACGGGATTTCACCATGGTGGCCAAGCTGGTCTCGAACTCCTGAVCTCAGGTGATCWGCCCMCCTCTGCCTCCCAAAGKGGAATATCTCATACCTATCCCTATTGGCAGTGTCTTAGTTTTATTTTTTATTATCTTTATTGTGGCAGCCATTATTCCTGTCTC	hg38:chr12:88101103-88101287(-)
3	clean_insertion	0.000953959	1	GGATGGTGTCGATCTCCTGAACTCGTGATCCACCCGCCTCGGCCTCCTAAAGTGCTGGGATTACAGATGTGAGCCACCGCACCTGGCCCCAGTTGTAATTGTGAATCATCTCATACCTATCCCTATTGGCAGTGTCTTAGTTTTATTTTTTATTATCTTTATTGTGGCAGCCATTATTCCTGTCTC	hg38:chr12:88101103-88101287(-)
3	clean_insertion	0.000953959	2	GGATGGTGTCGATCTCCTGAACTCGTGATCCACCCGCCTCGGCCTCCTARAGTGCTGGGATTACAGATGTGAGCCACCGCACCTGGCCCCAGTTGTAATTGTGAACATATCTCATACCTATCCCTATTGGCAGTGTCTTAGTTTTATTTTTTATTATCTTTATTGTGGCAGCCATTATTCCTGTCTC	hg38:chr12:88101103-88101287(-)
3	clean_insertion	0.000953959	4	GGATGGTGTCGATCTCCTGAACTCGTGATCCACCCGCCTCGGCCTCCTAAAGTGCTGGGATTACAGATGTGAGCCACCGCACCTGGCCCCAGTTGTAATTGTGAYTGAATATCTCATACCTATCCCTATTGGCAGTGTCTTAGTTTTATTTTTTATTATCTTTATTGTGGCAGCCATTATTCCTGTCTC	hg38:chr12:88101103-88101287(-)
2	clean_insertion	0.000635973	1	GGATGGTGTCGATCTCCTGAACTCGTGATCCACCCGCCTCGGCCTCCTAAAGTGCTGGGATTACAGATGTGAGCCACCGCACCTGGCCCCAGTTGTAATTGTGRASTATCTCATACCTATCCCTATTGGCAGTGTCTTAGTTTTATTTTTTATTATCTTTATTGTGGCAGCCATTATTCCTGTCTC	hg38:chr12:88101103-88101287(-)
2	clean_insertion	0.000635973	1	GGATGGTGTCGATCTCCTGAACTCGTGATCCACCCGCCTCGGCCTCCTAAAGTGCTGGGATTACAGATGTGAGCCACCGCACCTGGCCCCAGTTGTAATTGTGAATTTTTTCATACCTATCCCTATTGGCAGTGTCTTAGTTTTATTTTTTATTATCTTTATTGTGGCAGCCATTATTCCTGTCTC	hg38:chr12:88101103-88101287(-)
2	clean_insertion	0.000635973	2	GGATGGTGTCGATCTCCTGAACTCAATTGATCTGCCTGCCTCGGCCTCCTAAARTGCTGGRATTACAGATGTGAGCCACCGCACCTGGCCCCAGTTGTAATTGTGAATATCTCATACCTATCCCTATTGGCAGTGTCTTAGTTTTATTTTTTATTWTCTTTATTGTGGCAGCCATTATTCCTGTCTC	hg38:chr12:88101103-88101287(-)
2	clean_insertion	0.000635973	29	GGATGGTGTCGATCTCCTGAACTCGTGATCCACCCGCCTCGGCCTCCTAAAGTGCTGGGATTACAGATGTGAGCCACCGCACCTGGCCCCAGTTGTAATTGTGAATAAAATAAAACTAAGACACTGCCAATAGGGATCTCATACCTATCCCTATTGGCAGTGTCTTAGTTTTATTTTTTATTATCTTTATTGTGGCAGCCATTATTCCTGTCTC	hg38:chr12:88101103-88101287(-)
1	clean_insertion	0.000317986	1	GGATGGTGTCGATCTCCTGAACTCGTGATCCACCCGCCTCGGCCTCCTAAAGTGCTGGGATTACAGATGTGAGCCACCGCACCTGGCCCCAGTTGTAATTGTGAATATCTCATACCTATCCCTATTGGCAGTGTCTTAGTTTTATTTTTTATTTATCTTTATTGTGGCAGCCATTATTCCTGTCTC	hg38:chr12:88101103-88101287(-)
1	clean_insertion	0.000317986	1	GGATGGTGTCGATCTCCTGAACTCGTGATCCACCCGCCTCGGCCTCCTAAAGTGCTGGGATTACAGATGTGAGCCACCGCACCTGGCCCCAGTTGTAATTGTGAATTGTCTCATACCTATCCCTATTGGCAGTGTCTTAGTTTTATTTTTTATTACCTTTATTGTGGCAGCCATTATTCCTGTCTC	hg38:chr12:88101103-88101287(-)
1	clean_insertion	0.000317986	1	GGATGGTGTCGATCTCCTGAACTCGTGATCCACCCGCCTCGGCCTCCTAAAGTGCTGGGATTACAGATGTGAGCCACCGCACCTGGCCCCAGTTGTAATTGTGAATATCCACATACCTATCCCTATTGGCAGTGTCTTAGTTTTATTTTTTATTATCTTTATTGTGGCAGCCATTATTCCTGTCTC	hg38:chr12:88101103-88101287(-)
1	clean_insertion	0.000317986	1	GGATGGTGTCGATCTCCTGAACTCGTGATCCACCCGCCTCGGCCTCCTAAAGTGCTGGGATTACAGATGTGAGCCACCGCACCTGGCCCCAGTTGTAATTTGTGAATATCTCATACCTATCCCTATTGGCAGTGTCTTAGTTTTATTTTTTATTATCTTTATTGTGGCAGCCATTATTCCTGTCTC	hg38:chr12:88101103-88101287(-)
1	clean_insertion	0.000317986	2	GGATGGTGTCGATCTCCTGAACTCGTGATCCACCCGCCTCGGCCTCCTAAAGTGCTGGGATTACAGATGTGAGCCACCGCACCTGGCCCCAGTTGTAATTGTGAATATATCACATACCTATCCCTATTGGCAGTGTCTTAGTTTTATTTTTTATTATCTTTATTGTGGCAGCCATTATTCCTGTCTC	hg38:chr12:88101103-88101287(-)
1	clean_insertion	0.000317986	2	GGATGGTGTCGATCTCCTGAACTCGTGATCCACCCGCCTCGGCCTCCTAAAGTGCTGGGATTACAGATGTGAGCCACCGCACCTGGCCCCAGTTGTAATTGTGAATATATTTCATACCTATCCCTATTGGCAGTGTCTTAGTTTTATTTTTTATTATCTTTATTGTGGCAGCCATTATTCCTGTCTC	hg38:chr12:88101103-88101287(-)
1	clean_insertion	0.000317986	2	GGATGGTGTCGATCTCCTGAACTCGTGATCCACCCGCCTCGGCCTCCTAAAGTGCTGGGATTACAGATGTGAGCCACCGCACCTGGCCCCAGTTGTAATTGTGCGAATATCTCATACCTATCCCTATTGGCAGTGTCTTAGTTTTATTTTTTATTATCTTTATTGTGGCAGCCATTATTCCTGTCTC	hg38:chr12:88101103-88101287(-)
1	clean_insertion	0.000317986	2	GGATGGTGTCGATCTCCTGAACTCGTGATCCACCCGCCTCGGCCTCCTAAAGTGCTGGGATTACAGATGTGAGCCACCGCACCTGGCCCCAGTTGTAATTGTGAATGTATCTCATACCTATCCCTATTGGCAGTGTCTTAGTTTTATTTTTTATTATCTTTATTGTGGCAGCCATTATTCCTGTCTC	hg38:chr12:88101103-88101287(-)
1	clean_insertion	0.000317986	3	GGATGGTGTCGATCTCCTGAACTCGTGATCCACCCGCCTCGGCCTCCTAAAGTGCTGGGATTACAGATGTGAGCCACCGCACCTGGCCCCAGTTGTAATTGGAATTAATATCTCATACCTATCCCTATTGGCAGTGTCTTAGTTTTATTTTTTATTATCTTTATTGTGGCAGCCATTATTCCTGTCTC	hg38:chr12:88101103-88101287(-)
1	clean_insertion	0.000317986	3	GGATGGTGTCGATCTCCTGAACTCGTGATCCACCCGCCTCGGCCTCCTAAAGTGCTGGGATTACAGATGTGAGCCACCGCACCTGGCCCCAGTTGTAATTGTGAAGATTATCTCATACCTATCCCTATTGGCAGTGTCTTAGTTTTATTTTTTATTATCTTTATTGTGGCAGCCATTATTCCTGTCTC	hg38:chr12:88101103-88101287(-)
1	clean_insertion	0.000317986	8	GGATGGTGTCGATCTCCTGAACTCGTGATCCACCCGCCTCGGCCTCCTAAAGTGCTGGGATTACAGATGTGAGCCACCGCACCTGGCCCCAGTTGTAATTGTGTAATTGCGAATATCTCATACCTATCCCTATTGGCAGTGTCTTAGTTTTATTTTTTATTATCTTTATTGTGGCAGCCATTATTCCTGTCTC	hg38:chr12:88101103-88101287(-)
1	clean_insertion	0.000317986	13	GGATGGTGTCGATCTCCTGAACTCGTGATCCACCCGCCTCGGCCTCCTAAAGTGCTGGGATTACAGATGTGAGCCACCGCACCTGGCCACCGCACTTGGCCCCAGTTGTAATTGTGAATATCTCATACCTATCCCTATTGGCAGTGTCTTAGTTTTATTTTTTATTATCTTTATTGTGGCAGCCATTATTCCTGTCTC	hg38:chr12:88101103-88101287(-)
1	clean_insertion	0.000317986	20	GGATGGTGTCGATCTCCTGAACTCGTGATCCACCCGCCTCGGCCTCCTAAAGTGCTGGGATTACAGATGTGAGCCACCGCACCTGGCCCCAGTTGTAATTGTGAATCACCGCACCTGGCCCCGAATATCTCATACCTATCCCTATTGGCAGTGTCTTAGTTTTATTTTTTATTATCTTTATTGTGGCAGCCATTATTCCTGTCTC	hg38:chr12:88101103-88101287(-)
1	clean_insertion	0.000317986	50	GGATGGTGTCGATCTCCTGAACTCGTGATCCACCCGCCTCGGCCTCCTAAAGTGCTGGGATTACAGAAGTGAGCCACCGCACCTGGCCCCAGTTGTAATTGTGAATGAATATCTCATACCTATCCCTATTGGCAGTGTCTTAGTTTTGTAATTGTAATCTCATACCTATCCCTATTGGCAGTGTCTTAGTTTTATTTTTTATTATCTTTATTGTGGCAGCCATTATTCCTGTCTC	hg38:chr12:88101103-88101287(-)
1	clean_insertion	0.000317986	67	GGATGGTGTCGATCTCCTGAACTCGTGATCCACCCGCCTCGGCCTCCTAAAGTGCTGGGATTACAGATGTGAGCCACCCCACCTGGCCCCAGTTGTAATTGTGAATATCTCATACCTATCCCTATTGGCAGCCAGGATAGGACAGAGGATAGGCCCCAATAGGGATAGGTATCCTCTCATACCTATCCCTATTGGCAGTGTCTTAGTTTTATTTTTTATTATCTTTATTGTGGCAGCCATTATTCCTGTCTC	hg38:chr12:88101103-88101287(-)
2918	mixed_indel	0.927884	-3	GGATGGTGTCGATCTCCTGAACTCGTGATCCACCCGCCTCGGCCTCCTAAAGTGCTGGGATTACAGATGTGAGCCACCGCACCTGGCCCCAGTTGTAATTGT-AAT--CTCATACCTATCCCTATTGGCAGTGTCTTAGTTTTATTTTTTATTATCTTTATTGTGGCAGCCATTATTCCTGTCTC	hg38:chr12:88101103-88101287(-)
1297	mixed_indel	0.412428	-9	GGATGGTGTCGATCTCCTGAACTCGTGATCCACCCGCCTCGGCCTCCTAAAGTGCTGGGATTACAGATGTGAGCCACCGCACCTGGCCCCAGTTGTAATT---A------CATACCTATCCCTATTGGCAGTGTCTTAGTTTTATTTTTTATTATCTTTATTGTGGCAGCCATTATTCCTGTCTC	hg38:chr12:88101103-88101287(-)
241	mixed_indel	0.0766347	-10	GGATGGTGTCGATCTCCTGAACTCGTGATCCACCCGCCTCGGCCTCCTAAAGTGCTGGGATTACAGATGTGAGCCACCGCACCTGGCCCCAGTTGTAATT---A------CA-ACCTATCCCTATTGGCAGTGTCTTAGTTTTATTTTTTATTATCTTTATTGTGGCAGCCATTATTCCTGTCTC	hg38:chr12:88101103-88101287(-)
180	mixed_indel	0.0572375	-5	GGATGGTGTCGATCTCCTGAACTCGTGATCCACCCGCCTCGGCCTCCTAAARTGCTGGGATTACAGATGTGAGCCACCGCACCTGGCCCCAGTTGTAATTGTGAAT-T----TACCTATCCCTATTGGCAGTGTCTTAGTTTTATTTTTTATTATCTTTATTGTGGCAGCCATTATTCCTGTCTC	hg38:chr12:88101103-88101287(-)
143	mixed_indel	0.045472	-14	GGATGGTGTCGATCTCCTGAACTCGTGATCCACCCGCCTCGGCCTCCTAAAGTGCTGGGATTACAGATGTGAGCCACCGCACCTGGCCCCAGTTGTAATTGT-AAT-------------CCCTATTGGCAGTGTCTTAGTTTTATTTTTTATTATCTTTATTGTGGCAGCCATTATTCCTGTCTC	hg38:chr12:88101103-88101287(-)
121	mixed_indel	0.0384763	-12	GGATGGTGTCGATCTCCTGAACTCGTGATCCACCCGCCTCGGCCTCCTAAAGTGCTGGGATTACAGATGTGAGCCACCGCACCTGGCCCCAGT---AAT---------CTCATACCTATCCCTATTGGCAGTGTCTTAGTTTTATTTTTTATTATCTTTATTGTGGCAGCCATTATTCCTGTCTC	hg38:chr12:88101103-88101287(-)
109	mixed_indel	0.0346605	-48	GGATGGTGTCGATCTCCTGAACTCGTGATCCACCCGCCTCGGCCTCCTAAAGTGCTGGGATTACAGATGTGAGCCACCGCACCTGGCCCCAGTTGTAATT----------------------TATT--------------------------TATCTTTATTGTGGCAGCCATTATTCCTGTCTC	hg38:chr12:88101103-88101287(-)
109	mixed_indel	0.0346605	-8	GGATGGTGTCGATCTCCTGAACTCGTGATCCACCCGCCTCGGCCTCCTAAAGTGCTGGGATTACAGATGTGAGCCACCGCACCTGGCCCCAGTTGTAATTGT-AATA-------CCTATCCCTATTGGCAGTGTCTTAGTTTTATTTTTTATTATCTTTATTGTGGCAGCCATTATTCCTGTCTC	hg38:chr12:88101103-88101287(-)
108	mixed_indel	0.0343425	-35	GGATGGTGTCGATCTCCTGAACTCGTGATCCACCCGCCTCGGCCTCCTAAAGTGCTGGGATTACAG--------------------------TTGTAAT---------CTCATACCTATCCCTATTGGCAGTGTCTTAGTTTTATTTTTTATTATCTTTATTGTGGCAGCCATTATTCCTGTCTC	hg38:chr12:88101103-88101287(-)
102	mixed_indel	0.0324346	-57	GGATGGTGTCGATCTCCTGAACTCGTGATCCACCCGCCTCGGCC---------------------------------CG------------------------AATATCTCATACCTATCCCTATTGGCAGTGTCTTAGTTTTATTTTTTATTATCTTTATTGTGGCAGCCATTATTCCTGTCTC	hg38:chr12:88101103-88101287(-)
99	mixed_indel	0.0314806	-7	GGATGGTGTCGATCTCCTGAACTCGTGATCCACCCGCCTCGGCCTCCTAAAGTGCTGGGATTACAGATGTGAGCCACCGCACCTGGCCCCAGTT--A-----GAATATCTCATACCTATCCCTATTGGCAGTGTCTTAGTTTTATTTTTTATTATCTTTATTGTGGCAGCCATTATTCCTGTCTC	hg38:chr12:88101103-88101287(-)
95	mixed_indel	0.0302087	-20	GGATGGTGTCGATCTCCTGAACTCGTGATCCACCCGCCTCGGCCTCCTAAAGTGCTGGGATTACAGATGTGAGCCACCGCACCTGGCCCCAGT---------------CACA-----ATCCCTATTGGCAGTGTCTTAGTTTTATTTTTTATTATCTTTATTGTGGCAGCCATTATTCCTGTCTC	hg38:chr12:88101103-88101287(-)
89	mixed_indel	0.0283008	-39	GGATGGTGTCGATCTCCTGAACTCGTGATCCACCCGCCTCGGCCTCCTAAAGTGCTGGGATTACA----------AC----------------TGTAATT-------------ACCTATCCCTATTGGCAGTGTCTTAGTTTTATTTTTTATTATCTTTATTGTGGCAGCCATTATTCCTGTCTC	hg38:chr12:88101103-88101287(-)
89	mixed_indel	0.0283008	-15	GGATGGTGTCGATCTCCTGAACTCGTGATCCACCCGCCTCGGCCTCCTAAAGTGCTGGGATTACAGATGTGAGCCACCGCACCTGGCCCCAGTT--A-------------CATACCTATCCCTATTGGCAGTGTCTTAGTTTTATTTTTTATTATCTTTATTGTGGCAGCCATTATTCCTGTCTC	hg38:chr12:88101103-88101287(-)
88	mixed_indel	0.0279828	-19	GGATGGTGTCGATCTCCTGAACTCGTGATCCACCCGCCTCGGCCTCCTAAAGTGCTGGGATTACAGATGTGAGCCACCGCACCTGGCCCCAG--GTA-----------------CCTATCCCTATTGGCAGTGTCTTAGTTTTATTTTTTATTATCTTTATTGTGGCAGCCATTATTCCTGTCTC	hg38:chr12:88101103-88101287(-)
88	mixed_indel	0.0279828	-10	GGATGGTGTCGATCTCCTGAACTCGTGATCCACCCGCCTCGGCCTCCTAAAGTGCTGGGATTACAGATGTGAGCCACCGCACCTGGCCC-AGTTGTAAT---------CTCATACCTATCCCTATTGGCAGTGTCTTAGTTTTATTTTTTATTATCTTTATTGTGGCAGCCATTATTCCTGTCTC	hg38:chr12:88101103-88101287(-)
87	mixed_indel	0.0276648	-41	GGATGGTGTCGATCTCCTGAACTCGTGATCCACCCGCCTCGGCCTCCTAAAGTGCTGGGATTACAGATGTGA---------------------------------T--------CCTATCCCTATTGGCAGTGTCTTAGTTTTATTTTTTATTATCTTTATTGTGGCAGCCATTATTCCTGTCTC	hg38:chr12:88101103-88101287(-)
87	mixed_indel	0.0276648	-21	GGATGGTGTCGATCTCCTGAACTCGTGATCCACCCGCCTCGGCCTCCTAAAGTGCTGGGATTACAGATGTGAGCCACCGCACCTGGCCCCAGTTGTA-----------------CCTAT----ATTGGCAGTGTCTTAGTTTTATTTTTTATTATCTTTATTGTGGCAGCCATTATTCCTGTCTC	hg38:chr12:88101103-88101287(-)
87	mixed_indel	0.0276648	-18	GGATGGTGTCGATCTCCTGAACTCGTGATCCACCCGCCTCGGCCTCCTAAAGTGCTGGGATTACAGATGTGAGCCACCGCACCTGGCCCCAGTTGTA-----------------CCTATCC-TATTGGCAGTGTCTTAGTTTTATTTTTTATTATCTTTATTGTGGCAGCCATTATTCCTGTCTC	hg38:chr12:88101103-88101287(-)
86	mixed_indel	0.0273468	-52	GGATGGTGTCGATCTCCTGAACTCGTGATCCACCCGCCTCGGCCTCCTAAAGT-------------------------------------------AAT---------CTCATACCTATCCCTATTGGCAGTGTCTTAGTTTTATTTTTTATTATCTTTATTGTGGCAGCCATTATTCCTGTCTC	hg38:chr12:88101103-88101287(-)
86	mixed_indel	0.0273468	-6	GGATGGTGTCGATCTCCTGAACTCGTGATCCACCCGCCTCGGCCTCCTAAAGTGCTGGGATTACAGATGTGAGCCACCGCACCTGGCCCCAGTTGTAATTG--AAT----CATACCTATCCCTATTGGCAGTGTCTTAGTTTTATTTTTTATTATCTTTATTGTGGCAGCCATTATTCCTGTCTC	hg38:chr12:88101103-88101287(-)
85	mixed_indel	0.0270288	-22	GGATGGTGTCGATCTCCTGAACTCGTGATCCACCCGCCTCGGCCTCCTAAAGTGCTGGGATTACAGATGTGAGCCACCGCACCTGGCCCCAGTTG-----GGG-----------------CCTATTGGCAGTGTCTTAGTTTTATTTTTTATTATCTTTATTGTGGCAGCCATTATTCCTGTCTC	hg38:chr12:88101103-88101287(-)
85	mixed_indel	0.0270288	-7	GGATGGTGTCGATCTCCTGAACTCGTGATCCACCCGCCTCGGCCTCCTAAAGTGCTGGGATTACAGATGTGAGCCACCGCACCTGGCCCCAGTTGTAATT---A------CAACTACCTATCCCTATTGGCAGTGTCTTAGTTTTATTTTTTATTATCTTTATTGTGGCAGCCATTATTCCTGTCTC	hg38:chr12:88101103-88101287(-)
85	mixed_indel	0.0270288	-7	GGATGGTGTCGATCTCCTGAACTCGTGATCCACCCGCCTCGGCCTCCTAAAGTGCTGGGATTACAGATGTGAGCCACCGCACCTGGCCCCAGTTGTAATT---A----CTCATACCTATCCCTATTGGCAGTGTCTTAGTTTTATTTTTTATTATCTTTATTGTGGCAGCCATTATTCCTGTCTC	hg38:chr12:88101103-88101287(-)
85	mixed_indel	0.0270288	-6	GGATGGTGTCGATCTCCTGAACTCGTGATCCACCCGCCTCGGCCTCCTAAAGTGCTGGGATTACAGATGTGAGCCACCGCACCTGGCCCCAGTTG-A-----GAATATCTCATACCTATCCCTATTGGCAGTGTCTTAGTTTTATTTTTTATTATCTTTATTGTGGCAGCCATTATTCCTGTCTC	hg38:chr12:88101103-88101287(-)
84	mixed_indel	0.0267108	-35	GGATGGTGTCGATCTCCTGAACTCGTGATCCACCCGCCTCGGCCTCCTAAAGTGCTGGGATTACAGATGTGAGCC--------------------TA---------------TACCTATCCCTATTGGCAGTGTCTTAGTTTTATTTTTTATTATCTTTATTGTGGCAGCCATTATTCCTGTCTC	hg38:chr12:88101103-88101287(-)
84	mixed_indel	0.0267108	-16	GGATGGTGTCGATCTCCTGAACTCGTGATCCACCCGCCTCGGCCTCCTAAAGTGCTGGGATTACAGATGTGAGCCACCGCACCTGGCCCCAGTTGTAATTGTGA---TCT-------------ATTGGCAGTGTCTTAGTTTTATTTTTTATTATCTTTATTGTGGCAGCCATTATTCCTGTCTC	hg38:chr12:88101103-88101287(-)
82	mixed_indel	0.0260749	-10	GGATGGTGTCGATCTCCTGAACTCGTGATCCACCCGCCTCGGCCTCCTAAAGTGCTGGGATTACAGATGTGAGCCACCGCACCTGGCCCCAGTT--AC-----AA---CTCATACCTATCCCTATTGGCAGTGTCTTAGTTTTATTTTTTATTATCTTTATTGTGGCAGCCATTATTCCTGTCTC	hg38:chr12:88101103-88101287(-)
81	mixed_indel	0.0257569	-46	GGATGGTGTCGATCTCCTGAACTCGTGATCCACCCGCCTCGGCCTCCTAAAGTG-------TA------------------------------TGTAAT---------CTCATACCTATCCCTATTGGCAGTGTCTTAGTTTTATTTTTTATTATCTTTATTGTGGCAGCCATTATTCCTGTCTC	hg38:chr12:88101103-88101287(-)
81	mixed_indel	0.0257569	-27	GGATGGTGTCGATCTCCTGAACTCGTGATCCACCCGCCTCGGCCTCCTAAAGTGCTGGGATTACAGATGTGAGCCACCGC---T-----CA-------------------CATACCTATCCCTATTGGCAGTGTCTTAGTTTTATTTTTTATTATCTTTATTGTGGCAGCCATTATTCCTGTCTC	hg38:chr12:88101103-88101287(-)
80	mixed_indel	0.0254389	-69	GGATGGTGTCGATCTCCTGAACTCGTGATCCACCCGCCTCGGCCTCCTA-----------TT----------------------------------------------------------CCTATTGGCAGTGTCTTAGTTTTATTTTTTATTATCTTTATTGTGGCAGCCATTATTCCTGTCTC	hg38:chr12:88101103-88101287(-)
79	mixed_indel	0.0251209	-15	GGATGGTGTCGATCTCCTGAACTCGTGATCCACCCGCCTCGGCCTCCTAAAGTGCTGGGATTACAGATGTGAGCCACCGCACCTGGCCCCAGTTGTAATTGTGA---TC------------CTATTGGCAGTGTCTTAGTTTTATTTTTTATTATCTTTATTGTGGCAGCCATTATTCCTGTCTC	hg38:chr12:88101103-88101287(-)
78	mixed_indel	0.0248029	-11	GGATGGTGTCGATCTCCTGAACTCGTGATCCACCCGCCTCGGCCTCCTAAAGTGCTGGGATTACAGATGTGAGCCACCGCACCTGGCCC---TTG--------AATATCTCATACCTATCCCTATTGGCAGTGTCTTAGTTTTATTTTTTATTATCTTTATTGTGGCAGCCATTATTCCTGTCTC	hg38:chr12:88101103-88101287(-)
77	mixed_indel	0.0244849	-9	GGATGGTGTCGATCTCCTGAACTCGTGATCCACCCGCCTCGGCCTCCTAAAGTGCTGGGATTACAGATGTGAGCCACCGCACCTGGCCCCA------ATTGT-AAT--CTCATACCTATCCCTATTGGCAGTGTCTTAGTTTTATTTTTTATTATCTTTATTGTGGCAGCCATTATTCCTGTCTC	hg38:chr12:88101103-88101287(-)
76	mixed_indel	0.024167	-19	GGATGGTGTCGATCTCCTGAACTCGTGATCCACCCGCCTCGGCCTCCTAAAGTGCTGGGATTACAGATGTGAGCCACCGCACCTGGCCCCAGTTGTAATTGTGA-T------------------TTGGCAGTGTCTTAGTTTTATTTTTTATTATCTTTATTGTGGCAGCCATTATTCCTGTCTC	hg38:chr12:88101103-88101287(-)
76	mixed_indel	0.024167	-19	GGATGGTGTCGATCTCCTGAACTCGTGATCCACCCGCCTCGGCCTCCTAAAGTGCTGGGATTACAGATGTGAGCCACCGCACCTGGCCCCAGT---AA----------------CCTATCCCTATTGGCAGTGTCTTAGTTTTATTTTTTATTATCTTTATTGTGGCAGCCATTATTCCTGTCTC	hg38:chr12:88101103-88101287(-)
74	mixed_indel	0.023531	-62	GGATGGTGTCGATCTCCTGAACTCGTGATCCACCCGCC--------------------GA------------------------------------------GAATATCTCATACCTATCCCTATTGGCAGTGTCTTAGTTTTATTTTTTATTATCTTTATTGTGGCAGCCATTATTCCTGTCTC	hg38:chr12:88101103-88101287(-)
74	mixed_indel	0.023531	-59	GGATGGTGTCGATCTCCTGAACTCGTGATCCACCCGCCTCGGCCTCCTAAAGTGCTGGGAT-------------CAC----------------------------------------------ATTGGCAGTGTCTTAGTTTTATTTTTTATTATCTTTATTGTGGCAGCCATTATTCCTGTCTC	hg38:chr12:88101103-88101287(-)
74	mixed_indel	0.023531	-14	GGATGGTGTCGATCTCCTGAACTCGTGATCCACCCGCCTCGGCCTCCTAAAGTGCTGGGATTACAGATGTGAGCCACCGCACCTGGCCCCAGTTGTAAT----A------CATA----TCCCTATTGGCAGTGTCTTAGTTTTATTTTTTATTATCTTTATTGTGGCAGCCATTATTCCTGTCTC	hg38:chr12:88101103-88101287(-)
73	mixed_indel	0.023213	-27	GGATGGTGTCGATCTCCTGAACTCGTGATCCACCCGCCTCGGCCTCCTAAAGTGCTGGGATTACAGATGTGAGCCACCGCACCTGGCCCCAGTTGTAATTG--------------------------GCAGTGTCTTAGTTTTATTTTT-ATTATCTTTATTGTGGCAGCCATTATTCCTGTCTC	hg38:chr12:88101103-88101287(-)
72	mixed_indel	0.022895	-23	GGATGGTGTCGATCTCCTGAACTCGTGATCCACCCGCCTCGGCCTCCTAAAGTGCTGGGATTACAGATGTGAGCCACCGCACCTGGC----------------------TCATACCTA-CCCTATTGGCAGTGTCTTAGTTTTATTTTTTATTATCTTTATTGTGGCAGCCATTATTCCTGTCTC	hg38:chr12:88101103-88101287(-)
70	mixed_indel	0.022259	-28	GGATGGTGTCGATCTCCTGAACTCGTGATCCACCCGCCTCGGCCTCCTAAAGTGCTGGGATTACAGATGTGAGCCACCGCACCTGGCCCCAGTTGTAATTGT--AT--------------------------GTCTTAGTTTTATTTTTTATTATCTTTATTGTGGCAGCCATTATTCCTGTCTC	hg38:chr12:88101103-88101287(-)
69	mixed_indel	0.0219411	-39	GGATGGTGTCGATCTCCTGAACTCGTGATCCACCCGCCTCGGCCTCCTAAAGTGCTGGGATTACAGATGTGAGCCACCGCACCTGGCCC-AGTTGT--------------------------------------CTTAGTTTTATTTTTTATTATCTTTATTGTGGCAGCCATTATTCCTGTCTC	hg38:chr12:88101103-88101287(-)
69	mixed_indel	0.0219411	-9	GGATGGTGTCGATCTCCTGAACTCGTGATCCACCCGCCTCGGCCTCCTAAAGTGCTGGGATTACAGATGTGAGCCACCGCACCTGGCCCCAGTTGTAATTGTGAA-----CATA----TCCCTATTGGCAGTGTCTTAGTTTTATTTTTTATTATCTTTATTGTGGCAGCCATTATTCCTGTCTC	hg38:chr12:88101103-88101287(-)
69	mixed_indel	0.0219411	-8	GGATGGTGTCGATCTCCTGAACTCGTGATCCACCCGCCTCGGCCTCCTAAAGTGCTGGGATTACAGATGTGAGCCACCGCACCTGGCCCCAGTTGTAATTG--A------CATACCTATCCCTATTGGCAGTGTCTTAGTTTTATTTTTTATTATCTTTATTGTGGCAGCCATTATTCCTGTCTC	hg38:chr12:88101103-88101287(-)
67	mixed_indel	0.0213051	-38	GGATGGTGTCGATCTCCTGAACTCGTGATCCACCCGCCTCGGCCTCCTAAAGTGCTGGGATTACAGATGTGAGCCAC---------------TT-----------------------ATCCCTATTGGCAGTGTCTTAGTTTTATTTTTTATTATCTTTATTGTGGCAGCCATTATTCCTGTCTC	hg38:chr12:88101103-88101287(-)
67	mixed_indel	0.0213051	-26	GGATGGTGTCGATCTCCTGAACTCGTGATCCACCCGCCTCGGCCTCCTAAAGTGCTGGGATTACAGATGTGAGCCACCGCACCTGGC------------T--------------CCTATCCCTATTGGCAGTGTCTTAGTTTTATTTTTTATTATCTTTATTGTGGCAGCCATTATTCCTGTCTC	hg38:chr12:88101103-88101287(-)
67	mixed_indel	0.0213051	-15	GGATGGTGTCGATCTCCTGAACTCGTGATCCACCCGCCTCGGCCTCCTAAAGTGCTGGGATTACAGATGTGAGCCACCGCACCTGGCCCCAGTTGTAATTGTGAAT-T--------------TATTGGCAGTGTCTTAGTTTTATTTTTTATTATCTTTATTGTGGCAGCCATTATTCCTGTCTC	hg38:chr12:88101103-88101287(-)
67	mixed_indel	0.0213051	4	GGATGGTGTCGATCTCCTGAACTCGTGATCCACCCGCCTCGGCCTCCTAAAGTGCTGGGATTACAGATGTGAGCCACCGCACCTGGCCCCAGTTGTAATTGTGAATGAATRYCTCATACCTATCCCTATTGGCAGTGTCTTAGTTTTATTTTTTATTATCTTTATTGTGGCAGCCATTATTCCTGTCTC	hg38:chr12:88101103-88101287(-)
66	mixed_indel	0.0209871	-35	GGATGGTGTCGATCTCCTGAACTCGTGATCCACCCGCCTCGGCCTCCTAAAGTGCTGGGATTACAGATGTGAGCCACCGCACCTGG-----------AT------------------------ATTGGCAGTGTCTTAGTTTTATTTTTTATTATCTTTATTGTGGCAGCCATTATTCCTGTCTC	hg38:chr12:88101103-88101287(-)
66	mixed_indel	0.0209871	-7	GGATGGTGTCGATCTCCTGAACTCGTGATCCACCCGCCTCGGCCTCCTAAAGTGCTGGGATTACAGATGTGAGCCACCGCACCTGGCCCCAGTTGTA--TG-GC----CTCATACCTATCCCTATTGGCAGTGTCTTAGTTTTATTTTTTATTATCTTTATTGTGGCAGCCATTATTCCTGTCTC	hg38:chr12:88101103-88101287(-)
64	mixed_indel	0.0203511	-14	GGATGGTGTCGATCTCCTGAACTCGTGATCCACCCGCCTCGGCCTCCTAAAGTGCTGGGATTACAGATGTGAGCCACCGCACCTGGGGCCAG--GT--TT----------CATACCTATCCCTATTGGCAGTGTCTTAGTTTTATTTTTTATTATCTTTATTGTGGCAGCCATTATTCCTGTCTC	hg38:chr12:88101103-88101287(-)
63	mixed_indel	0.0200331	-7	GGATGGTGTCGATCTCCTGAACTCGTGATCCACCCGCCTCGGCCTCCTAAAGTGCTGGGATTACAGATGTGAGCCACCGCACCTGGCCCCAGTTGTAATTGT-AA---CTG---CCTATCCCTATTGGCAGTGTCTTAGTTTTATTTTTTATTATCTTTATTGTGGCAGCCATTATTCCTGTCTC	hg38:chr12:88101103-88101287(-)
62	mixed_indel	0.0197151	-36	GGATGGTGTCGATCTCCTGAACTCGTGATCCACCCGCCTCGGCCTCCTAAAGTGCTGGGATTACAGATGTGAGCCACCGCACCTGG-----G-------------------------------ATTGGCAGTGTCTTAGTTTTATTTTTTATTATCTTTATTGTGGCAGCCATTATTCCTGTCTC	hg38:chr12:88101103-88101287(-)
62	mixed_indel	0.0197151	-19	GGATGGTGTCGATCTCCTGAACTCGTGATCCACCCGCCTCGGCCTCCTAAAGTGCTGGGATTACAGATGTGAGCCACCGCACCT-----------TAC-----AA---CTCATACCTATCCCTATTGGCAGTGTCTTAGTTTTATTTTTTATTATCTTTATTGTGGCAGCCATTATTCCTGTCTC	hg38:chr12:88101103-88101287(-)
62	mixed_indel	0.0197151	-5	GGATGGTGTCGATCTCCTGAACTCGTGATCCACCCGCCTCGGCCTCCTAAAGTGCTGGGATTACAGATGTGAGCCACCGCACCTGGCCCCAGTTGTAATT-T---T-TCTCATACCTATCCCTATTGGCAGTGTCTTAGTTTTATTTTTTATTATCTTTATTGTGGCAGCCATTATTCCTGTCTC	hg38:chr12:88101103-88101287(-)
61	mixed_indel	0.0193972	-56	GGATGGTGTCGATCTCCTGAACTCGTGATCCACCCGCCTCGGCCTCCTAAAGTGCTGGGATTACAGATGTGAGCCACCGCACCTGGCCCCAG--GTA------------------------------------------------------TTATCTTTATTGTGGCAGCCATTATTCCTGTCTC	hg38:chr12:88101103-88101287(-)
61	mixed_indel	0.0193972	-28	GGATGGTGTCGATCTCCTGAACTCGTGATCCACCCGCCTCGGCCTCCTAAAGTGCTGGGATTACAGATGTGAGCCACCGCACCTGGCC---G-------------------------ATCCCTATTGGCAGTGTCTTAGTTTTATTTTTTATTATCTTTATTGTGGCAGCCATTATTCCTGTCTC	hg38:chr12:88101103-88101287(-)
60	mixed_indel	0.0190792	-44	GGATGGTGTCGATCTCCTGAACTCGTGATCCACCCGCCTCGGCCTCCTAAAGTGCTGGGAT-A---------------------GGC----------------------TCATACCTATCCCTATTGGCAGTGTCTTAGTTTTATTTTTTATTATCTTTATTGTGGCAGCCATTATTCCTGTCTC	hg38:chr12:88101103-88101287(-)
60	mixed_indel	0.0190792	-12	GGATGGTGTCGATCTCCTGAACTCGTGATCCACCCGCCTCGGCCTCCTAAAGTGCTGGGATTACAGATGTGAGCCACCGCACCTGGC---AGTTGTAAT---------CTCATACCTATCCCTATTGGCAGTGTCTTAGTTTTATTTTTTATTATCTTTATTGTGGCAGCCATTATTCCTGTCTC	hg38:chr12:88101103-88101287(-)
60	mixed_indel	0.0190792	-11	GGATGGTGTCGATCTCCTGAACTCGTGATCCACCCGCCTCGGCCTCCTAAAGTGCTGGGATTACAGATGTGAGCCACCGCACCTGGCCCCAGTT--AAT---------CTCATACCTATCCCTATTGGCAGTGTCTTAGTTTTATTTTTTATTATCTTTATTGTGGCAGCCATTATTCCTGTCTC	hg38:chr12:88101103-88101287(-)
58	mixed_indel	0.0184432	-36	GGATGGTGTCGATCTCCTGAACTCGTGATCCACCCGCCTCGGCCTCCTAAAGTGCTGGGATTACAGATGTGAG-----GCA-------------------------------TACCTATCCCTATTGGCAGTGTCTTAGTTTTATTTTTTATTATCTTTATTGTGGCAGCCATTATTCCTGTCTC	hg38:chr12:88101103-88101287(-)
58	mixed_indel	0.0184432	-10	GGATGGTGTCGATCTCCTGAACTCGTGATCCACCCGCCTCGGCCTCCTAAAGTGCTGGGATTACAGATGTGAGCCACCGCACCTGGCCCCAGTTGTAATTGTGAA-A----A-----ATCCCTATTGGCAGTGTCTTAGTTTTATTTTTTATTATCTTTATTGTGGCAGCCATTATTCCTGTCTC	hg38:chr12:88101103-88101287(-)
57	mixed_indel	0.0181252	-9	GGATGGTGTCGATCTCCTGAACTCGTGATCCACCCGCCTCGGCCTCCTAAAGTGCTGGGATTACAGATGTGAGCCACCGCACCTGGCCCCAGTTGTAATTGTGAATA----A-----ATCCCTATTGGCAGTGTCTTAGTTTTATTTTTTATTATCTTTATTGTGGCAGCCATTATTCCTGTCTC	hg38:chr12:88101103-88101287(-)
57	mixed_indel	0.0181252	3	GGATGGTGTCGATCTCCTGAACTCGTGATCCACCCGCCTCGGCCTCCTAAAGTGCTGGGATTACAGATGTGAGCCACCGCACCTGGCCCCAGTTGTAATTGTGAATGAATATCTCATACCTATCCCTATTGGCAGTGTCTTAGTTTTATTTTT-ATTATCTTTATTGTGGCAGCCATTATTCCTGTCTC	hg38:chr12:88101103-88101287(-)
56	mixed_indel	0.0178072	-19	GGATGGTGTCGATCTCCTGAACTCGTGATCCACCCGCCTCGGCCTCCTAAAGTGCTGGGATTACAGATGTGAGCCACCGCACCTGGCCCCAGTTGTAATTGTGAAT--C-----------------GGCAGTGTCTTAGTTTTATTTTTTATTATCTTTATTGTGGCAGCCATTATTCCTGTCTC	hg38:chr12:88101103-88101287(-)
55	mixed_indel	0.0174892	-31	GGATGGTGTCGATCTCCTGAACTCGTGATCCACCCGCCTCGGCCTCCTAAAGTGCTGGGATTACAGATGTGAGCCACCGCA---------------AA----------------CCTATCCCTATTGGCAGTGTCTTAGTTTTATTTTTTATTATCTTTATTGTGGCAGCCATTATTCCTGTCTC	hg38:chr12:88101103-88101287(-)
54	mixed_indel	0.0171713	-37	GGATGGTGTCGATCTCCTGAACTCGTGATCCACCCGCCTCGGCCTCCTAAAGTGCTGGGATTACAGATGTGAGCCACCGCACCT------AG-------------------------------ATTGGCAGTGTCTTAGTTTTATTTTTTATTATCTTTATTGTGGCAGCCATTATTCCTGTCTC	hg38:chr12:88101103-88101287(-)
53	mixed_indel	0.0168533	-51	GGATGGTGTCGATCTCCTGAACTCGTGATCCACCCGCCTCGGCCTCCTAAAGTGCTGGGATTACAGATGTGAGCCACCGCACCT----------------------------------------------------TAGTTTTATTTTTTTATTATCTTTATTGTGGCAGCCATTATTCCTGTCTC	hg38:chr12:88101103-88101287(-)
53	mixed_indel	0.0168533	-32	GGATGGTGTCGATCTCCTGAACTCGTGATCCACCCGCCTCGGCCTCCTAAAGTGCTGGGATTACAGATGTGAGCCACCGCA-------------------------------TACCTATCCCTATTGGCAGTGTCTTAGTTT-ATTTTTTATTATCTTTATTGTGGCAGCCATTATTCCTGTCTC	hg38:chr12:88101103-88101287(-)
53	mixed_indel	0.0168533	-5	GGATGGTGTCGATCTCCTGAACTCGTGATCCACCCGCCTCGGCCTCCTAAAGTGCTGGGATTACAGATGTGAGCCACCGCACCTGGCCCCAGTTGTACTATGT--ACA----ATACCTATCCCTATTGGCAGTGTCTTAGTTTTATTTTTTATTATCTTTATTGTGGCAGCCATTATTCCTGTCTC	hg38:chr12:88101103-88101287(-)
52	mixed_indel	0.0165353	-51	GGATGGTGTCGATCTCCTGAACTCGTGATCCACCCGCCTCGGCCTCCTAAAGTGCTGGG--TA-------------------------------------------------TACCTATCCCTATTGGCAGTGTCTTAGTTTTATTTTTTATTATCTTTATTGTGGCAGCCATTATTCCTGTCTC	hg38:chr12:88101103-88101287(-)
51	mixed_indel	0.0162173	-50	GGATGGTGTCGATCTCCTGAACTCGTGATCCACC--------------------------------------------GCACCTGGCCCCAGTTGTAATT------ACCTCATACCTATCCCTATTGGCAGTGTCTTAGTTTTATTTTTTATTATCTTTATTGTGGCAGCCATTATTCCTGTCTC	hg38:chr12:88101103-88101287(-)
51	mixed_indel	0.0162173	-38	GGATGGTGTCGATCTCCTGAACTCGTGATCCACCCGCCTCGGCCTCCTAAAGTGCTGGGATTACAGATGTGAGCCACCGCACCTG-------TT-------------------------------TGGCAGTGTCTTAGTTTTATTTTTTATTATCTTTATTGTGGCAGCCATTATTCCTGTCTC	hg38:chr12:88101103-88101287(-)
51	mixed_indel	0.0162173	-25	GGATGGTGTCGATCTCCTGAACTCGTGATCCACCCGCCTCGGCCTCCTAAAGTGCTGGGATTACAGATGTGAGCCACCGCACCTGGCCCCAGT-G------------------------CCCTATTGGCAGTGTCTTAGTTTTATTTTTTATTATCTTTATTGTGGCAGCCATTATTCCTGTCTC	hg38:chr12:88101103-88101287(-)
51	mixed_indel	0.0162173	-22	GGATGGTGTCGATCTCCTGAACTCGTGATCCACCCGCCTCGGCCTCCTAAAGTGCTGGGATTACAGATGTGAGCCACCGCACCTGGCCC----------------TATC------CTATCCCTATTGGCAGTGTCTTAGTTTTATTTTTTATTATCTTTATTGTGGCAGCCATTATTCCTGTCTC	hg38:chr12:88101103-88101287(-)
51	mixed_indel	0.0162173	-19	GGATGGTGTCGATCTCCTGAACTCGTGATCCACCCGCCTCGGCCTCCTAAAGTGCTGGGATTACAGATGTGAGCCACCGCACCTGGCCCCAGTTGTA--------TA----------ATCC-TATTGGCAGTGTCTTAGTTTTATTTTTTATTATCTTTATTGTGGCAGCCATTATTCCTGTCTC	hg38:chr12:88101103-88101287(-)
51	mixed_indel	0.0162173	-14	GGATGGTGTCGATCTCCTGAACTCGTGATCCACCCGCCTCGGCCTCCTAAAGTGCTGGGATTACAGATGTGAGCCACCGCACCTGGCCCCAGTTGTAATTGTGA--------TACCTATCCCTATTGGCAGTGTCTTAGTTTT------TATTATCTTTATTGTGGCAGCCATTATTCCTGTCTC	hg38:chr12:88101103-88101287(-)
50	mixed_indel	0.0158993	-14	GGATGGTGTCGATCTCCTGAACTCGTGATCCACCCGCCTCGGCCTCCTAAAGTGCTGGGATTACAGATGTGAGCCACCGCACCTGGCCCCAGTTG-------------C-CATACCTATCCCTATTGGCAGTGTCTTAGTTTTATTTTTTATTATCTTTATTGTGGCAGCCATTATTCCTGTCTC	hg38:chr12:88101103-88101287(-)
50	mixed_indel	0.0158993	-5	GGATGGTGTCGATCTCCTGAACTCGTGATCCACCCGCCTCGGCCTCCTAAAGTGCTGGGATTACAGATGTGAGCCACCGCACCTGGCCCCAGTTGTAATTGGGG----C-CATACCTATCCCTATTGGCAGTGTCTTAGTTTTATTTTTTATTATCTTTATTGTGGCAGCCATTATTCCTGTCTC	hg38:chr12:88101103-88101287(-)
49	mixed_indel	0.0155813	-36	GGATGGTGTCGATCTCCTGAACTCGTGATCCACCCGCCTCGGCCTCCTAAAGTGCTGGGATTACAGATGTGAGCCACCGCACCTGGCCCCAG-----------------------------------GCAG-GTCTTAGTTTTATTTTTTATTATCTTTATTGTGGCAGCCATTATTCCTGTCTC	hg38:chr12:88101103-88101287(-)
49	mixed_indel	0.0155813	-12	GGATGGTGTCGATCTCCTGAACTCGTGATCCACCCGCCTCGGCCTCCTAAAGTGCTGGGATTACAGATGTGAGCCACCGCACCTGGCCCCAGTTG-----G-------CTCATACCTATCCCTATTGGCAGTGTCTTAGTTTTATTTTTTATTATCTTTATTGTGGCAGCCATTATTCCTGTCTC	hg38:chr12:88101103-88101287(-)
49	mixed_indel	0.0155813	-6	GGATGGTGTCGATCTCCTGAACTCGTGATCCACCCGCCTCGGCCTCCTAAAGTGCTGGGATTACAGATGTGAGCCACCGCACCTGGCCCCAGTTGTAA-----AA-ATCTCATACCTATCCCTATTGGCAGTGTCTTAGTTTTATTTTTTATTATCTTTATTGTGGCAGCCATTATTCCTGTCTC	hg38:chr12:88101103-88101287(-)
48	mixed_indel	0.0152633	-22	GGATGGTGTCGATCTCCTGAACTCGTGATCCACCCGCCTCGGCCTCCTAAAGTGCTGGGATTACAGATGTGAGCCACCGCACCTGGCCCCAGTTGTAAT-----ATAT-----------------TGGCAGTGTCTTAGTTTTATTTTTTATTATCTTTATTGTGGCAGCCATTATTCCTGTCTC	hg38:chr12:88101103-88101287(-)
48	mixed_indel	0.0152633	-12	GGATGGTGTCGATCTCCTGAACTCGTGATCCACCCGCCTCGGCCTCCTAAAGTGCTGGGATTACAGATGTGAGCCACCGCACCTGGCCCCAGT-GTAAT-----------CATACCTATCCCTATTGGCAGTGTCTTAGTTTTATTTTTTATTATCTTTATTGTGGCAGCCATTATTCCTGTCTC	hg38:chr12:88101103-88101287(-)
47	mixed_indel	0.0149454	-16	GGATGGTGTCGATCTCCTGAACTCGTGATCCACCCGCCTCGGCCTCCTAAAGTGCTGGGATTACAGATGTGAGCCACCGCACCTG-C---------------GAATATCTCATACCTATCCCTATTGGCAGTGTCTTAGTTTTATTTTTTATTATCTTTATTGTGGCAGCCATTATTCCTGTCTC	hg38:chr12:88101103-88101287(-)
47	mixed_indel	0.0149454	-13	GGATGGTGTCGATCTCCTGAACTCGTGATCCACCCGCCTCGGCCTCCTAAAGTGCTGGGATTACAGATGTGAGCCACCGCACCTGGCCCCAGTTGTAA--GT-----------ACCTATCCCTATTGGCAGTGTCTTAGTTTTATTTTTTATTATCTTTATTGTGGCAGCCATTATTCCTGTCTC	hg38:chr12:88101103-88101287(-)
46	mixed_indel	0.0146274	-4	GGATGGTGTCGATCTCCTGAACTCGTGATCCACCCGCCTCGGCCTCCTAAAGTGCTGGGATTACAGATGTGAGCCACCGCACCTGGCCCCAGTTGT--TTG--AATATCTCATACCTATCCCTATTGGCAGTGTCTTAGTTTTATTTTTTATTATCTTTATTGTGGCAGCCATTATTCCTGTCTC	hg38:chr12:88101103-88101287(-)
46	mixed_indel	0.0146274	-2	GGATGGTGTCGATCTCCTGAACTCGTGATCCACCCGCCTCGGCCTCCTAAAGTGCTGGGATTACAGATGTGAGCCACCGCACCTGGCCCCAGTTGTAATTGT-AAT-TCTCATACCTATCCCTATTGGCAGTGTCTTAGTTTTATTTTTTATTATCTTTATTGTGGCAGCCATTATTCCTGTCTC	hg38:chr12:88101103-88101287(-)
45	mixed_indel	0.0143094	-26	GGATGGTGTCGATCTCCTGAACTCGTGATCCACCCGCCTCGGCCTCCTAAAGTGCTGGGATTACAGATGTGAGCCACCGCACCTGGCCC--------AT------------------ATCCCTATTGGCAGTGTCTTAGTTTTATTTTTTATTATCTTTATTGTGGCAGCCATTATTCCTGTCTC	hg38:chr12:88101103-88101287(-)
45	mixed_indel	0.0143094	-26	GGATGGTGTCGATCTCCTGAACTCGTGATCCACCCGCCTCGGCCTCCTAAAGTGCTGGGATTACAGATGTGAGCCACCGCACCTGGCCCCAGTTGTAATTG-------------------------GG-AGTGTCTTAGTTTTATTTTTTATTATCTTTATTGTGGCAGCCATTATTCCTGTCTC	hg38:chr12:88101103-88101287(-)
45	mixed_indel	0.0143094	-12	GGATGGTGTCGATCTCCTGAACTCGTGATCCACCCGCCTCGGCCTCCTAAAGTGCTGGGATTACAGATGTGAGCCACCGCACCTGGCCC-AG-----------AATATCTCATACCTATCCCTATTGGCAGTGTCTTAGTTTTATTTTTTATTATCTTTATTGTGGCAGCCATTATTCCTGTCTC	hg38:chr12:88101103-88101287(-)
45	mixed_indel	0.0143094	-8	GGATGGTGTCGATCTCCTGAACTCGTGATCCACCCGCCTCGGCCTCCTAAAGTGCTGGGATTACAGATGTGAGCCACCGCACCTGGCCCCAGTTGTAATTG-G-------CATACCTATCCCTATTGGCAGTGTCTTAGTTTTATTTTTTATTATCTTTATTGTGGCAGCCATTATTCCTGTCTC	hg38:chr12:88101103-88101287(-)
44	mixed_indel	0.0139914	-22	GGATGGTGTCGATCTCCTGAACTCGTGATCCACCCGCCTCGGCCTCCTAAAGTGCTGGGATTACAGATGTGAGCCACCGCACCTGGCCCCAGT-GTA---------------------TCCCTATTGGCAGTGTCTTAGTTTTATTTTTTATTATCTTTATTGTGGCAGCCATTATTCCTGTCTC	hg38:chr12:88101103-88101287(-)
44	mixed_indel	0.0139914	-20	GGATGGTGTCGATCTCCTGAACTCGTGATCCACCCGCCTCGGCCTCCTAAAGTGCTGGGATTACAGATGTGAGCCACCGCACCTGGC--------TA------------TCATACCTATCCCTATTGGCAGTGTCTTAGTTTTATTTTTTATTATCTTTATTGTGGCAGCCATTATTCCTGTCTC	hg38:chr12:88101103-88101287(-)
44	mixed_indel	0.0139914	-12	GGATGGTGTCGATCTCCTGAACTCGTGATCCACCCGCCTCGGCCTCCTAAAGTGCTGGGATTACAGATGTGAGCCACCGCACCTGGCCCCAG--GTA----------TCTCATACCTATCCCTATTGGCAGTGTCTTAGTTTTATTTTTTATTATCTTTATTGTGGCAGCCATTATTCCTGTCTC	hg38:chr12:88101103-88101287(-)
44	mixed_indel	0.0139914	-11	GGATGGTGTCGATCTCCTGAACTCGTGATCCACCCGCCTCGGCCTCCTAAAGTGCTGGGATTACAGATGTGAGCCACCGCACCTGGCCC-AGT-GTAAT---------CTCATACCTATCCCTATTGGCAGTGTCTTAGTTTTATTTTTTATTATCTTTATTGTGGCAGCCATTATTCCTGTCTC	hg38:chr12:88101103-88101287(-)
44	mixed_indel	0.0139914	-2	GGATGGTGTCGATCTCCTGAACTCGTGATCCACCCGCCTCGGCCTCCTAAAGTGCTGGGATTACAGATGTGAGCCACCGCACCTGGCCCCAGTTGTAATTGT-AA-ATCTCATACCTATCCCTATTGGCAGTGTCTTAGTTTTATTTTTTATTATCTTTATTGTGGCAGCCATTATTCCTGTCTC	hg38:chr12:88101103-88101287(-)
44	mixed_indel	0.0139914	3	GGATGGTGTCGATCTCCTGAACTCGTGATCCACCCGCCTCGGCCTCCTAAAGTGCTGGGATTACAGATGTGAGCCACCGCACCTGGCCCCAGYTGTAATTGT-AAT--CCCAGCACTTTACCTATCCCTATTGGCAGTGTCTTAGTTTTATTTTTTATTATCTTTATTGTGGCAGCCATTATTCCTGTCTC	hg38:chr12:88101103-88101287(-)
44	mixed_indel	0.0139914	3	GGATGGTGTCGATCTCCTGAACTCGTGATCCACCCGCCTCGGCCTCCTAAAGTGCTGGGATTACAGATGTGAGCCACCGCACCTGGCCCCAGTTGTAATTC---ATACCT-ATCCCTGGCACCTATCCCTATTGGCAGTGTCTTAGTTTTATTTTTTATTATCTTTATTGTGGCAGCCATTATTCCTGTCTC	hg38:chr12:88101103-88101287(-)
43	mixed_indel	0.0136734	-40	GGATGGTGTCGATCTCCTGAACTCGTGATCCACCCGCCTCGGCCTCCTAAAGTGCTGGGATTACAGATGT--------------------------AAT--------------ACCTATCCCTATTGGCAGTGTCTTAGTTTTATTTTTTATTATCTTTATTGTGGCAGCCATTATTCCTGTCTC	hg38:chr12:88101103-88101287(-)
43	mixed_indel	0.0136734	-30	GGATGGTGTCGATCTCCTGAACTCGTGATCCACCCGCCTCGGCCTCCTAAAGTGCTGGGATTACAGATGTGAGCCACCGCACCTGGCCCCAGTTGTAATTGTGAAT------------------------GTGT------TTTATTTTTTATTATCTTTATTGTGGCAGCCATTATTCCTGTCTC	hg38:chr12:88101103-88101287(-)
43	mixed_indel	0.0136734	-18	GGATGGTGTCGATCTCCTGAACTCGTGATCCACCCGCCTCGGCCTCCTAAAGTGCTGGGATTACAGATGTGAGCCACCGCACCTGGCCCCAGTTGTAA-----AAT-------------CCCTATTGGCAGTGTCTTAGTTTTATTTTTTATTATCTTTATTGTGGCAGCCATTATTCCTGTCTC	hg38:chr12:88101103-88101287(-)
43	mixed_indel	0.0136734	-12	GGATGGTGTCGATCTCCTGAACTCGTGATCCACCCGCCTCGGCCTCCTAAAGTGCTGGGATTACAGATGTGAGCCACCGCACCTGGCCCCAG----AA--------ATCTCATACCTATCCCTATTGGCAGTGTCTTAGTTTTATTTTTTATTATCTTTATTGTGGCAGCCATTATTCCTGTCTC	hg38:chr12:88101103-88101287(-)
43	mixed_indel	0.0136734	-8	GGATGGTGTCGATCTCCTGAACTCGTGATCCACCCGCCTCGGCCTCCTAAAGTGCTGGGATTACAGATGTGAGCCACCGCACCTGGCCCCAGTTGTAATTGTGAAT------TA--TATCCCTATTGGCAGTGTCTTAGTTTTATTTTTTATTATCTTTATTGTGGCAGCCATTATTCCTGTCTC	hg38:chr12:88101103-88101287(-)
42	mixed_indel	0.0133554	-28	GGATGGTGTCGATCTCCTGAACTCGTGATCCACCCGCCTCGGCCTCCTAAAGTGCTGGGATTACAGATGTGAGCCACCGCACCTGG-------------T---------------CTATCCCTATTGGCAGTGTCTTAGTTTTATTTTTTATTATCTTTATTGTGGCAGCCATTATTCCTGTCTC	hg38:chr12:88101103-88101287(-)
42	mixed_indel	0.0133554	-28	GGATGGTGTCGATCTCCTGAACTCGTGATCCACCCGCCTCGGCCTCCTAAAGTGCTGGGATTACAGATGTGAGCCACCGCACCTGGCCC----------------TATC------------CTATTGGCAGTGTCTTAGTTTTATTTTTTATTATCTTTATTGTGGCAGCCATTATTCCTGTCTC	hg38:chr12:88101103-88101287(-)
42	mixed_indel	0.0133554	-20	GGATGGTGTCGATCTCCTGAACTCGTGATCCACCCGCCTCGGCCTCCTAAAGTGCTGGGATTACAGATGTGAGCCACCGCACCTGGCCCCAGTTGTA----------TC-----CCTAT-----TTGGCAGTGTCTTAGTTTTATTTTTTATTATCTTTATTGTGGCAGCCATTATTCCTGTCTC	hg38:chr12:88101103-88101287(-)
42	mixed_indel	0.0133554	-14	GGATGGTGTCGATCTCCTGAACTCGTGATCCACCCGCCTCGGCCTCCTAAAGTGCTGGGATTACAGATGTGAGCCACCGCACCTGGCCCCAGTTG-----G-GA--------TACCTATCCCTATTGGCAGTGTCTTAGTTTTATTTTTTATTATCTTTATTGTGGCAGCCATTATTCCTGTCTC	hg38:chr12:88101103-88101287(-)
42	mixed_indel	0.0133554	-6	GGATGGTGTCGATCTCCTGAACTCGTGATCCACCCGCCTCGGCCTCCTAAAGTGCTGGGATTACAGATGTGAGCCACCGCACCTGGCCCCAGTTGTAATTGT---T---TCATACCTATCCCTATTGGCAGTGTCTTAGTTTTATTTTTTATTATCTTTATTGTGGCAGCCATTATTCCTGTCTC	hg38:chr12:88101103-88101287(-)
41	mixed_indel	0.0130374	-16	GGATGGTGTCGATCTCCTGAACTCGTGATCCACCCGCCTCGGCCTCCTAAAGTGCTGGGATTACAGATGTGAGCCACCGCACCTGGCCCCAGTTGTAATTG-G---------------TCCCTATTGGCAGTGTCTTAGTTTTATTTTTTATTATCTTTATTGTGGCAGCCATTATTCCTGTCTC	hg38:chr12:88101103-88101287(-)
41	mixed_indel	0.0130374	-12	GGATGGTGTCGATCTCCTGAACTCGTGATCCACCCGCCTCGGCCTCCTAAAGTGCTGGGATTACAGATGTGAGCCACCGCACCTGGCCCCAGTTGT----G-------C-CATACCTATCCCTATTGGCAGTGTCTTAGTTTTATTTTTTATTATCTTTATTGTGGCAGCCATTATTCCTGTCTC	hg38:chr12:88101103-88101287(-)
41	mixed_indel	0.0130374	-10	GGATGGTGTCGATCTCCTGAACTCGTGATCCACCCGCCTCGGCCTCCTAAAGTGCTGGGATTACAGATGTGAGCCACCGCACCTGGCCCCAGTT-T---------TATCTCATACCTATCCCTATTGGCAGTGTCTTAGTTTTATTTTTTATTATCTTTATTGTGGCAGCCATTATTCCTGTCTC	hg38:chr12:88101103-88101287(-)
41	mixed_indel	0.0130374	10	GGATGGTGTCGATCTCCTGAACTCGTGATCCACCCGCCTCGGCCTCCTAAAGTGCTGGGATTACAGATGTGAGCCACCGCACCTGGCCCCAGTTGTAATTGTAAGTTAAACGGACTAGCTCATACCTATCCCTATTGGCAGTGTCTTAGTTTTATTTTTTATTATCTTTATTGTGGCAGCCATTATTCCTGTCTC	hg38:chr12:88101103-88101287(-)
40	mixed_indel	0.0127195	-37	GGATGGTGTCGATCTCCTGAACTCGTGATCCACCCGCCTCGGCCTCCTAAAGTGCTGGGATTACAGATGTGAGCCACCGCACCTGGCCCCAGTTGT------G-------------------------------CTTAGTTTTATTTTTTATTATCTTTATTGTGGCAGCCATTATTCCTGTCTC	hg38:chr12:88101103-88101287(-)
40	mixed_indel	0.0127195	-20	GGATGGTGTCGATCTCCTGAACTCGTGATCCACCCGCCTCGGCCTCCTAAAGTGCTGGGATTACAGATGTGAGCCACCGCACCTGGCCCCA-TT-------------------ACCTATCCCTATTGGCAGTGTCTTAGTTTTATTTTTTATTATCTTTATTGTGGCAGCCATTATTCCTGTCTC	hg38:chr12:88101103-88101287(-)
40	mixed_indel	0.0127195	-19	GGATGGTGTCGATCTCCTGAACTCGTGATCCACCCGCCTCGGCCTCCTAAAGTGCTGGGATTACAGATGTGAGCCACCGCACCTGGCCCCAGTTGTAATTGT--ATAT-----------------TGGCAGTGTCTTAGTTTTATTTTTTATTATCTTTATTGTGGCAGCCATTATTCCTGTCTC	hg38:chr12:88101103-88101287(-)
40	mixed_indel	0.0127195	-18	GGATGGTGTCGATCTCCTGAACTCGTGATCCACCCGCCTCGGCCTCCTAAAGTGCTGGGATTACAGATGTGAGCCACCGCACCTGGCCC-AGTT-----------------ATACCTATCCCTATTGGCAGTGTCTTAGTTTTATTTTTTATTATCTTTATTGTGGCAGCCATTATTCCTGTCTC	hg38:chr12:88101103-88101287(-)
40	mixed_indel	0.0127195	-14	GGATGGTGTCGATCTCCTGAACTCGTGATCCACCCGCCTCGGCCTCCTAAAGTGCTGGGATTACAGATGTGAGCCACCGCACCTGGCCCCA-----AAT---------CTCATACCTATCCCTATTGGCAGTGTCTTAGTTTTATTTTTTATTATCTTTATTGTGGCAGCCATTATTCCTGTCTC	hg38:chr12:88101103-88101287(-)
40	mixed_indel	0.0127195	-9	GGATGGTGTCGATCTCCTGAACTCGTGATCCACCCGCCTCGGCCTCCTAAAGTGCTGGGATTACAGATGTGAGCCACCGCACCTGGCCCCAGTTGTAATTGGGGG-----------CCTATCCCTATTGGCAGTGTCTTAGTTTTATTTTTTATTATCTTTATTGTGGCAGCCATTATTCCTGTCTC	hg38:chr12:88101103-88101287(-)
40	mixed_indel	0.0127195	-6	GGATGGTGTCGATCTCCTGAACTCGTGATCCACCCGCCTCGGCCTCCTAAAGTGCTGGGATTACAGATGTGAGCCACCGCACCTGGCCCCAGTTGT--T----AATATCTCATACCTATCCCTATTGGCAGTGTCTTAGTTTTATTTTTTATTATCTTTATTGTGGCAGCCATTATTCCTGTCTC	hg38:chr12:88101103-88101287(-)
40	mixed_indel	0.0127195	-5	GGATGGTGTCGATCTCCTGAACTCGTGATCCACCCGCCTCGGCCTCCTAAAGTGCTGGGATTACAGATGTGAGCCACCGCACCTGGCCCCAGTTGTAATTGTGAAT--CT---ACCTATCCCTATTGGCAGTGTCTTAGTTTTATTTTTTATTATCTTTATTGTGGCAGCCATTATTCCTGTCTC	hg38:chr12:88101103-88101287(-)
39	mixed_indel	0.0124015	-39	GGATGGTGTCGATCTCCTGAACTCGTGATCCACCCGCCTCGGCCTCCTAAAGTGCTGGGATTACAGATGTGAGCCACCGCACCTG-----------------------CT----------------GGCAGTGTCTTAGTTTTATTTTTTATTATCTTTATTGTGGCAGCCATTATTCCTGTCTC	hg38:chr12:88101103-88101287(-)
39	mixed_indel	0.0124015	-28	GGATGGTGTCGATCTCCTGAACTCGTGATCCACCCGCCTCGGCCTCCTAAAGTGCTGGGATTACAGATGTGAGCCACCGCACCTGGCCCCAGTT---ATT-------------------------TGGCAGTGTCTTAGTTTTATTTTTTATTATCTTTATTGTGGCAGCCATTATTCCTGTCTC	hg38:chr12:88101103-88101287(-)
39	mixed_indel	0.0124015	-23	GGATGGTGTCGATCTCCTGAACTCGTGATCCACCCGCCTCGGCCTCCTAAAGTGCTGGGATTACAGATGTGAGCCACCGCACCTGGCCCCA-TT----------------------TATCCCTATTGGCAGTGTCTTAGTTTTATTTTTTATTATCTTTATTGTGGCAGCCATTATTCCTGTCTC	hg38:chr12:88101103-88101287(-)
39	mixed_indel	0.0124015	-10	GGATGGTGTCGATCTCCTGAACTCGTGATCCACCCGCCTCGGCCTCCTAAAGTGCTGGGATTACAGATGTGAGCCACCGCACCTGGCCCCAGTTGTAAT---------CTCATACCTATCCCTATTGGCAGTGTCTTAGTTTTATTTTT-ATTATCTTTATTGTGGCAGCCATTATTCCTGTCTC	hg38:chr12:88101103-88101287(-)
39	mixed_indel	0.0124015	-9	GGATGGTGTCGATCTCCTGAACTCGTGATCCACCCGCCTCGGCCTCCTAAAGTGCTGGGATTACAGATGTGAGCCACCGCACCTGGCCCCAGTTGT---TGT------CTCATACCTATCCCTATTGGCAGTGTCTTAGTTTTATTTTTTATTATCTTTATTGTGGCAGCCATTATTCCTGTCTC	hg38:chr12:88101103-88101287(-)
39	mixed_indel	0.0124015	-7	GGATGGTGTCGATCTCCTGAACTCGTGATCCACCCGCCTCGGCCTCCTAAAGTGCTGGGATTACAGATGTGAGCCACCGCACCTGGCCCCAGTTGTAATTGTGA-T------TACCTATCCCTATTGGCAGTGTCTTAGTTTTATTTTTTATTATCTTTATTGTGGCAGCCATTATTCCTGTCTC	hg38:chr12:88101103-88101287(-)
38	mixed_indel	0.0120835	-39	GGATGGTGTCGATCTCCTGAACTCGTGATCCACCCGCCTCGGCCTCCTAAAGTGCTGGGATTACAGATGTGAGCCACCGCACCTGGCCCCAGTTGTAATTGT--ATAT-------------------------------------TTTTTATTATCTTTATTGTGGCAGCCATTATTCCTGTCTC	hg38:chr12:88101103-88101287(-)
38	mixed_indel	0.0120835	-19	GGATGGTGTCGATCTCCTGAACTCGTGATCCACCCGCCTCGGCCTCCTAAAGTGCTGGGATTACAGATGTGAGCCACCGCACCTGGCCCCA-----AAT--------------ACCTATCCCTATTGGCAGTGTCTTAGTTTTATTTTTTATTATCTTTATTGTGGCAGCCATTATTCCTGTCTC	hg38:chr12:88101103-88101287(-)
38	mixed_indel	0.0120835	-16	GGATGGTGTCGATCTCCTGAACTCGTGATCCACCCGCCTCGGCCTCCTAAAGTGCTGGGATTACAGATGTGAGCCACCGCACC-------AGTTGTAAT---------CTCATACCTATCCCTATTGGCAGTGTCTTARTTTTATTTTTTATTATCTTTATTGTGGCAGCCATTATTCCTGTCTC	hg38:chr12:88101103-88101287(-)
38	mixed_indel	0.0120835	-7	GGATGGTGTCGATCTCCTGAACTCGTGATCCACCCGCCTCGGCCTCCTAAAGTGCTGGGATTACAGATGTGAGCCACCGCACCTGGCCCCAGTTGTAATTGTGA-TATC------CTATCCCTATTGGCAGTGTCTTAGTTTTATTTTTTATTATCTTTATTGTGGCAGCCATTATTCCTGTCTC	hg38:chr12:88101103-88101287(-)
38	mixed_indel	0.0120835	-5	GGATGGTGTCGATCTCCTGAACTCGTGATCCACCCGCCTCGGCCTCCTAAAGTGCTGGGATTACAGATGTGAGCCACCGCACCTGGCCCCAGTTGTAATT----ATAT-TCATACCTATCCCTATTGGCAGTGTCTTAGTTTTATTTTTTATTATCTTTATTGTGGCAGCCATTATTCCTGTCTC	hg38:chr12:88101103-88101287(-)
37	mixed_indel	0.0117655	-17	GGATGGTGTCGATCTCCTGAACTCGTGATCCACCCGCCTCGGCCTCCTAAAGTGCTGGGATTACAGATGTGAGCCACCGCACCTGGCCCCA------ATTGT-----------ACCTATCCCTATTGGCAGTGTCTTAGTTTTATTTTTTATTATCTTTATTGTGGCAGCCATTATTCCTGTCTC	hg38:chr12:88101103-88101287(-)
37	mixed_indel	0.0117655	-15	GGATGGTGTCGATCTCCTGAACTCGTGATCCACCCGCCTCGGCCTCCTAAAGTGCTGGGATTACAGATGTGAGCCACCGCACCTGGCCCCAGTTGTA----------TC-----CCTATCCCTATTGGCAGTGTCTTAGTTTTATTTTTTATTATCTTTATTGTGGCAGCCATTATTCCTGTCTC	hg38:chr12:88101103-88101287(-)
37	mixed_indel	0.0117655	-14	GGATGGTGTCGATCTCCTGAACTCGTGATCCACCCGCCTCGGCCTCCTAAAGTGCTGGGATTACAGATGTGAGCCACCGCACCTGGCCCCAGTTGTA-TT-------------ACCTATCCCTATTGGCAGTGTCTTAGTTTTATTTTTTATTATCTTTATTGTGGCAGCCATTATTCCTGTCTC	hg38:chr12:88101103-88101287(-)
37	mixed_indel	0.0117655	-13	GGATGGTGTCGATCTCCTGAACTCGTGATCCACCCGCCTCGGCCTCCTAAAGTGCTGGGATTACAGATGTGAGCCACCGCACCTGGCCCCAGTTGTAATTGT----ATCTC---------CCTATTGGCAGTGTCTTAGTTTTATTTTTTATTATCTTTATTGTGGCAGCCATTATTCCTGTCTC	hg38:chr12:88101103-88101287(-)
37	mixed_indel	0.0117655	-7	GGATGGTGTCGATCTCCTGAACTCGTGATCCACCCGCCTCGGCCTCCTAAAGTGCTGGGATTACAGATGTGAGCCACCGCACCTGGCCCCAGTTGTAA-----AAT--CTCATACCTATCCCTATTGGCAGTGTCTTAGTTTTATTTTTTATTATCTTTATTGTGGCAGCCATTATTCCTGTCTC	hg38:chr12:88101103-88101287(-)
37	mixed_indel	0.0117655	0	GGATGGTGTCGATCTCCTGAACTCGTGATCCACCCGCCTCGGCCTCCTAAAGTGCTGGGATTACAGATGTGAGCCACCGCACCTGGCCCCAGTTGTAATTGTTGTA-ATCTCATACCTATCCCTATTGGCAGTGTCTTAGTTTTATTTTTTATTATCTTTATTGTGGCAGCCATTATTCCTGTCTC	hg38:chr12:88101103-88101287(-)
36	mixed_indel	0.0114475	-28	GGATGGTGTCGATCTCCTGAACTCGTGATCCACCCGCCTCGGCCTCCTAAAGTGCTGGGATTACAGATGTGAGCCACCGCACCTGGCCCCAGTT--AATTG--------------------------GCAGTGTCTTAGTTTTATTTTTTATTATCTTTATTGTGGCAGCCATTATTCCTGTCTC	hg38:chr12:88101103-88101287(-)
36	mixed_indel	0.0114475	-15	GGATGGTGTCGATCTCCTGAACTCGTGATCCACCCGCCTCGGCCTCCTAAAGTGCTGGGATTACAGATGTGAGCCACCGCACCTGGCCCCAGTTGTAAT--------------ACCTATCC-TATTGGCAGTGTCTTAGTTTTATTTTTTATTATCTTTATTGTGGCAGCCATTATTCCTGTCTC	hg38:chr12:88101103-88101287(-)
36	mixed_indel	0.0114475	-11	GGATGGTGTCGATCTCCTGAACTCGTGATCCACCCGCCTCGGCCTCCTAAAGTGCTGGGATTACAGATGTGAGCCACCGCACCTGGCCCCAGTTGTAATTGGGGTGAA--------ACCTAT------TGGCAGTGTCTTAGTTTTATTTTTTATTATCTTTATTGTGGCAGCCATTATTCCTGTCTC	hg38:chr12:88101103-88101287(-)
36	mixed_indel	0.0114475	-10	GGATGGTGTCGATCTCCTGAACTCGTGATCCACCCGCCTCGGCCTCCTAAAGTGCTGGGATTACAGATGTGAGCCACCGCACCTGGCCCCAGT-GTAAT---------CTCATACCTATCCCTATTGGCAGTGTCTTAGTTTTATTTTTTATTATCTTTATTGTGGCAGCCATTATTCCTGTCTC	hg38:chr12:88101103-88101287(-)
36	mixed_indel	0.0114475	-10	GGATGGTGTCGATCTCCTGAACTCGTGATCCACCCGCCTCGGCCTCCTAAAGTGCTGGGATTACAGATGTGAGCCACCGCACCTGGCCCCAGTTGTAATTGTGA---TCT-------ATCCCTATTGGCAGTGTCTTAGTTTTATTTTTTATTATCTTTATTGTGGCAGCCATTATTCCTGTCTC	hg38:chr12:88101103-88101287(-)
36	mixed_indel	0.0114475	-9	GGATGGTGTCGATCTCCTGAACTCGTGATCCACCCGCCTCGGCCTCCTAAAGTGCTGGGATTACAGATGTGAGCCACCGCACCTGGCCCCAGTTGTAATT--------C-CATACCTATCCCTATTGGCAGTGTCTTAGTTTTATTTTTTATTATCTTTATTGTGGCAGCCATTATTCCTGTCTC	hg38:chr12:88101103-88101287(-)
36	mixed_indel	0.0114475	-3	GGATGGTGTCGATCTCCTGAACTCGTGATCCACCCGCCTCGGCCTCCTAAAGTGCTGGGATTACAGATGTGAGCCACCGCACCTGGCCCCAGTTGTAAAA-----AATATCTCATACCTATCCCTATTGGCAGTGTCTTAGTTTTATTTTTTATTATCTTTATTGTGGCAGCCATTATTCCTGTCTC	hg38:chr12:88101103-88101287(-)
36	mixed_indel	0.0114475	-3	GGATGGTGTCGATCTCCTGAACTCGTGATCCACCCGCCTCGGCCTCCTAAAGTGCTGGGATTACAGATGTGAGCCACCGCACCTGGCCCCAGTTGTAATTGTGA-TATC--ATACCTATCCCTATTGGCAGTGTCTTAGTTTTATTTTTTATTATCTTTATTGTGGCAGCCATTATTCCTGTCTC	hg38:chr12:88101103-88101287(-)
35	mixed_indel	0.0111295	-35	GGATGGTGTCGATCTCCTGAACTCGTGATCCACCCGCCTCGGCCTCCTAAAGTGCTGGGATTACAGATGTGAGCCACCGCACCTGGCCC--------AT---------------------------GGCAGTGTCTTAGTTTTATTTTTTATTATCTTTATTGTGGCAGCCATTATTCCTGTCTC	hg38:chr12:88101103-88101287(-)
35	mixed_indel	0.0111295	-26	GGATGGTGTCGATCTCCTGAACTCGTGATCCACCCGCCTCGGCCTCCTAAAGTGCTGGGATTACAGATGTGAGCCACCGCACCTGGCCCCAGTTGTA-TT-------------------------TGGCAGTGTCTTAGTTTTATTTTTTATTATCTTTATTGTGGCAGCCATTATTCCTGTCTC	hg38:chr12:88101103-88101287(-)
35	mixed_indel	0.0111295	-21	GGATGGTGTCGATCTCCTGAACTCGTGATCCACCCGCCTCGGCCTCCTAAAGTGCTGGGATTACAGATGTGAGCCACCGCACCTGGCCCCA-----A-------------C---CCTATCCCTATTGGCAGTGTCTTAGTTTTATTTTTTATTATCTTTATTGTGGCAGCCATTATTCCTGTCTC	hg38:chr12:88101103-88101287(-)
35	mixed_indel	0.0111295	-18	GGATGGTGTCGATCTCCTGAACTCGTGATCCACCCGCCTCGGCCTCCTAAAGTGCTGGGATTACAGATGTGAGCCACCGCAC-T-----------------TGAATATCTCATACCTATCCCTATTGGCAGTGTCTTAGTTTTATTTTTTATTATCTTTATTGTGGCAGCCATTATTCCTGTCTC	hg38:chr12:88101103-88101287(-)
35	mixed_indel	0.0111295	-15	GGATGGTGTCGATCTCCTGAACTCGTGATCCACCCGCCTCGGCCTCCTAAAGTGCTGGGATTACAGATGTGAGCCACCGCACCTGGCCCCAGTTGTAATTG-GA--------------TCCCTATTGGCAGTGTCTTAGTTTTATTTTTTATTATCTTTATTGTGGCAGCCATTATTCCTGTCTC	hg38:chr12:88101103-88101287(-)
35	mixed_indel	0.0111295	-11	GGATGGTGTCGATCTCCTGAACTCGTGATCCACCCGCCTCGGCCTCCTAAAGTGCTGGGATTACAGATGTGAGCCACCGCACCTGGCCCCAGTTGTAATTGT-AA----------CTATCCCTATTGGCAGTGTCTTAGTTTTATTTTTTATTATCTTTATTGTGGCAGCCATTATTCCTGTCTC	hg38:chr12:88101103-88101287(-)
35	mixed_indel	0.0111295	-10	GGATGGTGTCGATCTCCTGAACTCGTGATCCACCCGCCTCGGCCTCCTAAAGTGCTGGGATTACAGATGTGAGCCACCGCACCTGGCCCCAGTTGTAATTGTGAA-AT---------ATCCCTATTGGCAGTGTCTTAGTTTTATTTTTTATTATCTTTATTGTGGCAGCCATTATTCCTGTCTC	hg38:chr12:88101103-88101287(-)
35	mixed_indel	0.0111295	-3	GGATGGTGTCGATCTCCTGAACTCGTGATCCACCCGCCTCGGCCTCCTAAAGTGCTGGGATTACAGATGTGAGCCACCGCACCTGGCCCCAGTTGTAATTGT-----TCACAATTACCTATCCCTATTGGCAGTGTCTTAGTTTTATTTTTTATTATCTTTATTGTGGCAGCCATTATTCCTGTCTC	hg38:chr12:88101103-88101287(-)
35	mixed_indel	0.0111295	13	GGATGGTGTCGATCTCCTGAACTCGTGATCCACCCGCCTCGGCCTCCTAAAGTGCTGGGATTACAGATGTGAGCCACCGCACCTGGCCCCAGTTGTAATTGTATTACAATTATTAAATTATCTCATACCTATCCCTATTGGCAGTGTCTTAGTTTTATTTTTTATTATCTTTATTGTGGCAGCCATTATTCCTGTCTC	hg38:chr12:88101103-88101287(-)
34	mixed_indel	0.0108115	-37	GGATGGTGTCGATCTCCTGAACTCGTGATCCACCCGCCTCGGCCTCCTAAAGTGCTGGGATTACAGATGT--------------------------AAT-----------CATACCTATCCCTATTGGCAGTGTCTTAGTTTTATTTTTTATTATCTTTATTGTGGCAGCCATTATTCCTGTCTC	hg38:chr12:88101103-88101287(-)
34	mixed_indel	0.0108115	-11	GGATGGTGTCGATCTCCTGAACTCGTGATCCACCCGCCTCGGCCTCCTAAAGTGCTGGGATTACAGATGTGAGCCACCGCACCTGGCCCCAGTTGT------GA-----TCATACCTATCCCTATTGGCAGTGTCTTAGTTTTATTTTTTATTATCTTTATTGTGGCAGCCATTATTCCTGTCTC	hg38:chr12:88101103-88101287(-)
34	mixed_indel	0.0108115	-9	GGATGGTGTCGATCTCCTGAACTCGTGATCCACCCGCCTCGGCCTCCTAAAGTGCTGGGATTACAGATGTGAGCCACCGCACCTGGCCCCAGTTG-A---G-----ATCTCATACCTATCCCTATTGGCAGTGTCTTAGTTTTATTTTTTATTATCTTTATTGTGGCAGCCATTATTCCTGTCTC	hg38:chr12:88101103-88101287(-)
34	mixed_indel	0.0108115	-6	GGATGGTGTCGATCTCCTGAACTCGTGATCCACCCGCCTCGGCCTCCTAAAGTGCTGGGATTACAGATGTGAGCCACCGCACCTGGCCCCAGTATGTAATT-------TCTCATACCTATCCCTATTGGCAGTGTCTTAGTTTTATTTTTTATTATCTTTATTGTGGCAGCCATTATTCCTGTCTC	hg38:chr12:88101103-88101287(-)
34	mixed_indel	0.0108115	6	GGATGGTGTCGATCTCCTGAACTCGTGATCCACCCGCCTCGGCCTCCTAAAGTGCTGGGATTACAGATGTGAGCCACCGCACCTGGCCCCAGTTGTAATTGCCCCAGTTGTA-ATCTCATACCTATCCCTATTGGCAGTGTCTTAGTTTTATTTTTTATTATCTTTATTGTGGCAGCCATTATTCCTGTCTC	hg38:chr12:88101103-88101287(-)
34	mixed_indel	0.0108115	6	GGATGGTGTCGATCTCCTGAACTCGTGATCCACCCGCCTCGGCCTCCTAAAGTGCTGGGATTACAGATGTGAGCCACCGCACCTGGCCCCAGTTGTAATT----ACATCTGTAATCCCAGCATACCTATCCCTATTGGCAGTGTCTTAGTTTTATTTTTTATTATCTTTATTGTGGCAGCCATTATTCCTGTCTC	hg38:chr12:88101103-88101287(-)
33	mixed_indel	0.0104935	-28	GGATGGTGTCGATCTCCTGAACTCGTGATCCACCCGCCTCGGCCTCCTAAAGTGCTGGGATTACAGATGTGAGC---------T-------------------AATATCTCATACCTATCCCTATTGGCAGTGTCTTAGTTTTATTTTTTATTATCTTTATTGTGGCAGCCATTATTCCTGTCTC	hg38:chr12:88101103-88101287(-)
33	mixed_indel	0.0104935	-23	GGATGGTGTCGATCTCCTGAACTCGTGATCCACCCGCCTCGGCCTCCTAAAGTGCTGGGATTACAGATGTGAGCCACCGCACCTGGC---------AAT--------------ACCTATCCCTATTGGCAGTGTCTTAGTTTTATTTTTTATTATCTTTATTGTGGCAGCCATTATTCCTGTCTC	hg38:chr12:88101103-88101287(-)
33	mixed_indel	0.0104935	-22	GGATGGTGTCGATCTCCTGAACTCGTGATCCACCCGCCTCGGCCTCCTAAAGTGCTGGGATTACAGATGTGAGCCACCGCACCTGGCCCCAGTTGTA----------TC------------CTATTGGCAGTGTCTTAGTTTTATTTTTTATTATCTTTATTGTGGCAGCCATTATTCCTGTCTC	hg38:chr12:88101103-88101287(-)
33	mixed_indel	0.0104935	-20	GGATGGTGTCGATCTCCTGAACTCGTGATCCACCCGCCTCGGCCTCCTAAAGTGCTGGGATTACAGATGTGAGCCACCGCACCTGGCCCCAGTT-----T---------------CTATCCCTATTGGCAGTGTCTTAGTTTTATTTTTTATTATCTTTATTGTGGCAGCCATTATTCCTGTCTC	hg38:chr12:88101103-88101287(-)
33	mixed_indel	0.0104935	-17	GGATGGTGTCGATCTCCTGAACTCGTGATCCACCCGCCTCGGCCTCCTAAAGTGCTGGGATTACAGATGTGAGCCACCGCACCTACCTGGCCCCAGTTGTA---------------------TCCCTATTGGCAGTGTCTTAGTTTTATTTTTTATTATCTTTATTGTGGCAGCCATTATTCCTGTCTC	hg38:chr12:88101103-88101287(-)
33	mixed_indel	0.0104935	-14	GGATGGTGTCGATCTCCTGAACTCGTGATCCACCCGCCTCGGCCTCCTAAAGTGCTGGGATTACAGATGTGAGCCACCGCACCTGGCCCCAGTTGTAAT---------C-----CCTATCCCTATTGGCAGTGTCTTAGTTTTATTTTTTATTATCTTTATTGTGGCAGCCATTATTCCTGTCTC	hg38:chr12:88101103-88101287(-)
33	mixed_indel	0.0104935	-7	GGATGGTGTCGATCTCCTGAACTCGTGATCCACCCGCCTCGGCCTCCTAAAGTGCTGGGATTACAGATGTGAGCCACCGCACCTGGCCCCAGTTGTAATACTGT---------ATACCTATCCCTATTGGCAGTGTCTTAGTTTTATTTTTTATTATCTTTATTGTGGCAGCCATTATTCCTGTCTC	hg38:chr12:88101103-88101287(-)
33	mixed_indel	0.0104935	-4	GGATGGTGTCGATCTCCTGAACTCGTGATCCACCCGCCTCGGCCTCCTAAAGTGCTGGGATTACAGATGTGAGCCACCGCACCTGGCCCCAGTTGTAAT-GAGA---TCTCATACCTATCCCTATTGGCAGTGTCTTAGTTTTATTTTTTATTATCTTTATTGTGGCAGCCATTATTCCTGTCTC	hg38:chr12:88101103-88101287(-)
33	mixed_indel	0.0104935	-1	GGATGGTGTCGATCTCCTGAACTCGTGATCCACCCGCCTCGGCCTCCTAAAGTGCTGGGATTACAGATGTGAGCCACCGCACCTGGCCCCAGTTGTAATTGTGAATGAAT---ATACCTATCCCTATTGGCAGTGTCTTAGTTTTATTTTTTATTATCTTTATTGTGGCAGCCATTATTCCTGTCTC	hg38:chr12:88101103-88101287(-)
32	mixed_indel	0.0101756	-41	GGATGGTGTCGATCTCCTGAACTCGTGATCCACCCGCCTCGGCCTCCTAAAGTGCTGGGATTACAGATGTGAGCCACCGCACCTGGCCCC------------------------C-----------------GTCTTAGTTTTATTTTTTATTATCTTTATTGTGGCAGCCATTATTCCTGTCTC	hg38:chr12:88101103-88101287(-)
32	mixed_indel	0.0101756	-21	GGATGGTGTCGATCTCCTGAACTCGTGATCCACCCGCCTCGGCCTCCTAAAGTGCTGGGATTACAGATGTGAGCCACCGCACCTGGCCCCAGTTGTAATTGT---T------------------TTGGCAGTGTCYTAGTTTTATTTTTTATTATCTTTATTGTGGCAGCCATTATTCCTGTCTC	hg38:chr12:88101103-88101287(-)
32	mixed_indel	0.0101756	-17	GGATGGTGTCGATCTCCTGAACTCGTGATCCACCCGCCTCGGCCTCCTAAAGTGCTGGGATTACAGATGTGAGCCACCGCACCTGGCCCCAGTTGTAATTGT------------CCT-----TATTGGCAGTGTTTTAGTTTTATTTTTTATTATCTTTATTGTGGCAGCCATTATTCCTGTCTC	hg38:chr12:88101103-88101287(-)
32	mixed_indel	0.0101756	-6	GGATGGTGTCGATCTCCTGAACTCGTGATCCACCCGCCTCGGCCTCCTAAAGTGCTGGGATTACAGATGTGAGCCACCGCACCTGGCCCCAGTT--ACA-----ACTCTCTCATACCTATCCCTATTGGCAGTGTCTTAGTTTTATTTTTTATTATCTTTATTGTGGCAGCCATTATTCCTGTCTC	hg38:chr12:88101103-88101287(-)
32	mixed_indel	0.0101756	-5	GGATGGTGTCGATCTCCTGAACTCGTGATCCACCCGCCTCGGCCTCCTAAAGTGCTGGGATTACAGATGTGAGCCACCGCACCTGGCCCCAGTTGTAATT---AAT--CTCATACCTATCCCTATTGGCAGTGTCTTAGTTTTATTTTTTATTATCTTTATTGTGGCAGCCATTATTCCTGTCTC	hg38:chr12:88101103-88101287(-)
31	mixed_indel	0.00985757	-43	GGATGGTGTCGATCTCCTGAACTCGTGATCCACCCGCCTCGGCCTCCTAAAGTGCTGGGATTACAGATGTGAGCCACCGCACCTGGCCCCAGTTGTAATTGT------CT----------------------------GTT---------ATTATCTTTATTGTGGCAGCCATTATTCCTGTCTC	hg38:chr12:88101103-88101287(-)
31	mixed_indel	0.00985757	-25	GGATGGTGTCGATCTCCTGAACTCGTGATCCACCCGCCTCGGCCTCYTAAAGTGCTGGGATTACAGATGTGAGCCACCGCACCTGGCCCCAG--G-------------------CC----CCTATTGGCAGTGTCTTAGTTTTATTTTTTATTATCTTTATTGTGGCAGCCATTATTCCTGTCTC	hg38:chr12:88101103-88101287(-)
31	mixed_indel	0.00985757	-18	GGATGGTGTCGATCTCCTGAACTCGTGATCCACCCGCCTCGGCCTCCTAAAGTGCTGGGATTACAGATGTGAGCCACCGCACCT---------TGTAAT---------CTCATACCTATCCCTATTGGCAGTGTCTTAGTTTTATTTTTTATTATCTTTATTGTGGCAGCCATTATTCCTGTCTC	hg38:chr12:88101103-88101287(-)
31	mixed_indel	0.00985757	-13	GGATGGTGTCGATCTCCTGAACTCGTGATCCACCCGCCTCGGCCTCCTAAAGTGCTGGGATTACAGATGTGAGCCACCGCACCTGGCCCCAGTTGTAA-----AA--------ACCTATCCCTATTGGCAGTGTCTTAGTTTTATTTTTTATTATCTTTATTGTGGCAGCCATTATTCCTGTCTC	hg38:chr12:88101103-88101287(-)
31	mixed_indel	0.00985757	-12	GGATGGTGTCGATCTCCTGAACTCGTGATCCACCCGCCTCGGCCTCCTAAAGTGCTGGGATTACAGATGTGAGCCACCGCACCTGGCCCCAGTTGTAA-----AATA-------CCTATCCCTATTGGCAGTGTCTTAGTTTTATTTTTTATTATCTTTATTGTGGCAGCCATTATTCCTGTCTC	hg38:chr12:88101103-88101287(-)
31	mixed_indel	0.00985757	2	GGATGGTGTCGATCTCCTGAACTCGTGATCCACCCGCCTCGGCCTCCTAAAGTGCTGGGATTACAGATGTGAGCCACCGCACCTGGCCCCAGTTGTAAAATGT--ATGTAATCTCATACCTATCCCTATTGGCAGTGTCTTAGTTTTATTTTTTATTATCTTTATTGTGGCAGCCATTATTCCTGTCTC	hg38:chr12:88101103-88101287(-)
30	mixed_indel	0.00953959	-39	GGATGGTGTCGATCTCCTGAACTCGTGATCCACCCGCCTCGGCCTCCTAAAGTGCTGGGATTACAGATGTGAGCCACCGCACCTGGCCC------TA---------------------------------GTGTCTTAGTTTTATTTTTTATTATCTTTATTGTGGCAGCCATTATTCCTGTCTC	hg38:chr12:88101103-88101287(-)
30	mixed_indel	0.00953959	-29	GGATGGTGTCGATCTCCTGAACTCGTGATCCACCCGCCTCGGCCTCCTAAAGTGCTGGGATTACAGATGTGAGCCACCGCACC-----C------------------------ACCTATCCCTATTGGCAGTGTCTTAGTTTTATTTTTTATTATCTTTATTGTGGCAGCCATTATTCCTGTCTC	hg38:chr12:88101103-88101287(-)
30	mixed_indel	0.00953959	-12	GGATGGTGTCGATCTCCTGAACTCGTGATCCACCCGCCTCGGCCTCCTAAAGTGCTGGGATTACAGATGTGAGCCACCGCACCTGGCCCCAGTTGTAATTGT-A-----------CTATCCCTATTGGCAGTGTCTTAGTTTTATTTTTTATTATCTTTATTGTGGCAGCCATTATTCCTGTCTC	hg38:chr12:88101103-88101287(-)
30	mixed_indel	0.00953959	-9	GGATGGTGTCGATCTCCTGAACTCGTGATCCACCCGCCTCGGCCTCCTAAAGTGCTGGGATTACAGATGTGAGCCACCGCACCTGGCCCCAGTTGTAATT-----TA----ATACCTATCCCTATTGGCAGTGTCTTAGTTTTATTTTTTATTATCTTTATTGTGGCAGCCATTATTCCTGTCTC	hg38:chr12:88101103-88101287(-)
30	mixed_indel	0.00953959	-4	GGATGGTGTCGATCTCCTGAACTCGTGATCCACCCGCCTCGGCCTCCTAAAGTGCTGGGATTACAGATGTGAGCCACCGCACCTGGCCCCAGTTGTAAT-G-G--TATCTCATACCTATCCCTATTGGCAGTGTCTTAGTTTTATTTTTTATTATCTTTATTGTGGCAGCCATTATTCCTGTCTC	hg38:chr12:88101103-88101287(-)
29	mixed_indel	0.0092216	-19	GGATGGTGTCGATCTCCTGAACTCGTGATCCACCCGCCTCGGCCTCCTAAAGTGCTGGGATTACAGATGTGAGCCACCGCACCTGGCC--A-----------------CTCATACCTATCCCTATTGGCAGTGTCTTAGTTTTATTTTTTATTATCTTTATTGTGGCAGCCATTATTCCTGTCTC	hg38:chr12:88101103-88101287(-)
29	mixed_indel	0.0092216	-17	GGATGGTGTCGATCTCCTGAACTCGTGATCCACCCGCCTCGGCCTCCTAAAGTGCTGGGATTACAGATGTGAGCCACCGCACCTGGCCCC---------------TATC-C-TACCTATCCCTATTGGCAGTGTCTTAGTTTTATTTTTTATTATCTTTATTGTGGCAGCCATTATTCCTGTCTC	hg38:chr12:88101103-88101287(-)
29	mixed_indel	0.0092216	-15	GGATGGTGTCGATCTCCTGAACTCGTGATCCACCCGCCTCGGCCTCCTAAAGTGCTGGGATTACAGATGTGAGCCACCGCACCTGGCCCCAGTTGTAA----------------CCTTATCCCTATTGGCAGTGTCTTAGTTTTATTTTTTATTATCTTTATTGTGGCAGCCATTATTCCTGTCTC	hg38:chr12:88101103-88101287(-)
29	mixed_indel	0.0092216	-10	GGATGGTGTCGATCTCCTGAACTCGTGATCCACCCGCCTCGGCCTCCTAAAGTGCTGGGATTACAGATGTGAGCCACCGCACCTGGCCCCCAG-----------AATATCTCATACCTATCCCTATTGGCAGTGTCTTAGTTTTATTTTTTATTATCTTTATTGTGGCAGCCATTATTCCTGTCTC	hg38:chr12:88101103-88101287(-)
29	mixed_indel	0.0092216	-10	GGATGGTGTCGATCTCCTGAACTCGTGATCCACCCGCCTCGGCCTCCTAAAGTGCTGGGATTACAGATGTGAGCCACCGCACCTGGCCCCAGTTGTAATTGT-AAT----------TGATCCCTATTGGCAGTGTCTTAGTTTTATTTTTTATTATCTTTATTGTGGCAGCCATTATTCCTGTCTC	hg38:chr12:88101103-88101287(-)
28	mixed_indel	0.00890362	-31	GGATGGTGTCGATCTCCTGAACTCGTGATCCACCCGCCTCGGCCTCCTAAAGTGCTGGGATTACAGATGTGAGCCACCGCACCTGGCCCCAGT-GTAAT------------------------------AGTGTCTTAGTTTTATTTTTTATTATCTTTATTGTGGCAGCCATTATTCCTGTCTC	hg38:chr12:88101103-88101287(-)
28	mixed_indel	0.00890362	-9	GGATGGTGTCGATCTCCTGAACTCGTGATCCACCCGCCTCGGCCTCCTAAAGTGCTGGGATTACAGATGTGAGCCACCGCACCTGGCCCCAGTTG-----GT----ATCTCATACCTATCCCTATTGGCAGTGTCTTAGTTTTATTTTTTATTATCTTTATTGTGGCAGCCATTATTCCTGTCTC	hg38:chr12:88101103-88101287(-)
28	mixed_indel	0.00890362	3	GGATGGTGTCGATCTCCTGAACTCGTGATCCACCCGCCTCGGCCTCCTAAAGTGCTGGGATTACAGATGTGAGCCACCGCACCTGGCCCCAGTTGTAATTGT-AATTGTAATCTCATACCTATCCCTATTGGCAGTGTCTTAGTTTTATTTTTTATTATCTTTATTGTGGCAGCCATTATTCCTGTCTC	hg38:chr12:88101103-88101287(-)
27	mixed_indel	0.00858563	-24	GGATGGTGTCGATCTCCTGAACTCGTGATCCACCCGCCTCGGCCTCCTAAAGTGCTGGGATTACAGATGTGAGCCACCGCACC-------AGTT-----------------ATACCTATCCCTATTGGCAGTGTCTTAGTTTTATTTTTTATTATCTTTATTGTGGCAGCCATTATTCCTGTCTC	hg38:chr12:88101103-88101287(-)
27	mixed_indel	0.00858563	-20	GGATGGTGTCGATCTCCTGAACTCGTGATCCACCCGCCTCGGCCTCCTAAAGTGCTGGGATTACAGATGTGAGCCACCGCACCT--CCC------TA------------TCATACCTATCCCTATTGGCAGTGTCTTAGTTTTATTTTTTATTATCTTTATTGTGGCAGCCATTATTCCTGTCTC	hg38:chr12:88101103-88101287(-)
27	mixed_indel	0.00858563	-20	GGATGGTGTCGATCTCCTGAACTCGTGATCCACCCGCCTCGGCCTCCTAAAGTGCTGGGATTACAGATGTGAGCCACCGCA---------AG-----------AATATCTCATACCTATCCCTATTGGCAGTGTCTTAGTTTTATTTTTTATTATCTTTATTGTGGCAGCCATTATTCCTGTCTC	hg38:chr12:88101103-88101287(-)
27	mixed_indel	0.00858563	-13	GGATGGTGTCGATCTCCTGAACTCGTGATCCACCCGCCTCGGCCTCCTAAAGTGCTGGGATTACAGATGTGAGCCACCGCACCTGGCCCCAGTTGTAAT--------------ACCTATCCCTATTGGCAGTGTCTTAGTTTTATTTTTTATTTATCTTTATTGTGGCAGCCATTATTCCTGTCTC	hg38:chr12:88101103-88101287(-)
27	mixed_indel	0.00858563	-11	GGATGGTGTCGATCTCCTGAACTCGTGATCCACCCGCCTCGGCCTCCTAAAGTGCTGGGATTACAGATGTGAGCCACCGCACCTGGCCCCAGTTGTAATT------ATC-----CCTATCCCTATTGGCAGTGTCTTAGTTTTATTTTTTATTATCTTTATTGTGGCAGCCATTATTCCTGTCTC	hg38:chr12:88101103-88101287(-)
27	mixed_indel	0.00858563	-10	GGATGGTGTCGATCTCCTGAACTCGTGATCCACCCGCCTCGGCCTCCTAAAGTGCTGGGATTACAGATGTGAGCCACCGCACCTGGCCCCAGTTGTAATTGT-AAT---------CTATCCCTATTGGCAGTGTCTTAGTTTTATTTTTTATTATCTTTATTGTGGCAGCCATTATTCCTGTCTC	hg38:chr12:88101103-88101287(-)
27	mixed_indel	0.00858563	-6	GGATGGTGTCGATCTCCTGAACTCGTGATCCACCCGCCTCGGCCTCCTAAAGTGCTGGGATTACAGATGTGAGCCACCGCACCTGGCCCCAGTT-T-----TGAATATCTCATACCTATCCCTATTGGCAGTGTCTTAGTTTTATTTTTTATTATCTTTATTGTGGCAGCCATTATTCCTGTCTC	hg38:chr12:88101103-88101287(-)
27	mixed_indel	0.00858563	-6	GGATGGTGTCGATCTCCTGAACTCGTGATCCACCCGCCTCGGCCTCCTAAAGTGCTGGGATTACAGATGTGAGCCACCGCACCTGGCCCCAGTTGTAATT----ACATC--ATACCTATCCCTATTGGCAGTGTCTTAGTTTTATTTTTTATTATCTTTATTGTGGCAGCCATTATTCCTGTCTC	hg38:chr12:88101103-88101287(-)
27	mixed_indel	0.00858563	-4	GGATGGTGTCGATCTCCTGAACTCGTGATCCACCCGCCTCGGCCTCCTAAAGTGCTGGGATTACAGATGTGAGCCACCGCACCTGGCCCCAGTTGTAATT-T---TATCTCATACCTATCCCTATTGGCAGTGTCTTAGTTTTATTTTTTATTATCTTTATTGTGGCAGCCATTATTCCTGTCTC	hg38:chr12:88101103-88101287(-)
27	mixed_indel	0.00858563	3	GGATGGTGTCGATCTCCTGAACTCGTGATCCACCCGCCTCGGCCTCCTAAAGTGCTGGGATTACAGATGTGAGCCACCGCACCTGGCCCCAGTTGTAATTGTGAATGAATACTCATACCTATCCCTATTGGCAGTGTCTTAGTTTTATTTTTTATTATCTTTATTGTGGCAGCCATTATTCCTGTCTC	hg38:chr12:88101103-88101287(-)
27	mixed_indel	0.00858563	4	GGATGGTGTCGATCTCCTGAACTCGTGATCCACCCGCCTCGGCCTCCTAAAGTGCTGGGATTACAGATGTGAGCCACCGCACCTGGCCCCAGTTGTAATTGT-AATAGGTAATCTCATACCTATCCCTATTGGCAGTGTCTTAGTTTTATTTTTTATTATCTTTATTGTGGCAGCCATTATTCCTGTCTC	hg38:chr12:88101103-88101287(-)
26	mixed_indel	0.00826764	-8	GGATGGTGTCGATCTCCTGAACTCGTGATCCACCCGCCTCGGCCTCCTAAAGTGCTGGGATTACAGATGTGAGCCACCGCACCTGGCCCCAGTTGTAATTGTGAA-A-CT------TATCCCTATTGGCAGTGTCTTAGTTTTATTTTTTATTATCTTTATTGTGGCAGCCATTATTCCTGTCTC	hg38:chr12:88101103-88101287(-)
26	mixed_indel	0.00826764	-7	GGATGGTGTCGATCTCCTGAACTCGTGATCCACCCGCCTCGGCCTCCTAAAGTGCTGGGATTACAGATGTGAGCCACCGCACCTGGCCCCAGTTGTAATTGT------C-CATACCTATCCCTATTGGCAGTGTCTTAGTTTTATTTTTTATTATCTTTATTGTGGCAGCCATTATTCCTGTCTC	hg38:chr12:88101103-88101287(-)
26	mixed_indel	0.00826764	-6	GGATGGTGTCGATCTCCTGAACTCGTGATCCACCCGCCTCGGCCTCCTAAAGTGCTGGGATTACAGATGTGAGCCACCGCACCTGGCCCCAGTTGTAATAG-G--T---TCATACCTATCCCTATTGGCAGTGTCTTAGTTTTATTTTTTATTATCTTTATTGTGGCAGCCATTATTCCTGTCTC	hg38:chr12:88101103-88101287(-)
26	mixed_indel	0.00826764	-4	GGATGGTGTCGATCTCCTGAACTCGTGATCCACCCGCCTCGGCCTCCTAAAGTGCTGGGATTACAGATGTGAGCCACCGCACCTGGCCACCGCACCTGGCCCCAGTTGTAATT-----------------ATCCCTATTGGCAGTGTCTTAGTTTTATTTTTTATTATCTTTATTGTGGCAGCCATTATTCCTGTCTC	hg38:chr12:88101103-88101287(-)
25	mixed_indel	0.00794966	-27	GGATGGTGTCGATCTCCTGAACTCGTGATCCACCCGCCTCGGCCTCCTAAAGTGCTGGGATTACAGATGTGAGCCACCGCACCTGGCCCCAGTTGT--TT-------------------------TGGCAGTGTCTTAGTTTTATTTTTTATTATCTTTATTGTGGCAGCCATTATTCCTGTCTC	hg38:chr12:88101103-88101287(-)
25	mixed_indel	0.00794966	-20	GGATGGTGTCGATCTCCTGAACTCGTGATCCACCCGCCTCGGCCTCCTAAAGTGCTGGGATTACAGATGTGAGCCACCGC-----GC---------------GAATATCTCATACCTATCCCTATTGGCAGTGTCTTAGTTTTATTTTTTATTATCTTTATTGTGGCAGCCATTATTCCTGTCTC	hg38:chr12:88101103-88101287(-)
25	mixed_indel	0.00794966	-15	GGATGGTGTCGATCTCCTGAACTCGTGATCCACCCGCCTCGGCCTCCTAAAGTGCTGGGATTACAGATGTGAGCCACCGCACCTGGC--------------TGAATC-CTCATACCTATCCCTATTGGCAGTGTCTTAGTTTTATTTTTTATTATCTTTATTGTGGCAGCCATTATTCCTGTCTC	hg38:chr12:88101103-88101287(-)
25	mixed_indel	0.00794966	-13	GGATGGTGTCGATCTCCTGAACTCGTGATCCACCCGCCTCGGCCTCCTAAAGTGCTGGGATTACAGATGTGAGCCACCGCACCTGGCCCCAGTTG-----GT--------CATACCTATCCCTATTGGCAGTGTCTTAGTTTTATTTTTTATTATCTTTATTGTGGCAGCCATTATTCCTGTCTC	hg38:chr12:88101103-88101287(-)
25	mixed_indel	0.00794966	-13	GGATGGTGTCGATCTCCTGAACTCGTGATCCACCCGCCTCGGCCTCCTAAAGTGCTGGGATTACAGATGTGAGCCACCGCACCTGGCCCCAGTATGTAAT--------------ACCTATCCCTATTGGCAGTGTCTTAGTTTTATTTTTTATTATCTTTATTGTGGCAGCCATTATTCCTGTCTC	hg38:chr12:88101103-88101287(-)
25	mixed_indel	0.00794966	-11	GGATGGTGTCGATCTCCTGAACTCGTGATCCACCCGCCTCGGCCTCCTAAAGTGCTGGGATTACAGATGTGAGCCACCGCACCTGGCCCCAGTTGTAATTGTG--TGT---------ATCCCTATTGGCAGTGTCTTAGTTTTATTTTTTATTATCTTTATTGTGGCAGCCATTATTCCTGTCTC	hg38:chr12:88101103-88101287(-)
25	mixed_indel	0.00794966	-9	GGATGGTGTCGATCTCCTGAACTCGTGATCCACCCGCCTCGGCCTCCTAAAGTGCTGGGATTACAGATGTGAGCCACCGCACCTGGCCCCAGTTGTAATTGTGAAT-T--------TATCCCTATTGGCAGTGTCTTAGTTTTATTTTTTATTATCTTTATTGTGGCAGCCATTATTCCTGTCTC	hg38:chr12:88101103-88101287(-)
25	mixed_indel	0.00794966	-8	GGATGGTGTCGATCTCCTGAACTCGTGATCCACCCGCCTCGGCCTCCTAAAGTGCTGGGATTACAGATGTGAGCCACCGCACCTGGCCCCAGTTGTAAT---------CCCTATACCTATCCCTATTGGCAGTGTCTTAGTTTTATTTTTTATTATCTTTATTGTGGCAGCCATTATTCCTGTCTC	hg38:chr12:88101103-88101287(-)
25	mixed_indel	0.00794966	-7	GGATGGTGTCGATCTCCTGAACTCGTGATCCACCCGCCTCGGCCTCCTAAAGTGCTGGGATTACAGATGTGAGCCACCGCACCTGGCCCCAGTTGTAATTGT-A------CATACCTATCCCTATTGGCAGTGTCTTAGTTTTATTTTTTATTATCTTTATTGTGGCAGCCATTATTCCTGTCTC	hg38:chr12:88101103-88101287(-)
25	mixed_indel	0.00794966	-2	GGATGGTGTCGATCTCCTGAACTCGTGATCCACCCGCCTCGGCCTCCTAAAGTGCTGGGATTACAGATGTGAGCCACCGCACCTGGCCCCAAA----TAATTGTGAATATCTCATACCTATCCCTATTGGCAGTGTCTTAGTTTTATTTTTTATTATCTTTATTGTGGCAGCCATTATTCCTGTCTC	hg38:chr12:88101103-88101287(-)
25	mixed_indel	0.00794966	4	GGATGGTGTCGATCTCCTGAACTCGTGATCCACCCGCCTCGGCCTCCTAAAGTGCTGGGATTACAGATGTGAGCCACCGCACCTGGCCCCAGTTGTAATMGTGAATGAATATCTCATACCTATCCCTATTGGCAGTGTCTTAGTTTTATTTTTTATTATCTTTATTGTGGCAGCCATTATTCCTGTCTC	hg38:chr12:88101103-88101287(-)
25	mixed_indel	0.00794966	11	GGATGGTGTCGATCTCCTGAACTCGTGATCCACCCGCCTCGGCCTCCTAAAGTGCTGGGATTACAGATGTGAGCCACCGCACCTGGCCCCAGTTGTAATTGTATGAATTCAGTTGTAATCTCATACCTATCCCTATTGGCAGTGTCTTAGTTTTATTTTTTATTATCTTTATTGTGGCAGCCATTATTCCTGTCTC	hg38:chr12:88101103-88101287(-)
25	mixed_indel	0.00794966	35	GGATGGTGTCGATCTCCTGAACTCGTGATCCACCCGCCTCGGCCTCCTAAAGTGCTGGGATTACAGATGTGAGCCACCGCACCTGGCCCCAGTTTTAAAACCCAGGTGTTGTAATATACCTCTTAGAATATTCTTAGTCATATCTCATACCTATCCCTATTGGCAGTGTCTTAGTTTTATTTTTTATTATCTTTATTGTGGCAGCCATTATTCCTGTCTC	hg38:chr12:88101103-88101287(-)
25	mixed_indel	0.00794966	36	GGATGGTGTCGATCTCCTGAACTCGTGATCCACCCGCCTCGGCCTCCTAAAGTGCTGGGATTACAGATGTGAGCCACCGCACCTGGCCCCAGTTGTAATTGTCTGCTATGTTTTGCAGTTAGCTAAACAGATAATGCTCTAAATCTCATACCTATCCCTATTGGCAGTGTCTTAGTTTTATTTTTTATTATCTTTATTGTGGCAGCCATTATTCCTGTCTC	hg38:chr12:88101103-88101287(-)
24	mixed_indel	0.00763167	-32	GGATGGTGTCGATCTCCTGAACTCGTGATCCACCCGCCTCGGCCTCCTAAAGTGCTGGGATTACAGATGTGAGCCACCGCACCTGGCCCCAGTTG-------------------------------GG-AGTGTCTTAGTTTTATTTTTTATTATCTTTATTGTGGCAGCCATTATTCCTGTCTC	hg38:chr12:88101103-88101287(-)
24	mixed_indel	0.00763167	-24	GGATGGTGTCGATCTCCTGAACTCGTGATCCACCCGCCTCGGCCTCCTAAAGTGCTGGGATTACAGATGTGAGCCACCGCACCTGGCCCCAGTTGT---TGT---------------------ATTGGCAGTGTCTTAGTTTTATTTTTTATTATCTTTATTGTGGCAGCCATTATTCCTGTCTC	hg38:chr12:88101103-88101287(-)
24	mixed_indel	0.00763167	-15	GGATGGTGTCGATCTCCTGAACTCGTGATCCACCCGCCTCGGCCTCCTAAAGTGCTGGGATTACAGATGTGAGCCACCGCACCTGGCC--AGTGGTA-------------CAAACCTATCCCTATTGGCAGTGTCTTAGTTTTATTTTTTATTATCTTTATTGTGGCAGCCATTATTCCTGTCTC	hg38:chr12:88101103-88101287(-)
24	mixed_indel	0.00763167	-7	GGATGGTGTCGATCTCCTGAACTCGTGATCCACCCGCCTCGGCCTCCTAAAGTGCTGGGATTACAGATGTGAGCCACCGCACCTGGCCCCAGTTGTAATTGTGA----CT---ACCTATCCCTATTGGCAGTGTCTTAGTTTTATTTTTTATTATCTTTATTGTGGCAGCCATTATTCCTGTCTC	hg38:chr12:88101103-88101287(-)
24	mixed_indel	0.00763167	-7	GGATGGTGTCGATCTCCTGAACTCGTGATCCACCCGCCTCGGCCTCCTAAAGTGCTGGGATTACAGATGTGAGCCACCGCACCTGGCCCCAGTTGTAATTGTGAATAT-T------TATCCCTATTGGCAGTGTCTTAGTTTTATTTTTTATTATCTTTATTGTGGCAGCCATTATTCCTGTCTC	hg38:chr12:88101103-88101287(-)
24	mixed_indel	0.00763167	-4	GGATGGTGTCGATCTCCTGAACTCGTGATCCACCCGCCTCGGCCTCCTAAAGTGCTGGGATTACAGATGTGAGCCACCGCACCTGGCCCCAGTTGTAATTGTAAA-ATCT---ACCTATCCCTATTGGCAGTGTCTTAGTTTTATTTTTTATTATCTTTATTGTGGCAGCCATTATTCCTGTCTC	hg38:chr12:88101103-88101287(-)
24	mixed_indel	0.00763167	-3	GGATGGTGTCGATCTCCTGAACTCGTGATCCACCCGCCTCGGCCTCCTAAAGTGCTGGGATTACAGATGTGAGCCACCGCACCTGGCCCCAGTTGTAATTG-GAAT--CTCATACCTATCCCTATTGGCAGTGTCTTAGTTTTATTTTTTATTATCTTTATTGTGGCAGCCATTATTCCTGTCTC	hg38:chr12:88101103-88101287(-)
24	mixed_indel	0.00763167	4	GGATGGTGTCGATCTCCTGAACTCGTGATCCACCCGCCTCGGCCTCCTAAAGTGCTGGGATTACAGATGTGAGCCACCGCACCTGGCCCCAGTTGTAACTGTGAATGAATATCTCATACCTATCCCTATTGGCAGTGTCTTAGTTTTATTTTTTATTATCTTTATTGTGGCAGCCATTATTCCTGTCTC	hg38:chr12:88101103-88101287(-)
23	mixed_indel	0.00731368	-56	GGATGGTGTCGATCTCCTGAACTCGTGATCCACCCGCCTCGGCCTCCTAAAGTGCTGGGATTACAGATGTGAGCCACCGCACCTGGCCCCAGTTGTA--TG------------------------------------------------------CTTTATTGTGGCAGCCATTATTCCTGTCTC	hg38:chr12:88101103-88101287(-)
23	mixed_indel	0.00731368	-19	GGATGGTGTCGATCTCCTGAACTCGTGATCCACCCGCCTCGGCCTCCTAAAGTGCTGGGATTACAGATGTGAGCCACCGCACCTG----------TAAT---------CTCATACCTATCCCTATTGGCAGTGTCTTAGTTTTATTTTTTATTATCTTTATTGTGGCAGCCATTATTCCTGTCTC	hg38:chr12:88101103-88101287(-)
23	mixed_indel	0.00731368	-17	GGATGGTGTCGATCTCCTGAACTCGTGATCCACCCGCCTCGGCCTCCTAAAGTGCTGGGATTACAGATGTGAGCCACCGCACCTGGCCCCAGTTG-------------C----ACCTATCCCTATTGGCAGTGTCTTAGTTTTATTTTTTATTATCTTTATTGTGGCAGCCATTATTCCTGTCTC	hg38:chr12:88101103-88101287(-)
23	mixed_indel	0.00731368	-10	GGATGGTGTCGATCTCCTGAACTCGTGATCCACCCGCCTCGGCCTCCTAAAGTGCTGGGATTACAGATGTGAGCCACCGCACCTGGCCCCAGTT--AA--------ATCTCATACCTATCCCTATTGGCAGTGTCTTAGTTTTATTTTTTATTATCTTTATTGTGGCAGCCATTATTCCTGTCTC	hg38:chr12:88101103-88101287(-)
23	mixed_indel	0.00731368	0	GGATGGTGTCGATCTCCTGAACTCGTGATCCACCCGCCTCGGCCTCCTAAAGTGCTGGGATTACAGATGTGAGCCACCGCACCAGTTGGCCCCAGTTGTAATTGT-AAT--CTCATACCTATCCCTATTGGCAGTGTCTTAGTTTTATTTTTTATTATCTTTATTGTGGCAGCCATTATTCCTGTCTC	hg38:chr12:88101103-88101287(-)
23	mixed_indel	0.00731368	1	GGATGGTGTCGATCTCCTGAACTCGTGATCCACCCGCCTCGGCCTCCTAAAGTGCTGGGATTACAGATGTGAGCCACCGCACCTGGCCCCAGTTGTAATAGGGA-TAGGTATCATACCTATCCCTATTGGCAGTGTCTTAGTTTTATTTTTTATTATCTTTATTGTGGCAGCCATTATTCCTGTCTC	hg38:chr12:88101103-88101287(-)
22	mixed_indel	0.0069957	-34	GGATGGTGTCGATCTCCTGAACTCGTGATCCACCCGCCTCGGCCTCCTAAAGTGCTGGGATTACAGATGTGAGCCACCGCACCTGGCCC---------------------------------TATTGGCAGTGTCTTAGTTTTATTTTT-ATTATCTTTATTGTGGCAGCCATTATTCCTGTCTC	hg38:chr12:88101103-88101287(-)
22	mixed_indel	0.0069957	-27	GGATGGTGTCGATCTCCTGAACTCGTGATCCACCCGCCTCGGCCTCCTAAAGTGCTGGGATTACAGATGTGAGCCACCGCACCTGGCCC--G-------------------------ATCCCTATTGGCAGTGTCTTAGTTTTATTTTTTATTATCTTTATTGTGGCAGCCATTATTCCTGTCTC	hg38:chr12:88101103-88101287(-)
22	mixed_indel	0.0069957	-18	GGATGGTGTCGATCTCCTGAACTCGTGATCCACCCGCCTCGGCCTCCTAAAGTGCTGGGATTACAGATGTGAGCCACCGCACCTGG---------TAAT---------CTCATACCTATCCCTATTGGCAGTGTCTTAGTTTTATTTTTTATTATCTTTATTGTGGCAGCCATTATTCCTGTCTC	hg38:chr12:88101103-88101287(-)
22	mixed_indel	0.0069957	-8	GGATGGTGTCGATCTCCTGAACTCGTGATCCACCCGCCTCGGCCTCCTAAAGTGCTGGGATTACAGATGTGAGCCACCGCACCTGGCCCCAG-----ATAG---ATATCTCATACCTATCCCTATTGGCAGTGTCTTAGTTTTATTTTTTATTATCTTTATTGTGGCAGCCATTATTCCTGTCTC	hg38:chr12:88101103-88101287(-)
21	mixed_indel	0.00667771	-15	GGATGGTGTCGATCTCCTGAACTCGTGATCCACCCGCCTCGGCCTCCTAAAGTGCTGGGATTACAGATGTGAGCCACCGCACCTGGC--------TAATT---A----CTCATACCTATCCCTATTGGCAGTGTCTTAGTTTTATTTTTTATTATCTTTATTGTGGCAGCCATTATTCCTGTCTC	hg38:chr12:88101103-88101287(-)
21	mixed_indel	0.00667771	-14	GGATGGTGTCGATCTCCTGAACTCGTGATCCACCCGCCTCGGCCTCCTAAAGTGCTGGGATTACAGATGTGAGCCACCGCACCTGGCCCCAGTTGTAA--G------------ACCTATCCCTATTGGCAGTGTCTTAGTTTTATTTTTTATTATCTTTATTGTGGCAGCCATTATTCCTGTCTC	hg38:chr12:88101103-88101287(-)
21	mixed_indel	0.00667771	-9	GGATGGTGTCGATCTCCTGAACTCGTGATCCACCCGCCTCGGCCTCCTAAAGTGCTGGGATTACAGATGTGAGCCACCGCACCTGGCCCCAGTTGTAATTGTGA-T--------CCTATCCCTATTGGCAGTGTCTTAGTTTTATTTTTTATTATCTTTATTGTGGCAGCCATTATTCCTGTCTC	hg38:chr12:88101103-88101287(-)
21	mixed_indel	0.00667771	9	GGATGGTGTCGATCTCCTGAACTCGTGATCCACCCGCCTCGGCCTCCTAAAGTGCTGGGATTACAGATGTGAGCCACCGCACCTGGCCCCAGTTGTAATTGGGGCCCCAGTTGTA-ATCTCATACCTATCCCTATTGGCAGTGTCTTAGTTTTATTTTTTATTATCTTTATTGTGGCAGCCATTATTCCTGTCTC	hg38:chr12:88101103-88101287(-)
20	mixed_indel	0.00635973	-19	GGATGGTGTCGATCTCCTGAACTCGTGATCCACCCGCCTCGGCCTCCTAAAGTGCTGGGATTACAGATGTGAGCCACCGCACCTGGCCCCA------ATT-------------ACCTATCCCTATTGGCAGTGTCTTAGTTTTATTTTTTATTATCTTTATTGTGGCAGCCATTATTCCTGTCTC	hg38:chr12:88101103-88101287(-)
20	mixed_indel	0.00635973	-15	GGATGGTGTCGATCTCCTGAACTCGTGATCCACCCGCCTCGGCCTCCTAAAGTGCTGGGATTACAGATGTGAGCCACCGCACCTGG------TTGTAAT---------CTCATACCTATCCCTATTGGCAGTGTCTTAGTTTTATTTTTTATTATCTTTATTGTGGCAGCCATTATTCCTGTCTC	hg38:chr12:88101103-88101287(-)
20	mixed_indel	0.00635973	-9	GGATGGTGTCGATCTCCTGAACTCGTGATCCACCCGCCTCGGCCTCCTAAAGTGCTGGGATTACAGATGTGAGCCACCGCACCTGGCCCCAGTTGTAA-----A----CTCATACCTATCCCTATTGGCAGTGTCTTAGTTTTATTTTTTATTATCTTTATTGTGGCAGCCATTATTCCTGTCTC	hg38:chr12:88101103-88101287(-)
20	mixed_indel	0.00635973	-7	GGATGGTGTCGATCTCCTGAACTCGTGATCCACCCGCCTCGGCCTCCTAAAGTGCTGGGATTACAGATGTGAGCCACCGCACCTGGCCCCAGT---AATAGGGAAT----CATACCTATCCCTATTGGCAGTGTCTTAGTTTTATTTTTTATTATCTTTATTGTGGCAGCCATTATTCCTGTCTC	hg38:chr12:88101103-88101287(-)
20	mixed_indel	0.00635973	-4	GGATGGTGTCGATCTCCTGAACTCGTGATCCACCCGCCTCGGCCTCCTAAAGTGCTGGGATTACAGATGTGAGCCACCGCACCTGGCCCCAGTTGTAATTGT-AAT--CTCATACCTATCC-TATTGGCAGTGTCTTAGTTTTATTTTTTATTATCTTTATTGTGGCAGCCATTATTCCTGTCTC	hg38:chr12:88101103-88101287(-)
20	mixed_indel	0.00635973	3	GGATGGTGTCGATCTCCTGAACTCGTGATCCACCCGCCTCGGCCTCCTAAAGTGCTGGGATTACAGATGTGAGCCACCGCACCTGGCCCCAGTTGTAATTGGGTACA-CTGTGCCATACCTATCCCTATTGGCAGTGTCTTAGTTTTATTTTTTATTATCTTTATTGTGGCAGCCATTATTCCTGTCTC	hg38:chr12:88101103-88101287(-)
19	mixed_indel	0.00604174	-25	GGATGGTGTCGATCTCCTGAACTCGTGATCCACCCGCCTCGGCCTCCTAAAGTGCTGGGATTACAGATGTGAGCCACCGCACCTGGCCCCAGTTGTAATTG--A----------------------GGTA-TGTCTTAGTTTTATTTTTTATTATCTTTATTGTGGCAGCCATTATTCCTGTCTC	hg38:chr12:88101103-88101287(-)
19	mixed_indel	0.00604174	-14	GGATGGTGTCGATCTCCTGAACTCGTGATCCACCCGCCTCGGCCTCCTAAAGTGCTGGGATTACAGATGTGAGCCACCGCACCTGGCCC-AGT-------------ATCTCATACCTATCCCTATTGGCAGTGTCTTAGTTTTATTTTTTATTATCTTTATTGTGGCAGCCATTATTCCTGTCTC	hg38:chr12:88101103-88101287(-)
19	mixed_indel	0.00604174	-4	GGATGGTGTCGATCTCCTGAACTCGTGATCCACCCGCCTCGGCCTCCTAAAGTGCTGGGATTACAGATGTGAGCCACCGCACCTGGCCCCAGTTGTAATTTT---T-TCTCATACCTATCCCTATTGGCAGTGTCTTAGTTTTATTTTTTATTATCTTTATTGTGGCAGCCATTATTCCTGTCTC	hg38:chr12:88101103-88101287(-)
19	mixed_indel	0.00604174	-3	GGATGGTGTCGATCTCCTGAACTCGTGATCCACCCGCCTCGGCCTCCTAAAGTGCTGGGATTACAGATGTGAGCCACCGCACCTGGCCCCAGTTGTAATTGTGAAT--CTCATACCTATCCCTATTGGCAGTGTCTTAGTTTTATTTTT-ATTATCTTTATTGTGGCAGCCATTATTCCTGTCTC	hg38:chr12:88101103-88101287(-)
18	mixed_indel	0.00572375	-33	GGATGGTGTCGATCTCCTGAACTCGTGATCCACCCGCCTCGGCCTCCTAAAGTGCTGGGATTACAGATGTGAGCCACCGCA---------------A------------------CTATCCCTATTGGCAGTGTCTTAGTTTTATTTTTTATTATCTTTATTGTGGCAGCCATTATTCCTGTCTC	hg38:chr12:88101103-88101287(-)
18	mixed_indel	0.00572375	-9	GGATGGTGTCGATCTCCTGAACTCGTGATCCACCCGCCTCGGCCTCCTAAAGTGCTGGGATTACAGATGTGAGCCACCGCACCTGGCCCCAGTTGTAATTGTGAATGAATATCTCATACCTATCCCTATTGGCAGTGTCTTAGTTTTATTTTT-------------GTGGCAGCCATTATTCCTGTCTC	hg38:chr12:88101103-88101287(-)
18	mixed_indel	0.00572375	-9	GGATGGTGTCGATCTCCTGAACTCGTGATCCACCCGCCTCGGCCTCCTAAAGTGCTGGGATTACAGATGTGAGCCACCGCACCTGGCCCCAGTTGTA---GT------CTCATACCTATCCCTATTGGCAGTGTCTTAGTTTTATTTTTTATTATCTTTATTGTGGCAGCCATTATTCCTGTCTC	hg38:chr12:88101103-88101287(-)
18	mixed_indel	0.00572375	-7	GGATGGTGTCGATCTCCTGAACTCGTGATCCACCCGCCTCGGCCTCCTAAAGTGCTGGGATTACAGATGTGAGCCACCGCACCTGGCCCCAGTTGT----GT-AAT--CTCATACCTATCCCTATTGGCAGTGTCTTAGTTTTATTTTTTATTATCTTTATTGTGGCAGCCATTATTCCTGTCTC	hg38:chr12:88101103-88101287(-)
17	mixed_indel	0.00540577	-23	GGATGGTGTCGATCTCCTGAACTCGTGATCCACCCGCCTCGGCCTCCTAAAGTGCTGGGATTACAGATGTGAGCCACCGCACCTGGCCCCAG--GTA---------------------TCCCTATTGGCAGTGTCTTAGTTTTATTTTTTATTATCTTTATTGTGGCAGCCATTATTCCTGTCTC	hg38:chr12:88101103-88101287(-)
17	mixed_indel	0.00540577	-19	GGATGGTGTCGATCTCCTGAACTCGTGATCCACCCGCCTCGGCCTCCTAAAGTGCTGGGATTACAGATGTGAGCCACCGCACCTGGCCCCAGTTGTAATTGT---T----------------TATTGGCAGTGTCTTAGTTTTATTTTTTATTATCTTTATTGTGGCAGCCATTATTCCTGTCTC	hg38:chr12:88101103-88101287(-)
17	mixed_indel	0.00540577	-18	GGATGGTGTCGATCTCCTGAACTCGTGATCCACCCGCCTCGGCCTCCTAAAGTGCTGGGATTACAGATGTGAGCCACCGCACCTGGCCCCAGTTGTAATTGTGA-T----------------T-TTGGCAGTGTCTTAGTTTTATTTTTTATTATCTTTATTGTGGCAGCCATTATTCCTGTCTC	hg38:chr12:88101103-88101287(-)
17	mixed_indel	0.00540577	-15	GGATGGTGTCGATCTCCTGAACTCGTGATCCACCCGCCTCGGCCTCCTAAAGTGCTGGGATTACAGATGTGAGCCACCGCACCTGGCCCCAGTTGT----GT-----------ACCTATCCCTATTGGCAGTGTCTTAGTTTTATTTTTTATTATCTTTATTGTGGCAGCCATTATTCCTGTCTC	hg38:chr12:88101103-88101287(-)
17	mixed_indel	0.00540577	-13	GGATGGTGTCGATCTCCTGAACTCGTGATCCACCCGCCTCGGCCTCCTAAAGTGCTGGGATTACAGATGTGAGCCACCGCACCTGGCCCCAGTTGTAATTGT-AAT------------TCCCTATTGGCAGTGTCTTAGTTTTATTTTTTATTATCTTTATTGTGGCAGCCATTATTCCTGTCTC	hg38:chr12:88101103-88101287(-)
17	mixed_indel	0.00540577	-10	GGATGGTGTCGATCTCCTGAACTCGTGATCCACCCGCCTCGGCCTCCTAAAGTGCTGGGATTACAGATGTGAGCCACCGCACCTGGCCCCAGTTG-----G-----ATCTCATACCTATCCCTATTGGCAGTGTCTTAGTTTTATTTTTTATTATCTTTATTGTGGCAGCCATTATTCCTGTCTC	hg38:chr12:88101103-88101287(-)
17	mixed_indel	0.00540577	-6	GGATGGTGTCGATCTCCTGAACTCGTGATCCACCCGCCTCGGCCTCCTAAAGTGCTGGGATTACAGATGTGAGCCACCGCACCTGGCCCCAGTTGTAATT---ACAGA----ATACCTATCCCTATTGGCAGTGTCTTAGTTTTATTTTTTATTATCTTTATTGTGGCAGCCATTATTCCTGTCTC	hg38:chr12:88101103-88101287(-)
17	mixed_indel	0.00540577	-5	GGATGGTGTCGATCTCCTGAACTCGTGATCCACCCGCCTCGGCCTCCTAAAGTGCTGGGATTACAGATGTGAGCCACCGCACCTGGCCCCAGTTACAACTG---ATATC--ATACCTATCCCTATTGGCAGTGTCTTAGTTTTATTTTTTATTATCTTTATTGTGGCAGCCATTATTCCTGTCTC	hg38:chr12:88101103-88101287(-)
17	mixed_indel	0.00540577	-1	GGATGGTGTCGATCTCCTGAACTCGTGATCCACCCGCCTCGGCCTCCTAAAGTGCTGGGATTACAGATGTGAGCCACCGCACCTGGCCCCAGTTGTAATTAGGT-AAT--CTCATACCTATCCCTATTGGCAGTGTCTTAGTTTTATTTTTTATTATCTTTATTGTGGCAGCCATTATTCCTGTCTC	hg38:chr12:88101103-88101287(-)
16	mixed_indel	0.00508778	-15	GGATGGTGTCGATCTCCTGAACTCGTGATCCACCCGCCTCGGCCTCCTAAAGTGCTGGGATTACAGATGTGAGCCACCGCACCTGGCCCCAG--GTA--------TAT-----ACCTATCCCTATTGGCAGTGTCTTAGTTTTATTTTTTATTATCTTTATTGTGGCAGCCATTATTCCTGTCTC	hg38:chr12:88101103-88101287(-)
16	mixed_indel	0.00508778	-13	GGATGGTGTCGATCTCCTGAACTCGTGATCCACCCGCCTCGGCCTCCTAAAGTGCTGGGATTACAGATGTGAGCCACCGCACCTGGCCCCAGTTGTAATTGTGA-TATC------------CTATTGGCAGTGTCTTAGTTTTATTTTTTATTATCTTTATTGTGGCAGCCATTATTCCTGTCTC	hg38:chr12:88101103-88101287(-)
15	mixed_indel	0.00476979	-46	GGATGGTGTCGATCTCCTGAACTCGTGATCCACCCGCCTCGGCCTCCTAAAGTGCTGGGATTACAGATGTGAGCCACCGCACCTGGCCCC--------------------CA--------------------------GTTTTATTTTTTATTATCTTTATTGTGGCAGCCATTATTCCTGTCTC	hg38:chr12:88101103-88101287(-)
15	mixed_indel	0.00476979	-18	GGATGGTGTCGATCTCCTGAACTCGTGATCCACCCGCCTCGGCCTCCTAAAGTGCTGGGATTACAGATGTGAGCCACCGCACCTGGCCCCAGT---------------CT---ACCTATCCCTATTGGCAGTGTCTTAGTTTTATTTTTTATTATCTTTATTGTGGCAGCCATTATTCCTGTCTC	hg38:chr12:88101103-88101287(-)
15	mixed_indel	0.00476979	-17	GGATGGTGTCGATCTCCTGAACTCGTGATCCACCCGCCTCGGCCTCCTAAAGTGCTGGGATTACAGATGTGAGCCACCGCACCTGGCCCCAGTTGTA-------------CATA----TCCCTATTGGCAGTGTCTTAGTTTTATTTTTTATTATCTTTATTGTGGCAGCCATTATTCCTGTCTC	hg38:chr12:88101103-88101287(-)
15	mixed_indel	0.00476979	-7	GGATGGTGTCGATCTCCTGAACTCGTGATCCACCCGCCTCGGCCTCCTAAAGTGCTGGGATTACAGATGTGAGCCACCGCACCTGGCCCCAGTTGTAATTGT-AAT------TACCTATCCCTATTGGCAGTGTCTTAGTTTTATTTTTTATTATCTTTATTGTGGCAGCCATTATTCCTGTCTC	hg38:chr12:88101103-88101287(-)
15	mixed_indel	0.00476979	-5	GGATGGTGTCGATCTCCTGAACTCGTGATCCACCCGCCTCGGCCTCCTAAAGTGCTGGGATTACAGATGTGAGCCACCGCACCTGGCCCCAGTTGTAATTTTGTAAT------TACCTATCCCTATTGGCAGTGTCTTAGTTTTATTTTTTATTATCTTTATTGTGGCAGCCATTATTCCTGTCTC	hg38:chr12:88101103-88101287(-)
15	mixed_indel	0.00476979	11	GGATGGTGTCGATCTCCTGAACTCGTGATCCACCCGCCTCGGCCTCCTAAAGTGCTGGGATTACAGATGTGAGCCACCGCACCTGGCCCCAGTTGTAATTGTGACTCATAATTTAGTAGGTCATACCTATCCCTATTGGCAGTGTCTTAGTTTTATTTTTTATTATCTTTATTGTGGCAGCCATTATTCCTGTCTC	hg38:chr12:88101103-88101287(-)
14	mixed_indel	0.00445181	-47	GGATGGTGTCGATCTCCTGAACTCGTTATCCGTCTGCCTCGGCCTTCC-AATGTGCTGGGATTACA-----------------------------------------------TACCTATCCCTATTGGCAGTGTCTTAGTTTTATTTTTTATTATCTTTATTGTGGCAGCCATTATTCCTGTCTC	hg38:chr12:88101103-88101287(-)
14	mixed_indel	0.00445181	-33	GGATGGTGTCGATCTCCTGAACTCGTGATCCACCCGCCTCGGCCTCCTAAAGTGCTGGGATTACAGATGTGAGCCACCGCACCT-----------------------------ACC----CCTATTGGCAGTGTCTTAGTTTTATTTTTTATTATCTTTATTGTGGCAGCCATTATTCCTGTCTC	hg38:chr12:88101103-88101287(-)
14	mixed_indel	0.00445181	-21	GGATGGTGTCGATCTCCTGAACTCGTGATCCACCCGCCTCGGCCTCCTAAAGTGCTGGGATTACAGATGTGAGCCACCGCACCTGGCCCCAGTTGTAA----------C----------CCC-ATTGGCAGTGTCTTAGTTTTATTTTTTATTATCTTTATTGTGGCAGCCATTATTCCTGTCTC	hg38:chr12:88101103-88101287(-)
14	mixed_indel	0.00445181	-17	GGATGGTGTCGATCTCCTGAACTCGTGATCCACCCGCCTCGGCCTCCTAAAGTGCTGGGATTACAGATGTGAGCCACCGCACCTGGCCCCAGTTGTAATTGT-----------ACCTAT------TGGCAGTGTCTTAGTTTTATTTTTTATTATCTTTATTGTGGCAGCCATTATTCCTGTCTC	hg38:chr12:88101103-88101287(-)
14	mixed_indel	0.00445181	-6	GGATGGTGTCGATCTCCTGAACTCGTGATCCACCCGCCTCGGCCTCCTAAAGTGCTGGGATTACAGATGTGAGCCACCGCACCTGGCCCCAGTTG---------ATAGGGGCTCATACCTATCCCTATTGGCAGTGTCTTAGTTTTATTTTTTATTATCTTTATTGTGGCAGCCATTATTCCTGTCTC	hg38:chr12:88101103-88101287(-)
14	mixed_indel	0.00445181	-4	GGATGGTGTCGATCTCCTGAACTCGTGATCCACCCGCCTCGGCCTCCTAAAGTGCTGGGATTACAGATGTGAGCCACCGCACCTGGCCCCAGTTGTAATTGT-ATTA---CATACCTATCCCTATTGGCAGTGTCTTAGTTTTATTTTTTATTATCTTTATTGTGGCAGCCATTATTCCTGTCTC	hg38:chr12:88101103-88101287(-)
14	mixed_indel	0.00445181	2	GGATGGTGTCGATCTCCTGAACTCGTGATCCACCCGCCTCGGCCTCCTAAAGTGCTGGGATTACAGATGTGAGCCACCGCACCTGGCCCCAGTTGTAATT---A------CATACCTATCCCTATTGGCAGTGTCTTAGTTTTATTTTTTATTATCTTTTTATTATCTTTATTGTGGCAGCCATTATTCCTGTCTC	hg38:chr12:88101103-88101287(-)
13	mixed_indel	0.00413382	-12	GGATGGTGTCGATCTCCTGAACTCGTGATCCACCCGCCTCGGCCTCCTAAAGTGCTGGGATTACAGATGTGAGCCACCGCACCTGGCCCCAGTTGTAATT---A----C-----CCTATCCCTATTGGCAGTGTCTTAGTTTTATTTTTTATTATCTTTATTGTGGCAGCCATTATTCCTGTCTC	hg38:chr12:88101103-88101287(-)
13	mixed_indel	0.00413382	-9	GGATGGTGTCGATCTCCTGAACTCGTGATCCACCCGCCTCGGCCTCCTAAAGTGCTGGGATTACAGATGTGAGCCACCGCACCTGGCCCCAGTTGTAATTGTGAAT--CT---ACC----CCTATTGGCAGTGTCTTAGTTTTATTTTTTATTATCTTTATTGTGGCAGCCATTATTCCTGTCTC	hg38:chr12:88101103-88101287(-)
13	mixed_indel	0.00413382	-3	GGATGGTGTCGATCTCCTGAACTCGTGATCCACCCGCCTCGGCCTCCTAAAGTGCTGGGATTACAGATGTGAGCCACCGCACCTGGCCCCAGTTGTAATTGTGAAT--C-CATACCTATCCCTATTGGCAGTGTCTTAGTTTTATTTTTTATTATCTTTATTGTGGCAGCCATTATTCCTGTCTC	hg38:chr12:88101103-88101287(-)
13	mixed_indel	0.00413382	1	GGATGGTGTCGATCTCCTGAACTCGTGATCCACCCGCCTCGGCCTCCTAAAGTGCTGGGATTACAGATGTGAGCCACCGCACCTGGCCCCAGTTGTAATTG-GA-TAGGATCTCATACCTATCCCTATTGGCAGTGTCTTAGTTTTATTTTTTATTATCTTTATTGTGGCAGCCATTATTCCTGTCTC	hg38:chr12:88101103-88101287(-)
13	mixed_indel	0.00413382	3	GGATGGTGTCGATCTCCTGAACTCGTGATCCACCCGCCTCGGCCTCCTAAAGTGCTGGGATTACAGATGTGAGCCACCGCACCTGGCCC-AGTTGTAATTGTGAATGAATATCTCATACCTATCCCTATTGGCAGTGTCTTAGTTTTATTTTTTATTATCTTTATTGTGGCAGCCATTATTCCTGTCTC	hg38:chr12:88101103-88101287(-)
13	mixed_indel	0.00413382	3	GGATGGTGTCGATCTCCTGAACTCGTGATCCACCCGCCTCGGCCTCCTAA-GTGCTGGGATTACAGATGTGAGCCACCGCACCTGGCCCCAGTTGTAATTGTGAATGAATATCTCATACCTATCCCTATTGGCAGTGTCTTAGTTTTATTTTTTATTATCTTTATTGTGGCAGCCATTATTCCTGTCTC	hg38:chr12:88101103-88101287(-)
13	mixed_indel	0.00413382	43	GGATGGTGTCGATCTCCTGAACTCGTGATCCACCCGCCTCGGCCTCCTAAAGTGCTGGGATTACAGATGTGAGCCACCGCACCTGGCCCCAGTTGTAATTGTAATCTCATACCTATCCCTATTGGCAGTGTCTTAGTTTTGTAATTGTAATCTCATACCTATCCCTATTGGCAGTGTCTTAGTTTTATTTTTTATTATCTTTATTGTGGCAGCCATTATTCCTGTCTC	hg38:chr12:88101103-88101287(-)
12	mixed_indel	0.00381584	-18	GGATGGTGTCGATCTCCTGAACTCGTGATCCACCCGCCTCGGCCTCCTAAAGTGCTGGGATTACAGATGTGAGCCACCGCACCTGGCCCCAGT-GTA-----------------CCTATCCCTATTGGCAGTGTCTTAGTTTTATTTTTTATTATCTTTATTGTGGCAGCCATTATTCCTGTCTC	hg38:chr12:88101103-88101287(-)
12	mixed_indel	0.00381584	-15	GGATGGTGTCGATCTCCTGAACTCGTGATCCACCCGCCTCGGCCTCCTAAAGTGCTGGGATTACAGATGTGAGCCACCGCACCTGGCCCCAGTTG-AAT--------------ACCTATCCCTATTGGCAGTGTCTTAGTTTTATTTTTTATTATCTTTATTGTGGCAGCCATTATTCCTGTCTC	hg38:chr12:88101103-88101287(-)
12	mixed_indel	0.00381584	-10	GGATGGTGTCGATCTCCTGAACTCGTGATCCRCCCGCCTCGGCCTCCTAAAGTGCTGGGATTACAGATGTGAGCCACCGCACCTGGCCCCAG----A---G---ATATCTCATACCTATCCCTATTGGCAGTGTCTTAGTTTTATTTTTTATTATCTTTATTGTGGCAGCCATTATTCCTGTCTC	hg38:chr12:88101103-88101287(-)
12	mixed_indel	0.00381584	-9	GGATGGTGTCGATCTCCTGAACTCGTGATCCACCCGCCTCGGCCTCCTAAAGTGCTGGGATTACAGATGTGAGCCACCGCACCTGGCCCCAGTTGT------GA---TCTCATACCTATCCCTATTGGCAGTGTCTTAGTTTTATTTTTTATTATCTTTATTGTGGCAGCCATTATTCCTGTCTC	hg38:chr12:88101103-88101287(-)
12	mixed_indel	0.00381584	-2	GGATGGTGTCGATCTCCTGAACTCGTGATCCACCCGCCTCGGCCTCCTAAAGTGCTGGGATTACAGATGTGAGCCACCGCACCTGGCCCCAGTTGTAATTGTGAATTA---CATACCTATCCCTATTGGCAGTGTCTTAGTTTTATTTTTTATTATCTTTATTGTGGCAGCCATTATTCCTGTCTC	hg38:chr12:88101103-88101287(-)
12	mixed_indel	0.00381584	0	GGATGGTGTCGATCTCCTGAACTYRTGATCYRCCYRCYTCRGCCTCCCAAAGTGCTRGGATTACAGGCATG--AGCCACYGCACCTGGCCCCAGTTGTAATTGTGAATATCTCATACCTATCCCTATTGGCAGTGTCTTAGTTTTATTTTTTATTATCTTTATTGTGGCAGCCATTATTCCTGTCTC	hg38:chr12:88101103-88101287(-)
12	mixed_indel	0.00381584	4	GGATGGTGTCGATCTCCTGAACTCGTGATCCACCCGCCTCGGCCTCCTAAAGTGCTGGGATTACAGATGTGAGCCACCGCACCTGGCCCCAGTTGTAATTATGAATGAATATCTCATACCTATCCCTATTGGCAGTGTCTTAGTTTTATTTTTTATTATCTTTATTGTGGCAGCCATTATTCCTGTCTC	hg38:chr12:88101103-88101287(-)
11	mixed_indel	0.00349785	-16	GGATGGTGTCGATCTCCTGAACTCGTGATCCACCCGCCTCGGCCTCCTAAAGTGCTGGGATTACAGATGTGAGCCACCGCACCTGGCCCCAG-----ATT-----------ATACCTATCCCTATTGGCAGTGTCTTAGTTTTATTTTTTATTATCTTTATTGTGGCAGCCATTATTCCTGTCTC	hg38:chr12:88101103-88101287(-)
11	mixed_indel	0.00349785	-14	GGATGGTGTCGATCTCCTGAACTCGTGATCCACCCGCCTCGGCCTCCTAAAGTGCTGGGATTACAGATGTGAGCCACCGCACCTGGCCCCAGTTGTAATT-------------ACCTATCCCTATTGGCAGTGTCTTAGTTTTATTTTT-ATTATCTTTATTGTGGCAGCCATTATTCCTGTCTC	hg38:chr12:88101103-88101287(-)
11	mixed_indel	0.00349785	-11	GGATGGTGTCGATCTCCTGAACTCGTGATCCACCCGCCTCGGCCTCCTAAAGTGCTGGGATTACAGATGTGAGCCACCGCACCTGGCCCCAGTTGTAATT---AAG--------CCTATCCCTATTGGCAGTGTCTTAGTTTTATTTTTTATTATCTTTATTGTGGCAGCCATTATTCCTGTCTC	hg38:chr12:88101103-88101287(-)
11	mixed_indel	0.00349785	2	GGATGGTGTCGATCTCCTGAACTCGTGATCCACCCGCCTCGGCCTCCTAAAGTGCTGGGATTACAGATGTGAGCCACCGCACCTGGCCCCAGTTGTAATTGTGAAGAATATCTCATACCTATCCCTATTGGCAGTGTCTTAGTTTTATTTTT-ATTATCTTTATTGTGGCAGCCATTATTCCTGTCTC	hg38:chr12:88101103-88101287(-)
11	mixed_indel	0.00349785	2	GGATGGTGTCGATCTCCTGAACTCGTGATCCACCCGCCTCGGCCTCCTAAAGTGCTGGGATTACAGATGTGAGCCACCGCACCTGGCCCCAGTTGTAATTGTGGATATATCTCATACCTATCCCTATTGGCAGTGTCTTAGTTTTATTTTTTATTATCTTTATTGTGGCAGCCATTATTCCTGTCTC	hg38:chr12:88101103-88101287(-)
11	mixed_indel	0.00349785	3	GGATGGTGTCGATCTCCTGAACTCGTGATCCACCCGCCTCGGCCTCCTAAAGTGCTGGGATTACAGATGTGAGCCACCGCACCTGGCCCCAGTTGTAATTGTATGTAATATCTCATACCTATCCCTATTGGCAGTGTCTTAGTTTTATTTTTTATTATCTTTATTGTGGCAGCCATTATTCCTGTCTC	hg38:chr12:88101103-88101287(-)
10	mixed_indel	0.00317986	-49	GGATGGTGTCGATCTCCTGAACTCGTGATCCACCCGCCTCGGCCTCCTAAAGTGCTGGGATTACAGATGTGAGC------------------TT-------------------------------TGGCAGTGTCTTAGTTTTATTTTTTATTATCTTTATTGTGGCAGCCATTATTCCTGTCTC	hg38:chr12:88101103-88101287(-)
10	mixed_indel	0.00317986	-33	GGATGGTGTCGATCTCCTGAACTCGTGATCCACCCGCCTCGGCCTCCTAAAGTGCTGGGATTACAGATGTGAGCCACCGCACCTGGCCCCAGTTG--------------------------------GCAGTGTCTTAGTTTTATTTTT-ATTATCYTTATTGTGGCAGCCATTATTCCTGTCTC	hg38:chr12:88101103-88101287(-)
10	mixed_indel	0.00317986	-30	GGATGGTGTCGATCTCCTGAACTCGTGATCCACCCGCCTCGGCCTCCTAAAGTGCTGGGATTACAGATGTGAGCCACCGCACCTGGCCCCAGTTGT-----------------------------TGGCAGTGTCTTAGTTTTATTTTT-ATTATCTTTATTGTGGCAGCCATTATTCCTGTCTC	hg38:chr12:88101103-88101287(-)
10	mixed_indel	0.00317986	-29	GGATGGTGTCGATCTCCTGAACTCGTGATCCACCCGCCTCGGCCTCCTAAAGTGCTGGGATTACAGATGTGAGCCACCGCACCTGGCCCCAGT---AATTG--------------------------GCAGTGTCTTAGTTTTATTTTTTATTATCTTTATTGTGGCAGCCATTATTCCTGTCTC	hg38:chr12:88101103-88101287(-)
10	mixed_indel	0.00317986	-6	GGATGGTGTCGATCTCCTGAACTCGTGATCCACCCGCCTCGGCCTCCTAAAGTGCTGGGATTACAGATGTGAGCCACCGCACCTGGCCC------TAATTTTTTT---TTTCTCATACCTATCCCTATTGGCAGTGTCTTAGTTTTATTTTTTATTATCTTTATTGTGGCAGCCATTATTCCTGTCTC	hg38:chr12:88101103-88101287(-)
10	mixed_indel	0.00317986	6	GGATGGTGTCGATCTCCTGAACTCAGGTGATCYDCCCRCCTCRGCCTCCYAAAGTGCTGGGATTACAGATGTGAGCCACCGCACCTGGCCCCAGTTGTAATTGTGAATGAATATCTCATACCTATCCCTATTGGCAGTGTCTTAGTTTTATTTTTTATTATCTTTATTGTGGCAGCCATTATTCCTGTCTC	hg38:chr12:88101103-88101287(-)
10	mixed_indel	0.00317986	18	GGATGGTGTCGATCTCCTGAACTCGTGATCCACCCGCCTCGGCCTCCTAAAGTGCTCCACCCGCCTCGGCCTCCTAAAGTGCTGGGATTACAGATGTGAGCCACCGCACCTGGCCCCAGTTGTAATTGTGAAT---------CTATCCCTATTGGCAGTGTCTTAGTTTTATTTTTTATTATCTTTATTGTGGCAGCCATTATTCCTGTCTC	hg38:chr12:88101103-88101287(-)
9	mixed_indel	0.00286188	-34	GGATGGTGTCGATCTCCTGAACTCGTGATCCACCCGCCTCGGCCTCCTAAAGTGCTGGGATTACAGATGWGAGCCACCGCACCT---------------------------------ATCCCTATTGGCAGTGTCTTAGTTTTATTTTT-ATTATCTTTATTGTGGCAGCCATTATTCCTGTCTC	hg38:chr12:88101103-88101287(-)
9	mixed_indel	0.00286188	-34	GGATGGTGTCGATCTCCTGAACTCGTGATCCACCCGCCTCGGCCTCCTAAAGTGCTGGGATTACAGATGTGAGCCACCGCACCT------AG---------------------------CCCTATTGGCAGTGTCTTAGTTTTATTTTT-ATTATCTTTATTGTGGCAGCCATTATTCCTGTCTC	hg38:chr12:88101103-88101287(-)
9	mixed_indel	0.00286188	-31	GGATGGTGTCGATCTCCTGAACTCGYGATCCACCCGCCTCGGCCTCCTAAAGTGCTGGGATTACAGATGTGAGCCACCGCACCTGGCCCC-GT------------------------------ATTGGCAGTGTCTTAGTTTTATTTTTTATTATCTTTATTGTGGCAGCCATTATTCCTGTCTC	hg38:chr12:88101103-88101287(-)
9	mixed_indel	0.00286188	-20	GGATGGTGTCGATCTCCTGAACTCGTGATCCACCCGCCTCGGCCTCCTAAAGTGCTGGGATTACAGATGTGAGCCACCGCACCTGGCCCCAGTTGTA----------TC----------CCCTATTGGCAGTGTCTTAGTTTTATTTTTTATTATCTTTATTGTGGCAGCCATTATTCCTGTCTC	hg38:chr12:88101103-88101287(-)
9	mixed_indel	0.00286188	-14	GGATGGTGTCGATCTCCTGAACTCGTGATCCACCCGCCTCGGCCTCCTAAAGTGCTGGGATTACAGATGTGAGCCACCGCACCTGGCCCCAGTTGTAA-----AA---------CCTATCCCTATTGGCAGTGTCTTAGTTTTATTTTTTATTATCTTTATTGTGGCAGCCATTATTCCTGTCTC	hg38:chr12:88101103-88101287(-)
9	mixed_indel	0.00286188	-10	GGATGGTGTCGATCTCCTGAACTCGTGATCCACCCGCCTCGGCCTCCTAAAGTGCTGGGATTACAGRTGTGAGCCACCGCACCTGGCCCCAGTTGTAATTGTGAAT---------CTATCCCTATTGGCAGTGTCTTAGTTTTATTTTT-ATTATCTTTATTGTGGCAGCCATTATTCCTGTCTC	hg38:chr12:88101103-88101287(-)
9	mixed_indel	0.00286188	-7	GGATGGTGTCGATCTCCTGAACTCGTGATCCACCCGCCTCGGCCTCCTAAAGTGCTGGGATTACAGATGTGAGYCACCGCACCTGGCCCCAGTTGTAATTGT------CTCATACCTATCCCTATTGGCAGTGTCTTAGTWTTATTTTT-ATTATCTTTATTGTGGCAGCCATTATTCCTGTCTC	hg38:chr12:88101103-88101287(-)
9	mixed_indel	0.00286188	-6	GGATGGTGTCGATCTCCTGAACTCGTGATCCACCCGCCTCGGCCTCCTAAAGTGCTGGGATTACAGATGTGAGCCACCGCACCTGGCCCCAGTTGT---TGT-AAT--CTCATACCTATCCCTATTGGCAGTGTCTTAGTTTTATTTTTTATTATCTTTATTGTGGCAGCCATTATTCCTGTCTC	hg38:chr12:88101103-88101287(-)
9	mixed_indel	0.00286188	1	GGATGGTGTCGATCTCCTGAACTCGTGATCCACCCGCCTCGGCCTCCTAAAGTGCTGGGATTACAGATGTGAGCCACCGCACCTGGCCCCACCTAACCCCAGTTGTAAT---------CTCATACCTATCCCTATTGGCAGTGTCTTAGTTTTATTTTTTATTATCTTTATTGTGGCAGCCATTATTCCTGTCTC	hg38:chr12:88101103-88101287(-)
9	mixed_indel	0.00286188	4	GGATGGTGTCGATCTCCTGAACTYGTGATCYRCCYRCYTCRGCSTCCYRAAGTGYTGRGATTASAGGCATG--ARCCRCBGCVCCTGGCCCCAGTTGTAATTGTGAATGAATATCTCATACCTATCCCTATTGGCAGTGTCTTAGTTTTATTTTTTATTATCTTTATTGTGGCAGCCATTATTCCTGTCTC	hg38:chr12:88101103-88101287(-)
8	mixed_indel	0.00254389	-30	GGATGGTGTCGATCTCCTGAACTCGTGATCCACCCGCCTYGGCCTCCTAAAGTGCTGGGATTACAGATGTGAGCCACCGCACCTGGCCCCAGTTGTA---GT--------------T-------------GTGTCTTAGTTTTATTTTTTRTTATCTTTATTGTGGCAGCCATTATTCCTGTCTC	hg38:chr12:88101103-88101287(-)
8	mixed_indel	0.00254389	-24	GGATGGTGTCGATCTCCTGAACTCGTGATCCACCCGCCTCGGCCTCCTAAAGTGCTGGGATTACAGATGTGAGCCACCGCACCTGGYCCCAGT-------------ATC-----CCTATC------GGCAGTGTCTTAGTTTTATTTTTTATTATCTTTATTGTGGCAGCCATTATTCCTGTCTC	hg38:chr12:88101103-88101287(-)
8	mixed_indel	0.00254389	-15	GGATGGTGTCGATCTCCTGAACTCGTGATCCACCCGCCTCGGCCTCCTAAAGTGCTGGGATTACAGATGTGAGCCACCGCACCTGGCCCCAGTTGTAATTGT-AA-ATCT-------------ATTGGCAGTGTCTTAGTTTTATTTTTTATTATCTTTATTGTGGCAGCCATTATTCCTGTCTC	hg38:chr12:88101103-88101287(-)
8	mixed_indel	0.00254389	-8	GGATGGTGTCGATCTCCTGAACTCGTGATCCACCCGCCTCGGCCTCCTAAAGTGCTGGGATTACAGATGTGARCCACCGCACCTGGCCCCAGTTGTAATTGTGAA---------CCTATCCCCTATTGGCAGTGTCTTAGTTTTATTTTTTATWATCTTTATTGTGGCAGCCATTATTCCTGTCTC	hg38:chr12:88101103-88101287(-)
8	mixed_indel	0.00254389	-3	GGATGGTGTCGATCTCCTGAACTCGTGATCCACCCGCCTCGGCCTCCTAAAGTGCTGGGATTACAGATGTGAGCCACCGCACCTGGCCCCAGTTGTAATTGTGAAT-T-T-ATACCTATCCCTATTGGCAGTGTCTTAGTTTTATTTTTTATTATCTTTATTGTGGCAGCCATTATTCCTGTCTC	hg38:chr12:88101103-88101287(-)
8	mixed_indel	0.00254389	4	GGATGGTGTCGATCTCCTGAACTCGTGATCCACCCGCCTCGGCCTCCTAAAGTGCTGGGATTACAGATGTRAGCCACCGYACCTGGCCCCAGTTGTAATTGTGAATGAATTTCTCATACCTATCCCTATTGGCAGTGTCTTAGTTTTATTTTTTATTATCTTTATTGTGGCAGCCATTATTCCTGTCTC	hg38:chr12:88101103-88101287(-)
7	mixed_indel	0.0022259	-38	GGATGGTGTCGATCTCCTGAACTCRTGATCCACYCGYCTYGGCCTCCYAAAGTGCTGGGATTACAGRYGTGAGCCACCGCACCTGGCCCCAGTTGTA---GT-----------------------TG------------TTTTATTTTTTATTATCTTTATTGTGGCAGCCATTATTCCTGTCTC	hg38:chr12:88101103-88101287(-)
7	mixed_indel	0.0022259	-34	GGATGGTGTCGATCTCCTGAACTCGTGATCCACCCGCCTCGGCCTCCTAA-GTGCTGGGATTACAGATGTGAGCCACCGCACCTGGCCC---------------------------------TATTGGCAGTGTCTTAGTTTTATTTTTTATTATCTTTATTGTGGCAGCCATTATTCCTGTCTC	hg38:chr12:88101103-88101287(-)
7	mixed_indel	0.0022259	-23	GGATGGTGTCGATCTCCTGAACTCGTGATCCACCCGCCTCGGCCTCCTAAAGTGCTGGGATTACAGATGTGAGCCACCGCACCTRGCCCCAGTTGTAATT------ATC-----------------GGCAGTGTCTTAGTTTTATTTTTTATTATCTTTATTGTGGCAGCCATTATTCCTGTCTC	hg38:chr12:88101103-88101287(-)
7	mixed_indel	0.0022259	-17	GGATGGTGTCGATCTCCTGAACTCGTGATCCACCCGCCTCGGCCTCCTAAAGTGCTGGGATTACAGATGTGAGCCACCGCACCTAACCC---TT--------------CTCATACCTATCCCTATTGGCAGTGTCTTAGTTTTATTTTTTATTATCTTTATTGTGGCAGCCATTATTCCTGTCTC	hg38:chr12:88101103-88101287(-)
7	mixed_indel	0.0022259	-9	GGATGGTGTCGATCTCCTGAACTCGTGATCCACCCGCCTCGGCCTCCTAAAGTGCTGGGATTACAGATGTGAGCCACCGCACCTGGCCCCAGTT---AT----AAT--CTCATACCTATCCCTAKTGGCAGTGTCTTAGTTTTATTTTTTATTATCTTTATTGTGGCAGCCATTATTCCTGTCTC	hg38:chr12:88101103-88101287(-)
7	mixed_indel	0.0022259	-7	GGATGGTGTCGATCTCCTGAACTCGTGATCCACCCGCCTCGGCCTCCTAAAGTGCTGGGATTACAGATGTGAGCCACCGCACCTGGCCCCAGTTGTAATTGTGAAT------TACCTATCCCTATTGGSAGTGTCTWAGTTTTATTTTT-ATTWTSTTTATTGTGGCAGCCATTATTCCTGTCTC	hg38:chr12:88101103-88101287(-)
7	mixed_indel	0.0022259	-6	GGATGGTGTCGATCTCCTGAACTYGTGATCCACCCGCCTCGGCCTCCTAAAGTGCTGGGATTACAGATGTGAGCCACCGCACCTGGCCCCAGTTGTA-----GAATATCTCATACCTATCCCTATTGGCAGTGTCTTAGTTTTATTTTT-ATTATCTTTATTGTGGCAGCCATTATTCCTGTCTC	hg38:chr12:88101103-88101287(-)
7	mixed_indel	0.0022259	-6	GGATGGTGTCGATCTCCTGAACTCGTGATCCACCCGCCTCGGCCTCCTAAAGTGCTGGGATTACAGATGTGAGCCACCGCACCTGGCCCCAGTTG-----G-GAATATCTCATACCTATCCCTATTGGCAGTGTCTTAGTTTTATTTTTTATTATCTTTATTGTGGCAGCCATTATTCCTGTCTC	hg38:chr12:88101103-88101287(-)
7	mixed_indel	0.0022259	-4	GGATGGTGTCGATCTCCTGAACTCGTGATCCACCCGCCTCGGCCTCCTAAAGTGCTGGGATTACAGATGTGAGCCACCGCACCTGGCCCCAGTTGTAATTGT-AAT--CTCATACCTATCCCTATTGGCAGTGTCTTAGTTTTATTTTT-ATTATCTTTATTGTGGCAGCCATTATTCCTGTCTC	hg38:chr12:88101103-88101287(-)
7	mixed_indel	0.0022259	0	GGATGGTGTCGATCTCCTGAACTCGTGATCCACCCGCCTCGGCCTCCTAAAGTGCTGGGATTACAGATGTGAGCCACCGCACCTGGCCCCAGTTGTARTTGTGAAATATCTCATACCYATCCCTATTGGCAGTGTCTTAGTTTTATTTTT-ATTATCTTTATTGTGGCAGCCATTATTCCTGTCTC	hg38:chr12:88101103-88101287(-)
7	mixed_indel	0.0022259	3	GGATGGTGTCGATCTCCTGAACTCGTGATCCACCCGCCTCGGCCTCCTAAAGTGCTGG-ATTACAGATGTGAGCCACCGCACCTGGCCCCAGTTGTAATTGTGAATGAATATCTCATACCTATCCCTATTGGCAGTRTCTTAGTTTTATTTTTTATTATCTTTATTGTGGCAGCCATTATTCCTGTCTC	hg38:chr12:88101103-88101287(-)
7	mixed_indel	0.0022259	4	GGATGGTGTCGATCTCCTGAACTYGTGATCCRCCCGCCTCGGCCTCCTAAAGTGCTGGGATTACAGATGTGAGCCACCGCACCTGGCCCCAGTTGTAATTGTCTGGGTATGAGA---CATACCTATCCCTATTGGCAGTGTCTTAGTTTTATTTTTTATTATCTTTATTGTGGCAGCCATTATTCCTGTCTC	hg38:chr12:88101103-88101287(-)
7	mixed_indel	0.0022259	30	GGATGGTGTCGATCTCCTGAACTCGTGATCCACCCGCCTCGGCCTCCTAAAGTGCTGGGATTACAGATGTGAGCCACCGCACCTGGCCCCAGTTGTAAGTTACAAYCTGTGAATATGGACCAGMCCCTTTGTAGTTATCTCATACCTATCCCTATTGGCAGTGTCTTAGTTTTATTTTTTATTATCTTTATTGTGGCAGCCATTATTCCTGTCTC	hg38:chr12:88101103-88101287(-)
6	mixed_indel	0.00190792	-67	GGATGGTGTCGATCTCCTGAACTCGTGATCCACCCGCCTCGGC------------------------------------------------------------------TCATACCTATCCCTATTGGCAGTGTCTTAGTTTTATTTTT-ATTATCTTTATTGTGGCAGCCATTATTCCTGTCTC	hg38:chr12:88101103-88101287(-)
6	mixed_indel	0.00190792	-61	GGATGGTGTCGATCTCCTGAACTCGTGATCCACCCGCCTCGGCCTCC----------------CA--------------------------------------AATA-------CCTATCCCTATTGGCAGTGTCTTAGTTTTATTTTTTATTATCTTTATTGTGGCAGCCATTATTCCTGTCTC	hg38:chr12:88101103-88101287(-)
6	mixed_indel	0.00190792	-35	GGATGGTGTCGATCTCCTGAACTCGTGATCCACCCGCCTCGGCCTCCTAAAGTGCTGGGATTACAGATGTGAGCCACCGCACCTGG----AG-------------------------------ATTGGCAGTGTCTTAGTTTTATTTTTTATTATCTTTATTGTGGCAGCCATTATTCCTGTCTC	hg38:chr12:88101103-88101287(-)
6	mixed_indel	0.00190792	-26	GGATGGTGTCGATCTCCTGAACTCGTGATCCACCCGCCTCGGCCTCCTAAAGTGCTGGGATTACAGATGTGRGCCACCGCACCTGGCCCCAGTTGTAAT---------C-----------------GGCAGTGTCTTAGTTTTATTTTTTATTATCTTTATTGTGGCAGCCATTATTCCTGTCTC	hg38:chr12:88101103-88101287(-)
6	mixed_indel	0.00190792	-17	GGATGGTGTCGATCTCCTGAACTCGTGATCCACCCGCCTCGGCCTCCTAAAGTGCTGGGATTACAGATGTGAGCCACCGCACCTGGCCCCAGTT---ATT----AT----------TATCCCTATTGGCAGTGTCTTAGTTTTATTTTTTATTATCTTTATTGTGGCAGCCATTATTCCTGTCTC	hg38:chr12:88101103-88101287(-)
6	mixed_indel	0.00190792	-16	GGATGGTGTCGATCTCCTGAACTCGTGATCCACCCGCCTCGGCCTCCTAAAGTGCTGGGATTACAGATGTGAGCCACCGCACCTGGCCCCAGTTGTA----------TC------CTATCCCTATTGGCAGTGTCTTAGTTTTATTTTTTATTATCTTTATTGTGGCAGCCATTATTCCTGTCTC	hg38:chr12:88101103-88101287(-)
6	mixed_indel	0.00190792	-15	GGATGGTGTCGATCTCCTGAACTCGTGATCCACCCGCCTCGGCCTCCTAAAGTGCTGGGATTACAGATGTGAGCCACCGCACCTGGCCCCAGTTGTAAT--------------ACCTATCCCTATTGGCAGTGTCTTAGTTTTATTTTT-ATTATCTTTATTGTGGCAGCCATTATTCCTGTCTC	hg38:chr12:88101103-88101287(-)
6	mixed_indel	0.00190792	-11	GGATGGTGTCGATCTCCTGAACTCGTGATCCACCCGCCTCGGCCTCCTAAAGTGCTGGGATTACAGATGTGAGCCACCGCACCTGGCCCCAG----------GAATATCTCATACCTATCCCTATTGGCAGTGTCTTAGTTTTATTTTT-ATTATCTTTATTGTGGCAGCCATTATTCCTGTCTC	hg38:chr12:88101103-88101287(-)
6	mixed_indel	0.00190792	-9	GGATGGTGTCGATCTCCTGAACTMGTGATCCACCCGCCTCGGCCTCCTAAAGTGCTGGGATTACAGATGTGAGCCACCGCACCTGGCCYCAGTTG--------AATATCTCATACCTATCCCTATTGGCAGTGTCTTAGTTTTATTTTT-ATTATCTTTATTGTGGCAGCCATTATTCCTGTCTC	hg38:chr12:88101103-88101287(-)
6	mixed_indel	0.00190792	-7	GGATGGTGTCGATCTCCTGAACTCGTGATCCACCCGCCTCGGCCTCCTAAAGTGCTGGGATTACAGATGTGAGCCACCGCACCTGGCCCCAGTTGT------GAATATCTCATACCTATCCCTATTGGCAGTGTCTTAGTTTTATTTTT-ATTATCTTTATTGTGGCAGCCATTATTCCTGTCTC	hg38:chr12:88101103-88101287(-)
6	mixed_indel	0.00190792	-6	GGATGGTGTCGATCTCCTGAACTCGTGATCCACCCGCCTCGGCCTCCTAAAGTGCTGGGATTACAGATGTGAGCCACCGCACCTGGCCCCAGTTGTAATTGTG--TA----ATACCTATCCCTATTGGCAGTGTCTTAGTTTTATTTTTTATTATCTTTATTGTGGCAGCCATTATTCCTGTCTC	hg38:chr12:88101103-88101287(-)
6	mixed_indel	0.00190792	-5	GGATGGTGTCGATCTCCTGAACTCGTGATCCACCCGCCTCGGCCTCCTAAAGTGCTGGGATTACAGATGTGAGCCACCGCACCTGGCCCCAGTTGTAATTGT----ATCTCATACCTATCCCTATTGGCAGTGTCTTAGTTTTATTTTT-ATTATCTTTATTGTGGCAGCCATTATTCCTGTCTC	hg38:chr12:88101103-88101287(-)
6	mixed_indel	0.00190792	-4	GGATGGTGTCGATCTCCTGAACTCGTGATCCACCCGCCTCGGCCTCCTAAAGTGCTGGGATTACAGATGTGAGCCACCGCACCTGGCCCCAGTTGTAA--G-GA-TATCTCATACCTATCCCTATTGGCAGTGTCTTAGTTTTATTTTTTATTATCTTTATTGTGGCAGCCATTATTCCTGTCTC	hg38:chr12:88101103-88101287(-)
6	mixed_indel	0.00190792	0	GGATGGTGTCGATCTCCTGAACTCGTGATCCACCCGCCTCGGCCTCCTAAAGTGCTGGGATTACAGATGTGAGCCACCGCACCTGGCCCCAGTTGTAATTGTGAATTATCTCATACCTATCCCTATTGGCAGTGTCTTAGTTTTATTTTT-ATTATCTTTATTGTGGCAGCCATTATTCCTGTCTC	hg38:chr12:88101103-88101287(-)
6	mixed_indel	0.00190792	0	GGATGGTGTCGATCTCCTGAACTCRTGATCYRCCYGCCTYGGCCTCTC-AAAGTGCTGGGATTACAGRYGTGAGCCACCGCACCTGGCCCCAGTTGTAATTGTGAATATCTCATACCTATCCCTATTGGCAGTGTCTTAGTTTTATTTTTTATTATCTTTATTGTGGCAGCCATTATTCCTGTCTC	hg38:chr12:88101103-88101287(-)
6	mixed_indel	0.00190792	1	GGATGGTGTCGATCTCCTGAACTCRTGATCCACCCGCCTCGGCCTCCTAAAGTGCTGGGATTACAGATGTGAGCCACCGCACCTGGCCCCAGTTGTAATTGTGAATATATCTCATACCTATCCCTATTGGCAGTGTCTTAGTTTTATYTTT-ATTATCTTTATTGTGGCAGCCATTATTCCTGTCTC	hg38:chr12:88101103-88101287(-)
5	mixed_indel	0.00158993	-37	GGATGGTGTCGATCTCCTGAACTCGTGATCCACCCGCCTCGGCCTCCTAAAGTGCTGGGATTACAGATGTGAGCCA-----------------------------T--------CCTATCCCTATTGGCAGTGTCTTAGTTTTATTTTTTATTATCTTTRTTGTGGCAGCCATTATTCCTGTCTC	hg38:chr12:88101103-88101287(-)
5	mixed_indel	0.00158993	-33	GGATGGTGTCGATCTCCTGAACTCGTGATCCACCCGCCTCGGCCTCCTAAAGTGCTGGGATTACAGATGTGAGCCACCGCACCT----------------------ATCTC-----------TATTGGCAGTGTCTTAGYTTTATTTTTTATTATCTTTATTGTGGCAGCCATTATTCCTGTCTC	hg38:chr12:88101103-88101287(-)
5	mixed_indel	0.00158993	-29	GGATGGTGTCGATCTCCTGAACTCGTGATCCACCCGCCTCGGCCTCCTAAAGTGCTGGGATTACAGATGTGAGCCACCGCACCTGGCC----------------------------TATCCCTATTGGCAGTGTCTTAGTTTTATTTTT-ATTATCTTTATTGTGGCAGCCATTATTCCTGTCTC	hg38:chr12:88101103-88101287(-)
5	mixed_indel	0.00158993	-27	GGATGGTGTCGATCTCCTGAACTCGTGATCCACCCGCCTCGGCCTCCTAAAGTGCTGGGATTACAGATGTGAGCCACCGCACCTGGCCCCAGTTGCA---GTG------------------------GCAGTGTCTTAGTTTTATTTTTTATTATCTTTATTGTGGCAGCCATTATTCCTGTCTC	hg38:chr12:88101103-88101287(-)
5	mixed_indel	0.00158993	-21	GGATGGTGTCGATCTCCTGAACTCGTGATCCACCCGCCTCGGCCTCCTAAAGTGCTGGGATTACAGATGTGAGCCACCGCACCTGGCCCCAGTTGTA-----------C----------CCCTATTGGCAGTGTCTTAGTTTTATTTTTTATTATCTTTATTGTGGCAGCCATTATTCCTGTCTC	hg38:chr12:88101103-88101287(-)
5	mixed_indel	0.00158993	-21	GGATGGTGTCGATCTCCTGAACTCGTGATCCACCCGCCTCGGCCTCCTAAAGTGC-------------------------ACCTGGCCCCAGTTGTAATTGTGAATGAATATCTCATACCTATCCCTATTGGCAGTGTCTTAGTTTTATTTTTTATTATCTTTATTGTGGCAGCCATTATTCCTGTCTC	hg38:chr12:88101103-88101287(-)
5	mixed_indel	0.00158993	-17	GGATGGTGTCGATCTCCTGAACTCGTGATCCACCCGCCTCGGCCTCCTAAAGTGCTGGGATTACAGATGTGAGCCACCGCACCTGG----------------GAATATCTCATACCTATCCCTATTGGCAGTGTCTTAGTTTTATTTTT-ATTATCTTTATTGTGGCAGCCATTATTCCTGTCTC	hg38:chr12:88101103-88101287(-)
5	mixed_indel	0.00158993	-14	GGATGGTGTCGATCTCCTGAACTCGTGATCCACCCGCCTCGGCCTCCTAAAGTGCTGGGATTACAGATGTGAGCCACCGCACCTGGCCCCAGTTGT------GA--------TACCTATCCCTATTGGCAGTGTCTTAGTTTTATTTTTTATTATCTTTATTGTGGCAGCCATTATTCCTGTCTC	hg38:chr12:88101103-88101287(-)
5	mixed_indel	0.00158993	-11	GGATGGTGTCGATCTCCTGAACTCGTGATCCACCCGCCTCGGCCTCCTAAAGTGCTGGGATTACAGATGTGAGCCACCGCACCTGGCCCCAG-----AT----AAY--CTCATACCTATCCCTATTGGCAGTGTCTTAGTTTTATTTTTTATTATCTTTATTGTGGCAGCCATTATTCCTGTCTC	hg38:chr12:88101103-88101287(-)
5	mixed_indel	0.00158993	-9	GGATGGTGTCGATCTCCTGAACTYRTGATCYRCCYRCYTCRGCSTCCCRAAGTGCTRGGATTACAGGCATG--AGCCACYGCACCTGGCCCCAGTTGTAAT---------CTCATACCTATCCCTATTGGCAGTGTCTTAGTTTTATTTTTTATTATCTTTATTGTGGCAGCCATTATTCCTGTCTC	hg38:chr12:88101103-88101287(-)
5	mixed_indel	0.00158993	-9	GGATGGTGTCGATCTCCTGAACTCGTGATCCACCCGCCTCGGCCTCCTAAAGTGCTGGGATTACAGATGTGAGCCACCGCACCTGGCCCCAGTT--ACA--------ATCTCATACCTATCCCTATTGGCAGYGTCTTAGTTTTATTTTTTATTATCTTTATTGTGGCAGCCATTATTCCTGTCTC	hg38:chr12:88101103-88101287(-)
5	mixed_indel	0.00158993	-4	GGATGGTGTCGATCTCCTGAACTCGTGATCCACCCGCCTCGGCCTCCTAAAGTGCTGGGATTACAGATGTGAGCCACCGCACCTGGCCCCAGTTGTAAT-GT-AAT--CTCATACCTATCCCTATTGGCAGTGTCTTAGTTTTATTTTTTATTATCTTTATTGTGGCAGCCATTATTCCTGTCTC	hg38:chr12:88101103-88101287(-)
5	mixed_indel	0.00158993	-3	GGATGGTGTCGATCTCCTGAACTCGTGATCCACCCGCCTCGGCCTCCTAAAGTGCTGGGATTACAGATGTGAGCCACCGCACCTGGCCC-AGTTGTAATTGTGAAT--CTCATACCTATCCCTATTGGCAGTGTCTTAGTTTTATTTTTTATTATCTTTATTGTGGCAGCCATTATTCCTGTCTC	hg38:chr12:88101103-88101287(-)
5	mixed_indel	0.00158993	3	GGATGGTGTCGATCTCCTGAACTCGTGATCCACCCGCCTCGGCCTCCTAAAGTGCTGGGAT-ACAGATGTGAGCCACCGCACCTGGCCCCAGTTGTAATTGTGAATGAATATCTCATACCTATCCCTATTGGCAGTGTCTTAGTTTTATTTTTTATTATCTTTATTGTGGCAGCCATTATTCCTGTCTC	hg38:chr12:88101103-88101287(-)
5	mixed_indel	0.00158993	4	GGATGGTGTCGATCTCCTGAACTCGTGATCCACCCGCCTCGGCCTCCTAAAGTGCTRGGATTACAGATGTGAGCCACCGCACCTGGCCCCAGTTGTAAATGTGAATGAATATCTCATACCTATCCCTATTGGCAGTGTCTTAGTTTTATTTTTTATTATCTTTATTGTGGCAGCCATTATTCCTGTCTC	hg38:chr12:88101103-88101287(-)
4	mixed_indel	0.00127195	-47	GGATGGTGTCGATCTCCTGAACTCGTGATCCACCCGCCTCGGCCTCCTAAAGTGCTGGGATTACAGATGTGAGCCACCG---------------------------------TACCT---------GGC-----CTTAGTTTTATTTTTTATTATCTTTATTGTGGCAGCCATTATTCCTGTCTC	hg38:chr12:88101103-88101287(-)
4	mixed_indel	0.00127195	-46	GGATGGTGTCGATCTCCTGAACTCGTGAYCCACCCGCCTCGGCCTCCTAAAGTGCTGGGATTACAGATGTGAGCCACCGCACCTGGCCCC---------------------------------------------TTAGTTTTATTTTT-ATTATCTTTATTGTGGCAGCCATTATTCCTGTCTC	hg38:chr12:88101103-88101287(-)
4	mixed_indel	0.00127195	-42	GGATGGTGTCGATCTCCTGAACTCGTGATCCACCCGCCTCGGCCTCCTAAAGTGCTGGGATTACAGATGTGAGCC-----------------------------------------TATCCCTATTGGCAGTGTCTTAGTTTTATTTTT-ATTATCTTTATTGTGGCAGCCATTATTCCTGTCTC	hg38:chr12:88101103-88101287(-)
4	mixed_indel	0.00127195	-33	GGATGGTGTCGATCTCCTGAACTCGTGATCCACYCGCCTCGGCCTCCTAAAGTGCTGGGATTACAGATGTGAGCCACCGCACCTGGCCCCAGTTGTAATTGT--------------------------------CTTAGTTTTATTTTT-ATTATCTTTATTGTGGCAGCCATTATTCCTGTCTC	hg38:chr12:88101103-88101287(-)
4	mixed_indel	0.00127195	-33	GGATGGTGTCGATCTCCTGAACTCGTGATCCACCCGCCTCGGCCTCCTAAAGTGCTGGGAWTACAGATGTGAGCCACCGCACCT----------------------ATC----------CCC-ATTGGCAGTGTCTTAGTTTTATTTTTTATTATCTTTATTGTGGCAGCCATTATTCCTGTCTC	hg38:chr12:88101103-88101287(-)
4	mixed_indel	0.00127195	-32	GGATGGTGTCGATCTCCTGAACTCGTGATCCACCCGCCTCGGCCTCCTAAAGTGCTGGGATTACAGATGTGAGCCACCGCACCTGGCCCCAGT---------------C-----------------GGCAGTGTCTTAGTTTTATTTTTTATTATCTTWATTGTGGCAGCCATTATTCCTGTCTC	hg38:chr12:88101103-88101287(-)
4	mixed_indel	0.00127195	-32	GGATGGTGTCGATCTCCTGAACTCGTGATCCACCCGCCTCGGCCTCCTAAAGTGCTGGGATTACAGATGTGAGCCACCGCACCTGGCCCC-G--GT-----------------------------TGGCAGTGTCTTAGTTTTATTTTTTATTATCTTTATTGTGGCAGCCATTATTCCTGTCTC	hg38:chr12:88101103-88101287(-)
4	mixed_indel	0.00127195	-30	GGATGGTGTCGATCTCCTGAACTCGTGATCCACCCGCCTCGGCCTCCTAAAGTGCTGGKATTACAGATGTGAGCCACCGCACCTGGCCCCA------------------------CTATC------GGCAGTGTCTTAGTTTTATTTTTTATTATCTTTATTGTGGCAGCCATTATTCCTGTCTC	hg38:chr12:88101103-88101287(-)
4	mixed_indel	0.00127195	-29	GGATGGTGTCGATCTCCTGAACTCGTGATCCACCCGCCTCGGCCTCCTAAAGTGCTGGGATTACAGATGTGAGCCACCGCACCTGG------TT-----------------------ATCCCTATTGGCAGTGTCTTAGTTTTATTTTTTATTATCTTTATTGTGGCAGCCATTATTCCTGTCTC	hg38:chr12:88101103-88101287(-)
4	mixed_indel	0.00127195	-28	GGATGGTGTCGATCTCCTGAACTCGTGATCCACCCGCCTCGGCCTCCTAAAGTGCTGGGATTACAGATGTGAGCCACCGCACCTGGC------TG-----GT-----------------CCCTATTGGCAGTGTCTTAGTTTTATTTTTTATTATCTTTATTGTGGCAGCCATTATTCCTGTCTC	hg38:chr12:88101103-88101287(-)
4	mixed_indel	0.00127195	-27	GGATGGTGTCGATCTCCTGAACTCGTGATCCACCCGCCTCGGCCTCCTAAAGTGCTGGGATTACAGATGTGAGCCACCGCACCTGGCCCC--------------------------TATCCCTATTGGCAGTGTCTTAGTTTTATTTTT-ATTATCTTTATTGTGGCAGCCATTATTCCTGTCTC	hg38:chr12:88101103-88101287(-)
4	mixed_indel	0.00127195	-24	GGATGGTGTCGATCTCCTGAACTCRTGATCCACCCGCCTCGGCCTCCYAAAGTGCTGGGATTACAGRYGTGAGCCACCGCACCTGGCCCCAGT---AATTGT---------------------ATTGGCAGTGTCTTAGTTTTATTTTTTATTATCTTTATTGTGGCAGCCATTATTCCTGTCTC	hg38:chr12:88101103-88101287(-)
4	mixed_indel	0.00127195	-23	GGATGGTGTCGATCTCCTGAACTCGTGATCCACCCGCCTCGGCCTCCTAAAGTGCTGGGATTACAGATGTGAGCCACCGCACCTGGCCCCAGTTGTAATTGT------C-----------------GGCAGTGTCTTAGTTTTATTTTTTATTATCTTTATTGTGGCAGCCATTATTCCTGTCTC	hg38:chr12:88101103-88101287(-)
4	mixed_indel	0.00127195	-20	GGATGGTGTCGATCTCCTGAACTCGTGATCCACCCGCCTCGGCCTCCTAAAGTGCTGG-ATTACAGATGTGAGCCACCGCACCTGGCCCCAGTTGTAATTGTGAAT-------------------TGGCAGTGTCTTAGTTTTATTTTTTATTATCTTTATTGTGGCAGCCATTATTCCTGTCTC	hg38:chr12:88101103-88101287(-)
4	mixed_indel	0.00127195	-17	GGATGGTGTCGATCTCCTGAACTCGTGATCCACCCGCCTCGGCCTCCTAAAGTGCTGGGATTACAGATGTGAGCCACCGCACCTGGCCCCAGTTGTA-----------C-----CC-ATCCCTATTGGCAGTGTCTTAGTTTTATTTTTTAYTATCTTTATTGTGGCAGCCATTATTCCTGTCTC	hg38:chr12:88101103-88101287(-)
4	mixed_indel	0.00127195	-16	GGATGGTGTCGATCTCCTGAACTCGTGATCCACCCGCCTCGGCCTCCTAAAGTGCYGGGATTACAGWTGTGAGCCACCGCACCTGGCCCCA-TT------------A---CATACCTATCCCTATTGGCAGTGTCTTAGTTTTATTTTTTATTATCTTTATTGTGGCAGCCATTATTCCTGTCTC	hg38:chr12:88101103-88101287(-)
4	mixed_indel	0.00127195	-16	GGATGGTGTCGATCTCCTGAACTCGTGATCCACCCGCCTCGGCCTCCTAAAGTGCTGGGATTACAGATGTGAGCCACCGCACCTGGCCCCAGTT--A-------------CA-ACCTATCCCTATTGGCAGTGTCTTAGTTTTATTTTTTATTATCTTTATTGTGGCAGCCATTATTCCTGTCTC	hg38:chr12:88101103-88101287(-)
4	mixed_indel	0.00127195	-16	GGATGGTGTCGATCTCCTGAACTCGTGATCCACCCGCCTCGGCCTCCTAAAGTGCTGGGATTACAGATGTGAGCCACCGCACCTGGCCCCAGTTGTAATTGTGAAT---------------CTATTGGCAGTGTCTTAGTTTTATTTTT-ATTATCTTTATTGTGGCAGCCATTATTCCTGTCTC	hg38:chr12:88101103-88101287(-)
4	mixed_indel	0.00127195	-14	GGATGGTGTCGATCTCCTGAACTCGTGATCCACCCGCCTCGGCCTCCTAAAGTGCTGGGATTACAGATGTGAGCCACCGCACCTGGCCCCAGTTGTAATTGTGAAT-------------CCCTATTGGCAGTGTCTTAGTTTTATTTTT-ATTATCTTTATTGTGGCAGCCATTATTCCTGTCTC	hg38:chr12:88101103-88101287(-)
4	mixed_indel	0.00127195	-12	GGATGGTGTCGATCTCCTGAACTCGTGATCCACCCGCCTCGGCCTCCTAAAGTGCTGGGATTACAGATGTGAGCCACCGCACCTGGCCCCAGTT--AAT---------CTCATACCTATCCCTATTGGCAGTGTCTTAGTTTTATTTTT-ATTATCTTTATTGTGGCAGCCATTATTCCTGTCTC	hg38:chr12:88101103-88101287(-)
4	mixed_indel	0.00127195	-11	GGATGGTGTCGATCTCCTGAACTCGTGATCCACCCGCCTCGGCCTCCTAAAGTGCTGGGATTACAGATGTGAGCCACCGCACCTGGCCCCAGTTGTAATTGTGAA-A----------ATCCCTATTGGCAGTGTCTTAGTTTTATTTTTTATTATCTTTATTGTGGCAGCCATTATTCCTGTCTC	hg38:chr12:88101103-88101287(-)
4	mixed_indel	0.00127195	-9	GGATGGTGTCGATCTCCTGAACTCGTGATCCACCCGCCTCGGCCTCCTAAAGTGCTGGGATTACAGATGTGAGCCACCGCACCTGGCCCCAGTTGTAATTGTGAAT--------CC-ATCCCTATTGGCAGTGTCTTAGTTTTATTTTTTATTATCTTTATTGTGGCAGCCATTATTCCTGTCTC	hg38:chr12:88101103-88101287(-)
4	mixed_indel	0.00127195	-8	GGATGGTGTCGATCTCCTGAACTCGTGATCCACCCGCCTCGGCCTCCTAAAGTGCTGGGATTACAGATGTGAGCCACCGCACCTGGCCCCAGTTGTAAT-------ATCTCATACCTATCCCTATTGGCAGTGTCTTAGTTTTATTTTT-ATTATCTTTATTGTGGCAGCCATTATTCCTGTCTC	hg38:chr12:88101103-88101287(-)
4	mixed_indel	0.00127195	-2	GGATGGTGTCGATCTCCTGAACTCGTGATCCACCCGCCTCGGCCTCCTAAAGTGCTGGGATTACAGATGTGAGCCACCGCACCTGGCCCCAGTTGTAATTGTGA-TATCTCATACCTATCCCTATTGGCAGTGTCTTAGTTTTATTTTT-ATTATCTTTATTGTGGCAGCCATTATTCCTGTCTC	hg38:chr12:88101103-88101287(-)
4	mixed_indel	0.00127195	2	GGATGGTGTCGATCTCCTGAACTCGTGATCCACCCGCCTCGGCCTCCTAAAGTGCTGGGATTACAGATGTGAGCCACCGCACCTGGCCCCAGTTGTAATTAT--ATATAGTACTCATACCTATCCCTATTGGCAGTGYCTTAGTTTTATTTTTTATTATCTTTATTGTGGCAGCCATTATTCCTGTCTC	hg38:chr12:88101103-88101287(-)
4	mixed_indel	0.00127195	3	GGATGGTGTCGATCTCCTGAACTCGTGATCCACCCGCCTCGGCCTCCTAAAGTGCTGGGATTACAGATGTGAGCCACCGCACCTGGCCCCAGTTGTAATTGAGATAGGTATCTCATACCTATCCCTATTGGCAGTGTCTTAGTTTTATTTTTTATTATCTTTATTGTGGCAGCCATTATTCCTGTCTC	hg38:chr12:88101103-88101287(-)
4	mixed_indel	0.00127195	3	GGATGGTGTCGATCTCCTGAACTCGTGATCCACCCGCCTCGGCCTCCTAAAGTGCTGGGATTACAGRTGTGAGCCACCGCACCTG-CCCCAGTTGTAATTGTGAATGAATATCTCATACCTATCCCTATTGGCAGTGTCTTAGTTTTATTTTTTATTATCTTTATTGTGGCAGCCATTATTCCTGTCTC	hg38:chr12:88101103-88101287(-)
4	mixed_indel	0.00127195	3	GGATGGTGTCGATCTCCTGAACTCGTGATCCACCCGCCTCGGCCTCCTAAAGTGCTGGGATTACAGATGTGAGCCACCGCACCTGGCCCCAGTTGTAATTGTGAATGAATATCTCATACCTATCCCTATTGGCAGTGTCTTAGTTTTATTTTTTATTATCTT-ATTGTGGCAGCCATTATTCCTGTCTC	hg38:chr12:88101103-88101287(-)
3	mixed_indel	0.000953959	-39	GGATGGTGTCGATCTCCTGAACTCGTGAYCCACCCGCCTCGGCCTCCTAAAGTGCTGGGATTACAGATGTGAGCCACCGCACCT-------------ATT-----------------------A---GCAGTGTCTTAGTTTTATTTTTTATTATCTTTATTGTGGCAGCCATTATTCCTGTCTC	hg38:chr12:88101103-88101287(-)
3	mixed_indel	0.000953959	-39	GGATGGTGTCGATCTCCTGAACTCGTGATCCACCCGCCTCGGCCTCCTAAAGTGCTGGGATTACAGATGTGAGCCAC------TG----CA-----------------------------CCTATTGGCAGTGTCTTAGTTTTATTTTTTATTATCTTTATTGTGGCAGCCATTATTCCTGTCTC	hg38:chr12:88101103-88101287(-)
3	mixed_indel	0.000953959	-33	GGATGGTGTCGATCTCCTGAACTCGTGATCCACCCGCCTCGGCCTCCTAAAGTGCTGGGATTACAGATGTGAGCCACCGCACC------CA---------------------------TCCCTATTGGCAGTGTCTTAGTTTTATTTTTTATTATCTTTATTGTGGCAGCCATTATTCCTGTCTC	hg38:chr12:88101103-88101287(-)
3	mixed_indel	0.000953959	-33	GGATGGTGTCGATCTCCTGAACTCGTGATCCACCCGCCTCGGCCTCCTAAAGTGCTGGGATTACAGATGTGAGCCACC--AC-------------------------------ACCTATCCCTATTGGCAGTGTCTTAGTTTTATTTTTTATTATCTTTATTGTGGCAGCCATTATTCCTGTCTC	hg38:chr12:88101103-88101287(-)
3	mixed_indel	0.000953959	-31	GGATGGTGTCGATCTCCTGAACTCGTGATCCACCYGCCTCGGCCTCCTAAAGTGCTGGGATTACAGATGTG-------------GGCC------------------ATCTCATACCTATCCCTATTGGCAGTGTCTTAGTTTTATTTTTTATTATCTTTATTGTGGCAGCCATTATTCCTGTCTC	hg38:chr12:88101103-88101287(-)
3	mixed_indel	0.000953959	-28	GGATGGTGTCGATCTCCTGAACTCGTGATCCACCCGCCTCGGCCTCCTAAAGTGCTGGGATTACAGATGTGAGCCACCGCACCTGGCCCCAGTTGTA---------------------------TTGGCAGTGTCTTAGTTTTATTTTT-ATTATCTTTATTGTGGCAGCCATTATTCCTGTCTC	hg38:chr12:88101103-88101287(-)
3	mixed_indel	0.000953959	-26	GGATGGTGTCGATCTCCTGAACTCGTGATCCACCCGCCTCGGCCTCCTAAAGTGCTGGGATTACAGATGTGAGCCACCGCACCTGGCCCCAGTT-------------------------CCCTATTGGCAGTGTCTTAGTTTTATTTTT-ATTATCTTTATTGTGGCAGCCATTATTCCTGTCTC	hg38:chr12:88101103-88101287(-)
3	mixed_indel	0.000953959	-25	GGATGGTGTCGATCTCCTGAACTCGTGATCCACCCGCCTCGGCCTCCTAAAGTGCTGGGATTACAGATGTGAGCCACCGCACCTGGC------------------------ATACCTATCCCTATTGGCAGTGTCTTAGTTTTATTTTT-ATTATCTTTATTGTGGCAGCCATTATTCCTGTCTC	hg38:chr12:88101103-88101287(-)
3	mixed_indel	0.000953959	-25	GGATGGTGTCGATCTCCTGAACTCGTGATCCACCCGCCTCGGCCTCCTAAAGTGCTGGGATTACAGATGTGAGC-ACCGCACCTGGCCCCAGT------------------------ATCCCTATTGGCAGTGTCTTAGTTTTATTTTTTATTATCTTTATTGTGGCAGCCATTATTCCTGTCTC	hg38:chr12:88101103-88101287(-)
3	mixed_indel	0.000953959	-23	GGATGGTGTCGATCTCCTGAACTCGTGATCCACCCGCCTCGGCCTCCTAAAGTGCTGGGATTACAGATGTGAGCCACCGCACCTGGCCCCAGTTGTAATTGTGAAT----------------------CAGTGTCTTAGTTTTATTTTT-ATTATCTTTATTGTGGCAGCCATTATTCCTGTCTC	hg38:chr12:88101103-88101287(-)
3	mixed_indel	0.000953959	-23	GGATGGTGTCGATCTCCTGAACTCGKGATCCACCCGCCTCGGCCTCCTAAAGTGCTGGGATTACAGATGTGAGCCACCGCACCTGGCCCC-G--GT--------------------TATCCCTATTGGCAGTGTCTTAGTTTTATTTTTTATTATCTTTATTGTGGCAGCCATTATTCCTGTCTC	hg38:chr12:88101103-88101287(-)
3	mixed_indel	0.000953959	-22	GGATGGTGTCGATCTCCTGAACTCGTGATCCACCCGCCTCGGCCTCCTAAAGTGCTGGGATTACAGATGTGAGCCACCGCACCTGGCCCCAGTTGTAATTGTGAAT------TA----------------GTGTCTTAGTTTTATTTTTTATTATCTTTATTGTGGCAGCCATTATTCCTGTCTC	hg38:chr12:88101103-88101287(-)
3	mixed_indel	0.000953959	-21	GGATGGTGTCGATCTCCTGAACTCGTGATCCACCCGCCTCGGCCTCCTAAAGTGCTGGGATTACAGATGTGAGCCACCGCACCTGGCCCCAGT-----------------CATA----TCCCTATTGGCAGTGTCTTAGTTTTATTTTTTATTATCTTTATTGTGGCAGCCATTATTCCTGTCTC	hg38:chr12:88101103-88101287(-)
3	mixed_indel	0.000953959	-21	GGATGGTGTCGATCTCCTGAACTCGTGATCCACCCGCCTCGGCCTCCTAAAGTGCTGGGATTACAGATGTGAGCCACCGCACCTGGCCCCAGTT--------------------CCTATCCCTATTGGCAGTGTCTTAGTTTTATTTTT-ATTAYCTTTATTGTGGCAGCCATTATTCCTGTCTC	hg38:chr12:88101103-88101287(-)
3	mixed_indel	0.000953959	-20	GGATGGTGTCGATCTCCTGAACTCGTGATCCACCCGCCTCGGCCTCCTAAARTGCTGGGATTACAGATGTGAGCCACCGCACCTGGCCCCAGT-----------------CA---CGATCCCTATTGGCAGTGTCTTAGTTTTATTTTTTATTATCTTTATTGTGGCAGCCATTATTCCTGTCTC	hg38:chr12:88101103-88101287(-)
3	mixed_indel	0.000953959	-18	GGATGGTGTCGATCTCCTGAACTCGTGATCCACCCGCCTCGGCCTCCTAAAGTGCTGGGATTACAGATGTGAGCCACCGCACCTGGCCCCAGTTGTA-----------------CCTATCCCTATTGGCAGTGTCTTAGTTTTATYTTT-ATTATCTTTATTGTGGCAGCCATTATTCCTGTCTC	hg38:chr12:88101103-88101287(-)
3	mixed_indel	0.000953959	-18	GGATGGTGTCGATCTCCTGAACTCGTGATCCACCCGCCTCGGCCTCCTAAAGTGCTGGGATTACAGATGTGAGCCACCGCACCTGGCCCCAGTTGTAATTGTGAATAT-----------------TGGCAGTGTCTTAGTTTTATTTTT-ATTATCTTTATTGTGGCAGCCATTATTCCTGTCTC	hg38:chr12:88101103-88101287(-)
3	mixed_indel	0.000953959	-17	GGATGGTGTCGATCTCCTGAACTCGTGATCCACCCGCCTCGGCCTCCTAAAGTGCTGGGATTACAGATGTGAGCCACCGCACCTGG----AGT-------------ATCTCATACCTATCCCTATTGGCAGTGTCTTAGTTTTATTTTTTATTATCTTTATTGTGGCAGCCATTATTCCTGTCTC	hg38:chr12:88101103-88101287(-)
3	mixed_indel	0.000953959	-13	GGATGGTGTCGATCTCCTGAACTCGTGATCCACCCGCCTCGGCCTCCTAAAGTGCTGGGATTACAGATGTGAGCCACCGCACCTGGCCCCAGTTGTAATT---A------CATA----TCCCTATTGGCAGTGTCTTAGTTTTATTTTTTATTATCTTTATTGTGGCAGCCATTATTCCTGTCTC	hg38:chr12:88101103-88101287(-)
3	mixed_indel	0.000953959	-13	GGATGGTGTCGATCTCCTGAACTCGTGATCCACCCGCCTCGGCCTCCTAAAGTGCTGGGATTACAGATGTGAGCCACCGCACCTGGCCCCAGTTGTAATTGTGAA------------ATCCCTATTGGCAGTGTCTTAGTTTTATTTTT-ATTATCTTTATTGTGGCAGCCATTATTCCTGTCTC	hg38:chr12:88101103-88101287(-)
3	mixed_indel	0.000953959	-12	GGATGGTGTCGATCTCCTGAACTCGTGATCCACCCGCCTCGGCCTCCTAAAGTGCTGGGATTACAGATGTGAGCCRCCGCACCTGGCCCCAGTTSTAAT-----------CATACCTATCCCTATTGGCAGTGTCTTAGTTTTATTTTT-ATTATCTTTATTGTGGCAGCCATTATTCCTGTCTC	hg38:chr12:88101103-88101287(-)
3	mixed_indel	0.000953959	-12	GGATGGTGTCGATCTCCTGAACTCGTGATCCACCYGCCTCGGCCTCCTAAAGTGCTGGGATTACAGATGTGAGCCACCGCACCTGGCCCCAG-----------AATATCTCATACCTATCCCTATTGGCAGTGTCTTAGTTTTATTTTT-ATTATCTTTATTGTGGCAGCCATTATTCCTGTCTC	hg38:chr12:88101103-88101287(-)
3	mixed_indel	0.000953959	-12	GGATGGTGTCGATCTCCTGAACTCGTGATCCACCCGCCTCGGCCTCCTAAAGTGCTGGGATTACAGATGTGAGCCACCGCACCTGGCCCCAGT---A---GT------CTCATACCTATCCCTATTGGCAGTGTCTTAGTTTTATTTTTTATTATCTTTATTGTGGCAGCCATTATTCCTGTCTC	hg38:chr12:88101103-88101287(-)
3	mixed_indel	0.000953959	-11	GGATGGTGTCGATCTCCTGAACTCGTGATCCACCCGCCTCGGCCTCCTAAAGTGCTGGGATTACAGATGTGAGCCACCGCACCTGGCCCCAGTTGTA----------TCTCATACCTATCCCTATTGGCAGTGTCTTAGTTTTATTTTT-ATTATCTTTATTGTGGCAGCCATTATTCCTGTCTC	hg38:chr12:88101103-88101287(-)
3	mixed_indel	0.000953959	-11	GGATGGTGTCGATCTCCTGAACTCGTGATCCACCCGCCTCGGCCTCCTAAAGTGCTGGGATTACAGATGTGAGCCACCGCACCTGGCCC----TGTAAT-------ATCTCATACCTATCCCTATTGGCAGTGTCTTAGTTTTATTTTTTATTATCTTTATTGTGGCAGCCATTATTCCTGTCTC	hg38:chr12:88101103-88101287(-)
3	mixed_indel	0.000953959	-10	GGATGGTGTCGATCTCCTGAACTCGTGATCCACCCGCCTCGGCCTCCTAAAGTGCTGGGATTACAGATGTGAGCCACCGCACCTGGCCCC-G--G-------GAATATCTCATACCTATCCCTATTGGCAGTGTCTTAGTTTTATTTTTTATTATCTTTATTGTGGCAGCCATTATTCCTGTCTC	hg38:chr12:88101103-88101287(-)
3	mixed_indel	0.000953959	-10	GGATGGTGTCGATCTCCTGAACTCGTGATCCACCCGCCTCGGCCTCCTAAAGTGCTGGGATTACAGATGTGAGCCACCGCACCTGGCCCCAGTTGTAAT---------CTCATACCTATCCCTATTGGCAGTGTCTTAGTTT-ATTTTTTATTATCTTTATTGTGGCAGCCATTATTCCTGTCTC	hg38:chr12:88101103-88101287(-)
3	mixed_indel	0.000953959	-9	GGATGGTGTCGATCTCCTGAACTCGTGATCCACCCGCCTCGGCCTCCTAA-GTGCTGGGATTACAGATGTGAGCCACCGCACCTGGCCCCAGTTG--------AATATCTCATACCTATCCCYATTGGCAGTGTCTTAGTTTTATTTTTTATTATCTTTATTGTGGCAGCCATTATTCCTGTCTC	hg38:chr12:88101103-88101287(-)
3	mixed_indel	0.000953959	-8	GGATGGTGTCGATCTCCTGAACTCGTGATCCACCCGCCTCGGCCTCCTAAAGTGCTGGGATTACAGATGTGAGCCACCGCACCTGGCCCCAGTTGTAAT---------CTCATACCTATCCCTATTGGCAGTGTCTTAGTTTTATTTTTTTATTATCTTTATTGTGGCAGCCATTATTCCTGTCTC	hg38:chr12:88101103-88101287(-)
3	mixed_indel	0.000953959	-8	GGATGGTGTCGATCTCCTGAACTCGTGATCCACCCGCCTCGGCCTCCTAAAGTGCTGGGATTACAGATGTGAGCCACCGCACCTGGCCCCAGTTGTAATTGTGAATA-------CCTATCCCTATTGGCAGTGTCTTAGTTTTATTTTT-ATTATCTTTATTGTGGCAGCCATTATTCCTGTCTC	hg38:chr12:88101103-88101287(-)
3	mixed_indel	0.000953959	-7	GGATGGTGTCGATCTCCTGAACTCGTGATCCACCCGCCTCGGCCTCCTAAAGTGCTGGGATTACAGATGTGAGCCACCGCACCTGGCCCCAGTTGTAATTGTGAATA-CT------TATCCCTATTGGCAGTGTCTTAGTTTTATTTTTTATTATCTTTATTGTGGCAGCCATTATTCCTGTCTC	hg38:chr12:88101103-88101287(-)
3	mixed_indel	0.000953959	-7	GGATGGTGTCGATCTCCTGAACTCGTGATCCACCCGCCTCGGCCTCCTAAAGTGCTGGGATTACAGATGTGAGCCACCGCACCTGGCCC------TAATTTTTT---TTTCTCATACCTATCCCTATTGGCAGTGTCTTAGTTTTATTTTTTATTATCTTTATTGTGGCAGCCATTATTCCTGTCTC	hg38:chr12:88101103-88101287(-)
3	mixed_indel	0.000953959	-6	GGATGGTGTCGATCTCCTGAACTCGTGATCCACCCGCCTCGGCCTCCTAAAGTGCTGGGATTACAGATGTGAGCCACCGCACCTGGCCCCAGTTGTAATTGTGA---TCT---ACCYATCCCTATTGGCAGTGTCTTAGTTTTATTTTTTATTATCTTTATTGTGGCAGCCATTATTCCTGTCTC	hg38:chr12:88101103-88101287(-)
3	mixed_indel	0.000953959	-5	GGATGGTGTCGATCTCCTGAACTCGTGATCCACCCGCCTCGGCCTCCTAAAGTGCTGGGATTACAGATGTGAGCCACCGCACCTGGCCCCAGTTGTAATTGT------CTCCATACCTATCCCTATTGGCAGTGTCWTAGTTTTATTTTTTATTATCTTTATTGTGGCAGCCATTATTCCTGTCTC	hg38:chr12:88101103-88101287(-)
3	mixed_indel	0.000953959	-5	GGATGGTGTCGATCTCCTGAACTCGTGATCCACCCGCCTCGGCCTCCTAAAGTGCTGGGATTACAGATGTGAGCCACCGCACCTGGCCCCAGTTGT----G-GAATATCTCATACCTATCCCTATTGGCAGTGTCTTAGTTTTATTTTTTATTATCTTTATTGTGGCAGCCATTATTCCTGTCTC	hg38:chr12:88101103-88101287(-)
3	mixed_indel	0.000953959	-4	GGATGGTGTCGATCTCCTGAACTCGTGATCCACCCGCCTCGGCCTCCTAAAGTGCTGGGATTACAGATGTGAGCCACMGCACCTGGCCCCAGTTGTAATTGT---TATCTCATACCTATCCCTATTGGCAGTGTCTTAGTTTTATTTTT-ATTATCTTTATTGTGGCAGCCATTATTCCTGTCTC	hg38:chr12:88101103-88101287(-)
3	mixed_indel	0.000953959	-4	GGATGGTGTCGATCTCCTGAACTCGTGATCCACCCGCCTCGGCCTCCTAAAGTGCTGGGATTACAGATGTGAGCCACCGCACCTGGCCCCAGTTGTAATTGTGA---TCTCATACCTATCCCTATTGGCAGTGTCTTAGTTTTATTTTT-ATTATCTTTATTGTGGCAGCCATTATTCCTGTCTC	hg38:chr12:88101103-88101287(-)
3	mixed_indel	0.000953959	-4	GGATGGTGTCGATCTCCTGAACTCGTGATCCACCCGCCTCGGCCTCCTAAAGTGCTGGGATTACAGATGTGAGCCACCGCACCTGGCCCCAGTTGTA---G-GAATATCTCATACCTATCCCTATTGGCAGTGTCTTAGTTTTATTTTTTATTATCTTTATTGTGGCAGCCATTATTCCTGTCTC	hg38:chr12:88101103-88101287(-)
3	mixed_indel	0.000953959	-3	GGATGGTGTCGATCTCCTGAACTCGTGATCCACCCGCCTCGGCCTCCTAAAGTGCTGG-ATTACAGATGTGAGCCACCGCACCTGGCCCCAGTTGTAATTG--AATATCTCATACCTATCCCTATTGGCAGTGTCTTAGTTTTATTTTTTATTATCTTTATTGTGGCAGCCATTATTCCTGTCTC	hg38:chr12:88101103-88101287(-)
3	mixed_indel	0.000953959	-3	GGATGGTGTCGATCTCCTGAACTCGTGATCCACCCGCCTCGGCCTCCTAAAGTGCTGGGATTACAGATGTGAGCCACCGCACCTGGCCCCAGTTG-AATTGTGAAT--CTCATACCTATCCCTATTGGCAGTGTCTTAGTTTTATTTTTTATTATCTTTATTGTGGCAGCCATTATTCCTGTCTC	hg38:chr12:88101103-88101287(-)
3	mixed_indel	0.000953959	-3	GGATGGTGTCGATCTCCTGAACTCGTGATCCACCCGCCTCGGCCTCCTAAAGTGCTGG-ATTACAGATGTGAGCCACCGCACCTGGCCCCAGTTGTAATTGTGAAT--CTCATACCTATCCCTATTGGCAGTGTCTTAGTTTTATTTTTTATTATCTTTATTGTGGCAGCCATTATTCCTGTCTC	hg38:chr12:88101103-88101287(-)
3	mixed_indel	0.000953959	-3	GGATGGTGTCGATCTCCTGAACTCGTGATCCACCCGCCTCGGCCTCCTAAAGTGCTGGGATTACAGATGTGAGCCACCGCACCTGGCCCCAGTTGTAATTGKG--TATCTCATACCTATCCCTATTGGCAGTGTCTTAGTTTTATTTTT-ATTATCTTTATTGTGGCAGCCATTATTCCTGTCTC	hg38:chr12:88101103-88101287(-)
3	mixed_indel	0.000953959	-2	GGATGGTGTCGATCTCCTGAACTCGTGATCCACCCGCCTCGGCCTCCTAAAGTGCTGGGATTACAGATGTGAGCCACCGCACCTGGCCCCAGTTGTAATTG-GA-TATCTCATACCTATCCCTATTGGCAGTGTCTTAGTTTTATTTTTTATTATCTTTATTGTGGCAGCCATTATTCCTGTCTC	hg38:chr12:88101103-88101287(-)
3	mixed_indel	0.000953959	-2	GGATGGTGTCGATCTCCTGAACTCGTGATCCACCCGCCTCGGCCTCCTAAAGTGCTGGGATTACAGATGTGAGCCACCGCACCTGGCCCCAGTTGTAATTGTGAAT-TCTCATACCTATCCCYATTGGCAGTGTCTTAGTTTTATTTTT-ATTATCTTTATTGTGGCAGCCATTATTCCTGTCTC	hg38:chr12:88101103-88101287(-)
3	mixed_indel	0.000953959	1	GGATGGTGTCGATCTCCTGAACTCGTGATCCACCCGCCTCGGCCTCCTAAAGTGCTGGGATTACAGATGTGAGCCACCGCACCTGGCCCCAGTTGTAATTGTGAATATATCTCATACCTATCCCTATTGGCAGTGTCTTAGTTTTATTTTTTATTATCTT-ATTGTGGCAGCCATTATTCCTGTCTC	hg38:chr12:88101103-88101287(-)
3	mixed_indel	0.000953959	3	GGATGGTGTCGATCTCCTGAACTCGTGATCCACCCGCCTCGGCCTCCTAAAGTGCTGGGATTACAGATGTGAGCCACCGCACCTGGCCCCAGTTGTAATTGTGAATGAATATCTCATACCTATCCCTATTG-CAGTGTCTTAGTTTTATTTTTTATTATCTTTATTGTGGCAGCCATTATTCCTGTCTC	hg38:chr12:88101103-88101287(-)
3	mixed_indel	0.000953959	3	GGATGGTGTCGATCTCCTGAACTCGTGATCCACCCGCCTCGGCCTCCTAAAGTGCTGGGATTACAGATGTGAGCCACCGCACCTGGCCCCAGTTGTAATTGTGAATGAATATCTCATACCTATCCCTATTGGCAGTGTCT-AGTTTTATTTTTTATTATCTTTATTGTGGCAGCCATTATTCCTGTCTC	hg38:chr12:88101103-88101287(-)
3	mixed_indel	0.000953959	3	GGATGGTGTCGATCTCCTGAACTCGTGATCCACCCGCCTCGGCCYCCTAAAGTGCTGGGATTACAGATGTGAGCCACCGCACCTGGCCCCAGTTGTA-TTGTGAATGAATATCTCATACCTATCCCTATTGGCAGTGTCTTAGTTTTATTTTTTATTATCTTTATTGTGGCAGCCATTATTCCTGTCTC	hg38:chr12:88101103-88101287(-)
3	mixed_indel	0.000953959	3	GGATGGTGTCGATCTCCTGAACTCGTGATCCACCCGCCTCGGCCTCCTAAAGTGCTGGGATTACAGATGTGAGCCACCGCACCTGGCCCCAGTTGTAATTGTGAATGAATATCTCATACCTATCCCTATTGGCAGTGTCTTAGTTTTATTTTTTATT-TCTTTATTGTGGCAGCCATTATTCCTGTCTC	hg38:chr12:88101103-88101287(-)
3	mixed_indel	0.000953959	3	GGATGGTGTCGATCTCCTGAACTCGTGATCCACCCGCCTCGGCCTCCTAAAGTGCTGGGATTACAGATGTGAGCCACCGCACCTGGCCCCAGTTGTAATTGTGAATGAATATCTCATACCTATCC-TATTGGCAGTGTCTTAGTTTTATTTTTTATTATCTTTATTGTGGCAGCCATTATTCCTGTCTC	hg38:chr12:88101103-88101287(-)
3	mixed_indel	0.000953959	3	GGATGGTGTCGATCTCCTGAACTCGTGATCCACCCGCCTCGGCCTCCTAAAGTGCTGGGATTACAGATGTGAGCCACCGCACCTGGCCCCAGTTGTAATTGTGAATGAATATCTCATACCTATCCCTATTGGCAGTGTCTTAGTTTTATTTTTTAT-ATCTTTATTGTGGCAGCCATTATTCCTGTCTC	hg38:chr12:88101103-88101287(-)
3	mixed_indel	0.000953959	3	GGATGGTGTCGATCTCCTGAACTCGTGATCCACCCGCCTCGGCCTCCTAAAGTGCTGGGATTACAGATGTGAGCCACCGCACCTGGCCCCAGTTGTAATTGTGAATGAATATCTCATACCTATCCCTATTGGCAGTGTCTTAGTTT-ATTTTTTATTATCTTTATTGTGGCAGCCATTATTCCTGTCTC	hg38:chr12:88101103-88101287(-)
3	mixed_indel	0.000953959	4	GGATGGTGTCGATCTCCTGAACTCGTGATCCACCCGCCTCGGCCTCCTAAAGTGCTGGGATTACAGATGTGAGCCACCGCACCTGGCCCCAGTTGTAATTTTGAATGAATATCTCATACCTATCCCTATTGGCAGTGTCTTAGTTTTATTTTTTATTATCTTTATTGTGGCAGCCATTATTCCTGTCTC	hg38:chr12:88101103-88101287(-)
3	mixed_indel	0.000953959	4	GGATGGTGTCGATCTCCTGAACTCGTGATCTGCCTGCCTTGGCCTCTC-AAAGTGCTGGGATTACAGATGTGAGCCACCGCACCTGGCCCCAGTTGTAATTGTGAATGAATATCTCATACCTATCCCTATTGGCAGTGTCYTAGTTTTATTTTTTATTATCTTTATTGTGGCAGCCATTATTCCTGTCTC	hg38:chr12:88101103-88101287(-)
2	mixed_indel	0.000635973	-68	GGATGGTGTCGATCTCCTGAACTCGTG------------------------GT--------------------CCACCG------------------------AATATCTCATACCTATCCCTATTGGCAGTGTCTTAGTTTTATTTTTTATTATCTTTATTGTGGCAGCCATTATTCCTGTCTC	hg38:chr12:88101103-88101287(-)
2	mixed_indel	0.000635973	-68	GGATGGTGTCGATCTCCTGAACTCGTGATCCACCCGCCTCGGCC------------------------------------------CCC------TAAT--------------------CCCTATTGGCAGTGTCTTAGTTTTATTTTTTATTATCTTTATTGTGGCAGCCATTATTCCTGTCTC	hg38:chr12:88101103-88101287(-)
2	mixed_indel	0.000635973	-66	GGATGGTGTCGATCTCCTGAACTCGTGATCCACCCGCCTCG---------------------AC---------------------------------------------TCATACCTATCCCTATTGGCAGTGTCTTAGTTTTATTTTTTATTATCTTTATTGTGGCAGCCATTATTCCTGTCTC	hg38:chr12:88101103-88101287(-)
2	mixed_indel	0.000635973	-53	GGATGGTGTCGATCTCCTGAACTCGTGATCCACCCGCCTCGGCCTCCTAAAGTGCTGGGATTACAGATGTGAGCCACCGCACCTGGCCCCAGTTGTAATT-------------ACCT----------------------------------------TTATTGTGGCAGCCATTATTCCTGTCTC	hg38:chr12:88101103-88101287(-)
2	mixed_indel	0.000635973	-51	GGATGGTGTCGATCTCCTGAACTCGTGATCCACCCGCCTCGGCCTCCTAA-GTGCTGGGATTACAGATGTGAGCCACCGCACCTGGCCCCAGTTGTAATT--------------------------------------------------ATTATCTTTATTGTGGCAGCCATTATTCCTGTCTC	hg38:chr12:88101103-88101287(-)
2	mixed_indel	0.000635973	-47	GGATGGTGTCGATCTCCTGAACTCGTGATCCRCCCGCCTCGGCCTCCTAAAGTGCTGGGATTACAGATGTGAGCCACCGCACCTGGCCCCAGT---------------------C-----------------------GT---ATTTTTTATTATCTTTATTGTGGCAGCCATTATTCCTGTCTC	hg38:chr12:88101103-88101287(-)
2	mixed_indel	0.000635973	-43	GGATGGTGTCGATCTCCTGAACTCGTGATCCACCCGCCTCGGCCTCCTAAAGTGCTGGGATTACAGATGTGAGCCACCGCACCTG----CAGT----------------------------------GC-----CTTAGTTTTATTTTTTATTATCTTTATTGTGGCAGCCATTATTCCTGTCTC	hg38:chr12:88101103-88101287(-)
2	mixed_indel	0.000635973	-42	GGATGGTGTCGATCTCCTGAACTCGTGATCCACCCGCCTCGGCCTCCTAAAGTGCTGGGATTACAGATGTGAGCCACCGCACCTG------------------A------------------------CAGTGTCTTAGTTTTATTTTTTATTATCTTTATTGTGGCAGCCATTATTCCTGTCTC	hg38:chr12:88101103-88101287(-)
2	mixed_indel	0.000635973	-42	GGATGGTGTCGATCTCCTGAACTCGTGATCCACCCGCCTCGGCCTCCTAAAGTGCTGGGATTACAGATGTGAGCCACCGCACCTG----------------------TC--------------------AGTGTCTTAGTTTTATTTTTTATTATCTTTATTGTGGCAGCCATTATTCCTGTCTC	hg38:chr12:88101103-88101287(-)
2	mixed_indel	0.000635973	-42	GGATGGTGTCGATCTCCTGAACTCGTGATTTGCC---CGCCTCGGCCTCCCAAAGTGCTGGGATTACAGATGTGAGCCA------------------------------------------TCCCTATTGGCAGTGTCTTAGTTTTATTTTTTATTATCTTTATTGTGGCAGCCATTATTCCTGTCTC	hg38:chr12:88101103-88101287(-)
2	mixed_indel	0.000635973	-42	GGATGGTGTCGATCTCCTGAACTCGTGATCCACCCGCCTCGGCCTCCTAAAGTGCTGGGATTACAGATGTGAGCCACCGCACCTGGC---AG------------------------------------C---GTCTTAGTTTTATTTTTTATTATCTTTATTGTGGCAGCCATTATTCCTGTCTC	hg38:chr12:88101103-88101287(-)
2	mixed_indel	0.000635973	-42	GGATGGTGTCGATCTCCTGAACTCGTGATCCACCCGCCTCGGCCTCCTAAAGTGCTGGGATTACAGATGTGAGCCACCG---------------------------------TACCT---------GGCAGTGTCTTAGTTTTATTTTTTATTATCTTTATTGTGGCAGCCATTATTCCTGTCTC	hg38:chr12:88101103-88101287(-)
2	mixed_indel	0.000635973	-39	GGATGGTGTCGATCTCCTGAACTCGTGATCCACCCGCCTCGGCCTCCTAAAGTGCTGGGATTACAGATGTGAGCCACCGCA--------------------------TCT-------------ATTGGCAGTGTCTTAGTTTTATTTTTTATTATCTTTATTGTGGCAGCCATTATTCCTGTCTC	hg38:chr12:88101103-88101287(-)
2	mixed_indel	0.000635973	-39	GGATGGTGTCGATCTCCTGAACTCGTGATCCACCCGCCTCGGCCTCCTAAAGTGCTGGGATTACAGATGTGAGCCACCG----------------TA-----------------------CCTATTGGCAGTGTCTTAGTTTTATTTTTTATTATCTTTATTGTGGCAGCCATTATTCCTGTCTC	hg38:chr12:88101103-88101287(-)
2	mixed_indel	0.000635973	-38	GGATGGTGTCGATCTCCTGAACTCGTGATCCACCCGCCTCGGCCTCCTAAAGTGCTGG-ATTACAGATGTGAGCCACCGCA-------------------------------------TCCCTATTGGCAGTGTCTTAGTTTTATTTTTTATTATCTTTATTGTGGCAGCCATTATTCCTGTCTC	hg38:chr12:88101103-88101287(-)
2	mixed_indel	0.000635973	-37	GGATGGTGTCGATCTCCTGAACTCGTGATCCACCCGCCTCGGCCTCCTAAAGTGCTGGGATTACAGATGTGAGCCACCGC------------------------------------TATCCCTATTGGCAGTGTCTTAGTTTTATTTTT-ATTATCTTTATTGTGGCAGCCATTATTCCTGTCTC	hg38:chr12:88101103-88101287(-)
2	mixed_indel	0.000635973	-37	GGATGGTGTCGATCTCCTGAACTCGTGATCCACCCGCCTCGGCCTCCTAAAGTGCTGGGATTACAGATGTGAGCCA------------------------------------TACCTATCCCTATTGGCAGTGTCTTAGTTTTATTTTT-ATTATCTTTATYGTGGCAGCCATTATTCCTGTCTC	hg38:chr12:88101103-88101287(-)
2	mixed_indel	0.000635973	-36	GGATGGTGTCGATCTCCTGAACTCGTGATCCACCCGCCTCGGCCTCCTAAAGTGCTGGGATTACAGATGTGAGCCACCGCACCTGGCCCCAGTTG-------------C-----------------------GTCTTAGTTTTATTTTTTATTATCTTTATTGTGGCAGCCATTATTCCTGTCTC	hg38:chr12:88101103-88101287(-)
2	mixed_indel	0.000635973	-34	GGATGGTGTCGATCTCCTGAACTCGTGATCCACCCGCCTCGGCCTCCTAAAGTGCTGGGATTACAGATGTGAGCCACCGCACCT---------------------------------ATCCCTATTGGCAGTGTCTTAGTTT-ATTTTTTATTATCTTTATTGTGGCAGCCATTATTCCTGTCTC	hg38:chr12:88101103-88101287(-)
2	mixed_indel	0.000635973	-34	GGATGGTGTCGATCTCCTGAACTCGTGATCCACCCGCCTCGGCCTCCTAA-GTGCTGGGATTACAGATGTGAGCCACCGCACCT---------------------------------ATCCCTATTGGCAGTGTCTTAGTTTTATTTTTTATTATCTTTATTGTGGCAGCCATTATTCCTGTCTC	hg38:chr12:88101103-88101287(-)
2	mixed_indel	0.000635973	-33	GGATGGTGTCGATCTCCTGAACTCGTGATCCACCCGCCTCGGCCTCCTAAAGTGCTGGGATTACAGATGTGAGCCACCGCACCTGGCCC-AGTTG--------------------------------GCAGTGTCTTAGTTTTATTTTTTATTATCTTTATTGTGGCAGCCATTATTCCTGTCTC	hg38:chr12:88101103-88101287(-)
2	mixed_indel	0.000635973	-33	GGATGGTGTCGATCTCCTGAACTCGTGATCCACCCGCCTCGGCCTCCTAAAGTGCTGGGATTACAGATGTGAGCCAC------TG----CA-----------------------CCTATCCCTATTGGCAGTGTCTTAGTTTTATTTTTTATTATCTTTATTGTGGCAGCCATTATTCCTGTCTC	hg38:chr12:88101103-88101287(-)
2	mixed_indel	0.000635973	-33	GGATGGTGTCGATCTCCTGAACTCGTGATCCACCCGCCTCGGCCTCCTAAAGTGCTGGGATTACAGATGTGAGCCACCGCACCTGGCCC----------------TATC-----------------GGCAGTGTCTTAGYTTTATTTTTTATTATCTTTATTGTGGCAGCCATTATTCCTGTCTC	hg38:chr12:88101103-88101287(-)
2	mixed_indel	0.000635973	-33	GGATGGTGTCGATCTCCTGAACTCGTGATCCACCCGCCTCGGCCTCCTAAAGTGCTGGGATTACAGATGTGAGCCACCGCACCTGGCCCC--------------------------------TATTGGCAGTGTCTTAGTTTTATTTTT-ATTATCTTTATTGTGGCAGCCATTATTCCTGTCTC	hg38:chr12:88101103-88101287(-)
2	mixed_indel	0.000635973	-33	GGATGGTGTCGATCTCCTGAACTCGTGATCCACCCGCCTCGGCCTCCTAAAGTGCTGGGATTACAGATGTGAGCCACCGCACCT-------------ATT--------------------CCTATTGGCAGTGTCTTAGTTTTATTTTTTATTATCTTTATTGTGGCAGCCATTATTCCTGTCTC	hg38:chr12:88101103-88101287(-)
2	mixed_indel	0.000635973	-33	GGATGGTGTCGATCTCCTGAACTCGTGATCCACCCGCCTCGGCCTCCTAAAGTGCTGGGATTACAGATGTGAGCCACCGCAC----------TT-----------------------ATCCCTATTGGCAGTGTCTTAGTTTTATTTTTTATTATCTTTATTGTGGCAGCCATTATTCCTGTCTC	hg38:chr12:88101103-88101287(-)
2	mixed_indel	0.000635973	-33	GGATGGTGTCGATCTCCTGAACTCGTGATCCACCCGCCTCGGCCTCCTAAAGTGCTGGGATTACAGATGTGAGCCACCGCACCT------AG---------------------------CCCTATTGGCAGTGTCTTAGTTTTATTTTTTATTATCTTTATTGTGGCAGCCATTATTCCTGTCTC	hg38:chr12:88101103-88101287(-)
2	mixed_indel	0.000635973	-33	GGATGGTGTCGATCTCCTGAACTCGTGATCCACCCGCCTCGGCCTCCTAAAGTGCTGGGATTACAGATGTGAGCCACCGC-------------------T--------------CCTATCCCTATTGGCAGTGTCTTAGTTTTATTTTTTATTATCTTTATTGTGGCAGCCATTATTCCTGTCTC	hg38:chr12:88101103-88101287(-)
2	mixed_indel	0.000635973	-33	GGATGGTGTCGATCTCCTGAACTCGTGATCCACCCGCCTCGGCCTCCTAAAGTGCTGGGATTACAGATGTGAGCCACCGCACCTGGCCCCA----------------TC-----------------GGCAGTGTCTTAGTTTTATTTTTTATTATCTTTATTGTGGCAGCCATTATTCCTGTCTC	hg38:chr12:88101103-88101287(-)
2	mixed_indel	0.000635973	-33	GGATGGTGTCGATCTCCTGAACTCGTGATCCACCCGCCTCGGCCTCCTAAAGTGCTGGGATTACAGATGTGAGCCACCGC----G-----------------------------CCTATCCCTATTGGCAGTGTCTTAGTTTTATTTTTTATTATCTTTATTGTGGCAGCCATTATTCCTGTCTC	hg38:chr12:88101103-88101287(-)
2	mixed_indel	0.000635973	-33	GGATGGTGTCGATCTCCTGAACTCRTGATCCRCCCGYCTCRGCCTTCC-AAAGTGCTGGGATTACAGATGTGAGCCACCGCACCTGGCCC---------------------------------TATTGGCAGTGTCTTAGTTTTATTTTTTATTATCTTTATTGTGGCAGCCATTATTCCTGTCTC	hg38:chr12:88101103-88101287(-)
2	mixed_indel	0.000635973	-33	GGATGGTGTCGATCTCCTGAACTCGTGATCCACCCGCCTCGGCCTCCTAAAGTGCTGGGATTACAGATGTGAGCCACC---CC------------------------------ACCTATCCCTATTGGCAGTGTCTTAGTTTTATTTTTTATTATCTTTATTGTGGCAGCCATTATTCCTGTCTC	hg38:chr12:88101103-88101287(-)
2	mixed_indel	0.000635973	-32	GGATGGTGTCGATCTCCTGAACTCGTGATCCACCCGCCTCGGCCTCCTAAAGTGCTGGGATTACAGATGTGAGCCACCGCACCWGGCCCC---------------TATC-----------------GGCAGTGTCTTAGTTTTATTTTTTATTATCTTTATTGTGGCAGCCATTATTCCTGTCTC	hg38:chr12:88101103-88101287(-)
2	mixed_indel	0.000635973	-32	GGATGGTGTCGATCTCCTGAACTCGTGATCCACCCGCCTCGGYCTCCTAAAGTGCTGGGATTACAGATGTGAGCCACCGCACCT---------TG-------------------CC----CCTATTGGCAGTGTCTTAGTTTTATTTTTTATTATCTTTATTGTGGCAGCCATTATTCCTGTCTC	hg38:chr12:88101103-88101287(-)
2	mixed_indel	0.000635973	-31	GGATGGTGTCGATCTCCTGAACTCGTGATCCACCCGCCTCGGCCTCCTAAAGTGCTGGGATTACAGATGTGAGCC---GC----------------------------CTCATACCTATCCCTATTGGCAGTGTCTTAGTTTTATTTTTTATTATCTTTATTGTGGCAGCCATTATTCCTGTCTC	hg38:chr12:88101103-88101287(-)
2	mixed_indel	0.000635973	-31	GGATGGTGTCGATCTCCTGAACTCAGGTGATCTGCCCACCTCGGCCTCCYAAAGTGCTGGGATTACAGATGTGAGCCACCGCACCT---------------------------------ATCCCTATTGGCAGTGTCTTAGTTTTATTTTTTATTATCTTTATTGTGGCAGCCATTATTCCTGTCTC	hg38:chr12:88101103-88101287(-)
2	mixed_indel	0.000635973	-31	GGATGGTGTCGATCTCCTGAACTCGTGATCCACCCGCCTCGGCCTCCTAAAGTGCTGGGATTACAGATGTGAGCCACCGCA--TG-----------------------------CCTATCCCTATTGGCAGTGTCTTAGTTTTATTTTTTATTATCTTTATTGTGGCAGCCATTATTCCTGTCTC	hg38:chr12:88101103-88101287(-)
2	mixed_indel	0.000635973	-30	GGATGGTGTCGATCTCCTGAACTCAGGTGATCTGCCCRCCTCGGCCTCCYAMAGTGCTGGGATTACAGRYGTGAGCCACCGCACCTGGCCCCAGTTG--------------------------------GCAGTGTCTTAGTTTTATTTTTTATTATCTTTATTGTGGCAGCCATTATTCCTGTCTC	hg38:chr12:88101103-88101287(-)
2	mixed_indel	0.000635973	-30	GGATGGTGTCGATCTCCTGAACTCGTGATCCACCCGCCTCGGCCTCCTAAAGTGCTGGGATTACAGATGTGAGCCACCGCACCTGGCCCCAGTTGTAA----------C-----------------GG---TGTCTTAGTTTTATTTTTTATTATCTTTATTGTGGCAGCCATTATTCCTGTCTC	hg38:chr12:88101103-88101287(-)
2	mixed_indel	0.000635973	-30	GGATGGTGTCGATCTCCTGAACTCAGGTGATCCACCCGCCTCGGCCTCCTAAAGTGCTGGGATTACAGATGTGAGCCACCGCACCTGGCCCC--------------------------------TATTGGCAGTGTCTTAGTTTTATTTTTTATTATCTTTATTGTGGCAGCCATTATTCCTGTCTC	hg38:chr12:88101103-88101287(-)
2	mixed_indel	0.000635973	-30	GGATGGTGTCGATCTCCTGAACTCGTGATCCACCCGCCTCGGCCTCCTAAAGTGCTGGGATTACAGATGTGAGCCACCGCACCTGGCCCCAGTTGTAATTGTG---------------TCC---------------TAGTTTTATTTTTTATTATCTTTATTGTGGCAGCCATTATTCCTGTCTC	hg38:chr12:88101103-88101287(-)
2	mixed_indel	0.000635973	-30	GGATGGTGTCGATCTCCTGAACTCGTGATCCACCCGCCTCGGCCTCCTAAAGTGCTGGGATTACAGATGTGAGCCACCGCACCTGGCCCCAGTTGTAA------------CA---------------GC---GTCTTAGTTTTATTTTTTATTATCYTTATTGTGGCAGCCATTATTCCTGTCTC	hg38:chr12:88101103-88101287(-)
2	mixed_indel	0.000635973	-29	GGATGGTGTCGATCTCCTGAACTCGTGATCCACCCGCCTCGGCCTCCTAAAGTGCTGGGATTACAGATGTGAGCCACCGCACCTGGC------------------TATC------CT-----TATTGGCAGTRTCTTAGTTTTATTTTTTATTATCTTTATTGTGGCAGCCATTATTCCTGTCTC	hg38:chr12:88101103-88101287(-)
2	mixed_indel	0.000635973	-28	GGATGGTGTCGATCTCCTGAACTCGTGATCCACCCGCCTCGGCCTCCTAA-GTGCTGGGATTACAGATGTGAGCCACCGCACCTGGCCC---------------------------TATCCCTATTGGCAGTGTCTTAGTTTTATTTTTTATTATCTTTATTGTGGCAGCCATTATTCCTGTCTC	hg38:chr12:88101103-88101287(-)
2	mixed_indel	0.000635973	-28	GGATGGTGTCGATCTCCTGAACTCGTGATCCACCCGCCTCGGCCTCCTAAAGTGCTGGGATTACAGATGTGAGCCACCGCACCTGGCC------------------------TACC----CCTATTGGCAGTGTCTTAGTTTTATTTTTTATTATCTTTATTGTGGCAGCCATTATTCCTGTCTC	hg38:chr12:88101103-88101287(-)
2	mixed_indel	0.000635973	-28	GGATGGTGTCGATCTCCTGAACTCGTGATCCACCCGCCTCGGCCTCCTAAAGTGCTGGGATTACAGATGTGAGCCACCGCACCTGGCCC---------------------------TATCCCTATTGGCAGTGTCTTAGTTTTATTTTT-ATTATCTTTATTGTGGCAGCCATTATTCCTGTCTC	hg38:chr12:88101103-88101287(-)
2	mixed_indel	0.000635973	-27	GGATGGTGTCGATCTCCTGAACTCGTGATCCACCCGCCTCGGCCTCCTAAAGTGCTGGGATTACAGATGTGAGCCACCGCACCTGGCCCCAGT--------------------------CCCTATTGGCAGTGTCTTAGTTTTATTTTT-ATTATCTTTATTGTGGCAGCCATTATTCCTGTCTC	hg38:chr12:88101103-88101287(-)
2	mixed_indel	0.000635973	-27	GGATGGTGTCGATCTCCTGAACTCGTGATCCACCCGCCTCGGCCTCCTAAAGTGCTGGGATTACAGATGTGAGCCACCGCACCTGG---------------------TC-----CC-ATCCCTATTGGCAGTGTCTTAGTTTTATTTTTTATTATCTTTATTGTGGCAGCCATTATTCCTGTCTC	hg38:chr12:88101103-88101287(-)
2	mixed_indel	0.000635973	-27	GGATGGTGTCGATCTCCTGAACTCGTGATCCACCCGCCTCGGCCTCCTAAAGTGCTGGGATTACAGATGTGAGCCACCGCACCTGGCCCCAGTTGTA-TTG----------A----------------CAGTGTCTTAGTTTTATTTTTTATTATCTTTATTGTGGCAGCCATTATTCCTGTCTC	hg38:chr12:88101103-88101287(-)
2	mixed_indel	0.000635973	-27	GGATGGTGTCGATCTCCTGAACTCGTGAYCCACCCGCCTCGGCCTCCTAAAGTGCTGGGATTACAGATGTGAGCCACCGCACCTGGCCC-----------------------TACC----CCTATTGGCAGTGTCTTAGTTTTATTTTTTATTATCTTTATTGTGGCAGCCATTATTCCTGTCTC	hg38:chr12:88101103-88101287(-)
2	mixed_indel	0.000635973	-27	GGATGGTGTCGATCTCCTGAACTCGTGATCCACCCGCCTCGGCCTCCTAAAGTGCTGGGATTACAGATGTGAGCCACCGCACCTGGCCCCAGTTGTA----------TC-----------------GGCAGTGTCTTAGTTTTATTTTTTATTATCTTTATTGTGGCAGCCATTATTCCTGTCTC	hg38:chr12:88101103-88101287(-)
2	mixed_indel	0.000635973	-26	GGATGGTGTCGATCTCCTGAACTCGTGATCCACCCGCCTCGGCCTCCTAAAGTGCTGGGATTACAGATGTGAGCCACCGCACCTGGCCCCAGTTGTAATTG-G-----CT--------------------GTGTCTTAGTTTTATTTTTTATTATCTTTATTGTGGCAGCCATTATTCCTGTCTC	hg38:chr12:88101103-88101287(-)
2	mixed_indel	0.000635973	-26	GGATGGTGTCGATCTCCTGAACTCGTGATCCACCCGCCTCGGCCTCCTARAGTGCTGGGATTACAGATGTGAGCCACCGCACCTGGCCCCAGTTGTAATTG-GAA-------------------------GTGTCTTAGTTTTATTTTTTATTATCTTTATTGTGGCAGCCATTATTCCTGTCTC	hg38:chr12:88101103-88101287(-)
2	mixed_indel	0.000635973	-26	GGATGGTGTCGATCTCCTGAACTCGTGATCCACCCGCCTCGGCCTCCTAAAGTGCTGGGATTACAGATGTGAGCCACCGCACCTGGCCCCAGTTGTA---GT-----------------------TGGCAGTGTCTTAGTTTTATTTTTTATTATCTTTATTGTGGCAGCCATTATTCCTGTCTC	hg38:chr12:88101103-88101287(-)
2	mixed_indel	0.000635973	-26	GGATGGTGTCGATCTCCTGAACTCGTGATCCACCCGCCTCGGCCTCCTAAAGTGCTGGGATTACAGATGTGAGCCACCGCACCTGGCCCCAGTTGTAATTG--A------------------------CAGTGTCTTAGTTTTATTTTTTATTATCTTTATTGTGGCAGCCATTATTCCTGTCTC	hg38:chr12:88101103-88101287(-)
2	mixed_indel	0.000635973	-26	GGATGGTGTCGATCTCCTGAACTCGTGATCCACCCGCCTCGGCCTCCTAAAGTGCTGGGATTACAGATGTGAGCCACCGCACCTGGCCCC------------------C--------ATCCCTATTGGCAGTGTCTTAGTTTTATTTTTTATTATCTTTATTGTGGCAGCCATTATTCCTGTCTC	hg38:chr12:88101103-88101287(-)
2	mixed_indel	0.000635973	-25	GGATGGTGTCGATCTCCTGAACTCGTGATCCRCCYGCCTYGGCCTCCYAAAGTGCTGGGATTACAGATGTGAGCCACCGCACCTGGCCCCAG----------------CTC---------CCTATTGGCAGTGTCTTAGTTTTATTTTTTATTATCTTTATTGTGGCAGCCATTATTCCTGTCTC	hg38:chr12:88101103-88101287(-)
2	mixed_indel	0.000635973	-24	GGATGGTGTCGATCTCCTGAACTCGTGATCCACCCGCCTCGGCCTCCTAAAGTGCTGGGATTACAGATGTGAGCCACCGCACCTGGCCCCAGTTGTAATTGT-----------------------TGGCAGTGTCTTAGTTTTATTTTT-ATTATCTTTATTGTGGCAGCCATTATTCCTGTCTC	hg38:chr12:88101103-88101287(-)
2	mixed_indel	0.000635973	-24	GGATGGTGTCGATCTCCTGAACTCGTGATCCACCCGCCTCGGCCTCCTAAAGTGCTGGGATTACAGATGTGAGCCACCGCACCTGGCCCCA-----------------------CCTATCCCTATTGGCAGTGTCTTAGTTTTATTTTT-ATTATCTTTATTGTGGCAGCCATTATTCCTGTCTC	hg38:chr12:88101103-88101287(-)
2	mixed_indel	0.000635973	-23	GGATGGTGTCGATCTCCTGAACTCGTGATCCACCCGCCTCGGCCTCCTAAAGTGCTGGGATTACAGATGTGAGCCACCGCACCTGGC----------------------TCATACCTATCCCTATTGGCAGTGTCTTAGTTT-ATTTTTTATTATCTTTATTGTGGCAGCCATTATTCCTGTCTC	hg38:chr12:88101103-88101287(-)
2	mixed_indel	0.000635973	-23	GGATGGTGTCGATCTCCTGAACTCGTGATCCACCCGCCTCGGCCTCCTAAAGTGCTGGGATTACAGATGTGAGCCACCGCACCTGGCCCCAGTTGTAATTGT---TA--------------------GCAGTGTCTTAGTTTTATTTTTTATTATCTTTATTGTGGCAGCCATTATTCCTGTCTC	hg38:chr12:88101103-88101287(-)
2	mixed_indel	0.000635973	-23	GGATGGTGTCGATCTCCTGAACTCGTGATCCACCCGCCTCGGCCTCCTAAAGTGCTGGGATTACAGATGTGAGCCACCGCAC----------------------ATATCTCATACCTATCCCTATTGGCAGTGTCTTAGTTTTATTTTT-ATTATCTTTATTGTGGCAGCCATTATTCCTGTCTC	hg38:chr12:88101103-88101287(-)
2	mixed_indel	0.000635973	-23	GGATGGTGTCGATCTCCTGAACTCGTGATCCACCCGCCTCGGCCTCCTAAAGTGCTGGGATTACAGATGTGAGCCACCGCACCTG-----A-----------------C-CATACCTATCCCTATTGGCAGTGTCTTAGTTTTATTTTTTATTATCTTTATTGTGGCAGCCATTATTCCTGTCTC	hg38:chr12:88101103-88101287(-)
2	mixed_indel	0.000635973	-23	GGATGGTGTCGATCTCCTGAACTCGTGATCCACCCGCCTCGGCCTCCTAAAGTGCTGGGATTACAGATGTGAGCCACCGCACCTGGC----------------------TCATACCTATCCCTATTGGCAGTGTCT-AGTTTTATTTTTTATTATCTTTATTGTGGCAGCCATTATTCCTGTCTC	hg38:chr12:88101103-88101287(-)
2	mixed_indel	0.000635973	-22	GGATGGTGTCGATCTCCTGAACTCGTGATCCACCCGCCTCGGCCTCCTAAAGTGCTGGGATTACAGATGTGAGCCACCGCACCT------AG----------------CTCATACCTATCCCTATTGGCAGTGTCTTAGTTTTATTTTTTATTATCTTTATTGTGGCAGCCATTATTCCTGTCTC	hg38:chr12:88101103-88101287(-)
2	mixed_indel	0.000635973	-22	GGATGGTGTCGATCTCCTGAACTCGTGATCCACCCGCCTCGGCCTCCTAAAGTGCTGGGATTACAGATGTGAGCCACCGCACCTGGCCCCAGTTGTA---------------------TCCCTATTGGCAGTGTCTTAGTTTTATTTTT-ATTATCTTTATTGTGGCAGCCATTATTCCTGTCTC	hg38:chr12:88101103-88101287(-)
2	mixed_indel	0.000635973	-22	GGATGGTGTCGATCTCCTGAACTCGTGATCCACCCGCCTCGGCCTCCTAAAGTGCTGG-ATTACAGATGTGAGCCACCGCACCTGGCCCCAGTTGTA---------------------TCCCTATTGGCAGTGTCTTAGTTTTATTTTTTATTATCTTTATTGTGGCAGCCATTATTCCTGTCTC	hg38:chr12:88101103-88101287(-)
2	mixed_indel	0.000635973	-21	GGATGGTGTCGATCTCCTGAACTCGTGATCCACCCGCCTCGGCCTCCTAAAGTGCTGGGATTACAGATGTGAGCCACCGCACCTGGCCCCAGT--------------------ACCKATCCCTATTGGCAGTGTCTTAGTTTTATTTTT-ATTATCTTTATTGTGGCAGCCATTATTCCTGTCTC	hg38:chr12:88101103-88101287(-)
2	mixed_indel	0.000635973	-21	GGATGGTGTCGATCTCCTGAACTCGTGATCCACCCGCCTCGGCCTCCTAAAGTGCTGGGATTACAGATGTGAGCCACCGCACCTGGCCCCAGTTGTA----------TC-----CCTATC------GGCAGTGTCTTAGTTTTATTTTTTATTATCTTTATTGTGGCAGCCATTATTCCTGTCTC	hg38:chr12:88101103-88101287(-)
2	mixed_indel	0.000635973	-21	GGATGGTGTCGATCTCCTGAACTCGTGATCCACCCGCCTCGGCCTCCTAAAGTGCTGGGATTACAGATGTGAGCCACCGCACCTGGCCCCA-----------------C----ACCTATCCCTATTGGCAGTGTCTTAGTTTTATTTTTTATTATCTTTATTGTGGCAGCCATTATTCCTGTCTC	hg38:chr12:88101103-88101287(-)
2	mixed_indel	0.000635973	-21	GGATGGTGTCGATCTCCTGAACTCGTGATCCACCCGCCTCGGCCTCCTAAAGTGCTGGGATTACAGATGTGAGCCACCGCACCTGGCC--A-------------------CATACCTATCCCTATTGGCAGTGTCTTAGTTTTATTTTTTATTATCTTTATTGTGGCAGCCATTATTCCTGTCTC	hg38:chr12:88101103-88101287(-)
2	mixed_indel	0.000635973	-21	GGATGGTGTCGATCTCCTGAACTCGTGATCCACCCGCCTCGGCCTCCTAAAGTGCTGGGATTACAGATGTGAGCCACCGCACCTGGCCCCAGTTGTAATTGTGAAT--------------------GGCAGTGTCTTAGTTTTATTTTT-ATTATCTTTATTGTGGCAGCCATTATTCCTGTCTC	hg38:chr12:88101103-88101287(-)
2	mixed_indel	0.000635973	-20	GGATGGTGTCGATCTCCTGAACTCGTGATCCACCCGCCTCGGCCTCCTAAAGTGCTGGGATTACAGATGTGAGCCACCGCACCTGGCCCCAGTTGTAAT---------C----------CCC-ATTGGCAGTGTCTTAGTTTTATTTTTTATTATCTTTATTGTGGCAGCCATTATTCCTGTCTC	hg38:chr12:88101103-88101287(-)
2	mixed_indel	0.000635973	-20	GGATGGTGTCGATCTCCTGAACTCGTGATCCACCCGCCTCGGCCTCCTAAAGTGCTGGGATTACAGATGTGAGCCACCGCACCTGGCCCCAGTTGTAATTGTGAAT-------------------TGGCAGTGTCTTAGTTTTATTTTT-ATTATCTTTATTGTGGCAGCCATTATTCCTGTCTC	hg38:chr12:88101103-88101287(-)
2	mixed_indel	0.000635973	-20	GGATGGTGTCGATCTCCTGAACTCGTGATCCACCCGCCTCGGCCTCCTAAAGTGCTGGGATTACAGATGTGAGCCACCGCACCTGGCCCCAGTTGTAAT---------------CCT-----TATTGGMAGTGTCTTAGTTTTATTTTTTATTATCTTTATTGTGGCAGCCATTATTCCTGTCTC	hg38:chr12:88101103-88101287(-)
2	mixed_indel	0.000635973	-19	GGATGGTGTCGATCTCCTGAACTCGTGATCCACCCGCCTCGGCCTCCTAAAGTGCTGGGATTACAGATGTGAGCCACCGCACCTGGCCCCAGTTGTAATTGTG------------------CTATTGGCAGTGTCTTAGTTTTATTTTT-ATTATCTTTATTGTGGCAGCCATTATTCCTGTCTC	hg38:chr12:88101103-88101287(-)
2	mixed_indel	0.000635973	-19	GGATGGTGTCGATCTCCTGAACTCGTGATCCACCCGCCTCGGCCTCCTAAAGTGCTGGGATTACAGATGTGAGCCACCGCACCTG------------------AATATCTCATACCTATCCCTATTGGCAGTGTCTTAGTTTTATTTTT-ATTATCTTTATTGTGGCAGCCATTATTCCTGTCTC	hg38:chr12:88101103-88101287(-)
2	mixed_indel	0.000635973	-19	GGATGGTGTCGATCTCCTGAACTYGTGATCYRCYYRCCTYGGCCTCCCAAARTGCTGGGATTACAGGCATG--AGCCACCGCACCTGGCCCCAGTTGTAATTGTGAAT-------------------TGGCAGTGTCTTAGTTTTATTTTTTATTATCTTTATTGTGGCAGCCATTATTCCTGTCTC	hg38:chr12:88101103-88101287(-)
2	mixed_indel	0.000635973	-18	GGATGGTGTCGATCTCCTGAACTCGTGATCCACCCGCCTCGGCCTCCTAAAGTGCTGGGATTACAGATGTGAGCCACCGCACCTGGCCCCAGTTGTAATTGT-----------------CCCTATTGGCAGTGTCTTAGTTTTATTTTT-ATTATCTTTATTGTGGCAGCCATTATTCCTGTCTC	hg38:chr12:88101103-88101287(-)
2	mixed_indel	0.000635973	-18	GGATGGTGTCGATCTCCTGAACTCGTGATCCACCCGCCTCGGCCTCCTAAAGTGCTGGGATTACAGATGYGAGCCACCGCACCTGGCCC-AGTTGTAATTGT-----------------CCCTATTGGCAGTGTCTTAGTTTTATTTTTTATTATCTTTATTGTGGCAGCCATTATTCCTGTCTC	hg38:chr12:88101103-88101287(-)
2	mixed_indel	0.000635973	-18	GGATGGTGTCGATCTCCTGAACTCGTGATCCACCCGCCTCGGCCTCCTAAAGTGCTGGGATTACAGATGTGAGCCACCGCACCTGGCCCCAGTTGTAATTGT-----------------CCCTATTGGCAGTGTCTTAGTTT-ATTTTTTATTATCTTTATTGTGGCAGCCATTATTCCTGTCTC	hg38:chr12:88101103-88101287(-)
2	mixed_indel	0.000635973	-18	GGATGGTGTCGATCTCCTGAACTCGTGATCCACCCGCCTCGGCCTCCTAAAGTGCTGGGATTACAGATGTGAGCCACCGCACCTGGCCC-----------------ATCTCATACCTATCCCTATTGGCAGTGTCTTAGTTTTATTTTT-ATTATCTTTATTGTGGCAGCCATTATTCCTGTCTC	hg38:chr12:88101103-88101287(-)
2	mixed_indel	0.000635973	-17	GGATGGTGTCGATCTCCTGAACTCGTGATCCACCCGCCTCGGCCTCCTAAAGTGCTGGGATTACAGATGTGAGCCACCGCACCTGG----------AAT-GT------CTCATACCTATCCCTATTGGCAGTGTCTTAGTTTTATTTTTTATTATCTTTATTGTGGCAGCCATTATTCCTGTCTC	hg38:chr12:88101103-88101287(-)
2	mixed_indel	0.000635973	-17	GGATGGTGTCGATCTCCTGAACTCGTGATCCACCCGCCTCGGCCTCCTAAAGTGCTGGGATTACAGATGTGAGCCACCGCACCTGGCCCCAGTTGTAA----------------CCTATCCCTATTGGCAGTGTCTTAGTTTTATTTTT-ATTATCTTTATTGTGGCAGCCATTATTCCTGTCTC	hg38:chr12:88101103-88101287(-)
2	mixed_indel	0.000635973	-17	GGATGGTGTCGATCTCCTGAACTCGTGATCCACCCGCCTCGGCCTCCTAAAGTGCTGGGATTACAGATGTGAGCCACCGCACCTGGCCCCAGTTGTAATTGT------C-----CCTATC------GGCAGTGTCTTAGTTTTATTTTTTATTATCTTTATTGTGGCAGCCATTATTCCTGTCTC	hg38:chr12:88101103-88101287(-)
2	mixed_indel	0.000635973	-17	GGATGGTGTCGATCTCCTGAACTCGTGATCCACCCGCCTCGGCCTCCTAAAGTGCTGGGATTACAGATGTGAGCCACCGCACCTGGCCCCAGTTGTAATTGTGAA---C--------------ATTGGCAGTGTCTTAGTTTTATTTTTTAYTATCTTTATTGTGGCAGCCATTATTCCTGTCTC	hg38:chr12:88101103-88101287(-)
2	mixed_indel	0.000635973	-17	GGATGGTGTCGATCTCCTGAACTCGTGATCCRCCCGCCTCGGCCTCCYAAAGTGCTGGGATTACAGSCATG--AGCCAYCGYRCCTGGCCCCAGTTGTAATTGT-----------------CCCTATTGGCAGTGTCTTAGTTTTATTTTTTATTATCTTTATTGTGGCAGCCATTATTCCTGTCTC	hg38:chr12:88101103-88101287(-)
2	mixed_indel	0.000635973	-17	GGATGGTGTCGATCTCCTGAACTCGTGATCCACCCGCCTCGGCCTCCTAAAGTGCTGGGATTACAGATGTGAGCCACCGCACCTGGCCCCAGTTGTAATTGT---T--------------CCTATTGGCAGTGTCTTAGTTTTATTTTTTATTATCTTTATTGTGGCAGCCATTATTCCTGTCTC	hg38:chr12:88101103-88101287(-)
2	mixed_indel	0.000635973	-17	GGATGGTGTCGATCTCCTGAACTCGTGATCCACCCGCCTCGGCCTCCTAAAGTGCTGGGATTACAGATGTGAGCCACCGCACCTGGCCCCAG----------------C-CATACCTATCCCTATTGGCAGTGTCTTAGTTTTATTTTTTATTATCTTTATTGTGGCAGCCATTATTCCTGTCTC	hg38:chr12:88101103-88101287(-)
2	mixed_indel	0.000635973	-15	GGATGGTGTCGATCTCCTGAACTCGTGATCCACCCGCCTCGGCCTCCTAAAGTGCTGGGATTACAGATGTGAGCCACCGCACCTGGCCCCAGTTGTAATTGTGAAT----------------TATTGGCAGTGTCTTAGTTTTATTTTTTTATTATCTTTATTGTGGCAGCCATTATTCCTGTCTC	hg38:chr12:88101103-88101287(-)
2	mixed_indel	0.000635973	-15	GGATGGTGTCGATCTCCTGAACTCRTGATCCACCCGCCTCGGCCTCCYAAAGTGCTGGGATTACAGATGTGAGCCACCGCACCTGGCCCCAGTTGTAATTGT-----------ACC----CCTATTGGCAGTGTCTTAGTTTTATTTTTTATTATCTTTATTGTGGCAGCCATTATTCCTGTCTC	hg38:chr12:88101103-88101287(-)
2	mixed_indel	0.000635973	-15	GGATGGTGTCGATCTCCTGAACTCGTGATCCACCCGCCTCGGCCTCCTAAAGTGCTGGGATTACAGATGTGAGCCACCGCACCTGGCCCCAGTTGTAATTGTGAAT---------CTATC------GGCAGTGTCTTAGTTTTATTTTTTATTATCTTTATTGTGGCAGCCATTATTCCTGTCTC	hg38:chr12:88101103-88101287(-)
2	mixed_indel	0.000635973	-15	GGATGGTGTCGATCTCCTGAACTCGTGATCCACCCGCCTCGGCCTCCTAAAGTGCTGGGATTACAGATGTGAGCCACCGCACCTGGCCCCAGTTGTAAT---------CTCATACCTAT------TGGCAGTGTCTTAGTTTTATTTTTTATTATCTTTATTGTGGCAGCCATTATTCCTGTCTC	hg38:chr12:88101103-88101287(-)
2	mixed_indel	0.000635973	-15	GGATGGTGTCGATCTCCTGAACTCGTGATCCACCCGCCTCGGCCTCCTAAAGTGCTGGGATTACAGATGTGAGCCACCGCACCTGGCCCCAGTT--------------CTCATACCTATCCCTATTGGCAGTGTCTTAGTTTTATTTTT-ATTATCTTTATTGTGGCAGCCATTATTCCTGTCTC	hg38:chr12:88101103-88101287(-)
2	mixed_indel	0.000635973	-14	GGATGGTGTCGATCTCCTGAACTCGTGATCCACCCGCCTCGGCCTCCTAAAGTGCTGGGATTACAGATGTGAGCCACCGCACCTGGCCCCA-------------ATATCTCATACCTATCCCTATTGGCAGTGTCTTAGTTTTATTTTT-ATTATCTTTATTGTGGCAGCCATTATTCCTGTCTC	hg38:chr12:88101103-88101287(-)
2	mixed_indel	0.000635973	-14	GGATGGTGTCGATCTCCTGAACTCGTGATCCACCCGCCTCGGCCTCCTAAAGTGCTGGGATTACAGATGTGAGCCACCGCACCTGGCCCCAGTTG-AA-------------ATACCTATCCCTATTGGCAGTGTCTTAGTTTTATTTTTTATTATCTTTATTGTGGCAGCCATTATTCCTGTCTC	hg38:chr12:88101103-88101287(-)
2	mixed_indel	0.000635973	-14	GGATGGTGTCGATCTCCTGAACTCAGGTGATCYRCCCRCCTCGGCCTCCTAAAGTGCTGGGATTACAGATGTGAGCCACCGCACCTGGCCCCAGTTGTAATTGTGAAT----------------TATTGGCAGTGTCTTAGTTTTATTTTTTATTATCTTTATTGTGGCAGCCATTATTCCTGTCTC	hg38:chr12:88101103-88101287(-)
2	mixed_indel	0.000635973	-14	GGATGGTGTCGATCTCCTGAACTCGTGATCCACCCGCCTCGGCCTCCTAAAGTGCTGGGATTACAGATGTGAGCCACCGCACCTGGCCCCAGT-------------ATCTCATACCTATCCCTATTGGCAGTGTCTTAGTTTTATTTTT-ATTATCTTTATTGTGGCAGCCATTATTCCTGTCTC	hg38:chr12:88101103-88101287(-)
2	mixed_indel	0.000635973	-13	GGATGGTGTCGATCTCCTGAACTCGTGATCCACCCGCCTCGGCCTCCTAAAGTGCTGGGATTACAGATGTGAGCCACCGCACCTGGCCCCAGTTGTAAT----AA---------CCTATCCCTATTGGCAGTGTCTTAGTTTTATTTTTTATTATCTTTATTGTGGCAGCCATTATTCCTGTCTC	hg38:chr12:88101103-88101287(-)
2	mixed_indel	0.000635973	-13	GGATGGTGTCGATCTCCTGAACTCGTGATCCACCCGCCTCGGCCTCCTARAGTGCTGGGATTACAGATGTGAGCCACCGCACCTGGCCC-AG--GTA----------TCTCATACCTATCCCTATTGGCAGTGTCTTAGTTTTATTTTTTATTATCTTTATTGTGGCAGCCATTATTCCTGTCTC	hg38:chr12:88101103-88101287(-)
2	mixed_indel	0.000635973	-12	GGATGGTGTCGATCTCCTGAACTCGTGATCCACCCGCCTCGGCCTCCTAAAGTGCTGGGATTACAGATGTGAGCCACCGCACCTGGCCCCAGTTGTAATTGT-----------ACCTATCCCTATTGGCAGTGTCTTAGTTTTATTTTT-ATTATCTTTATTGTGGCAGCCATTATTCCTGTCTC	hg38:chr12:88101103-88101287(-)
2	mixed_indel	0.000635973	-11	GGATGGTGTCGATCTCCTGAACTCGTGATCCACCCGCCTCGGCCTCCTAAAGTGCTGGGATTACAGATGTGAGCCACCGCACCTGGCCCCAGTTGTAATTGTGAA---C--------ATCCCTATTGGCAGTGTCTTAGTTTTATTTTTTATTATCTTTATTGTGGCAGCCATTATTCCTGTCTC	hg38:chr12:88101103-88101287(-)
2	mixed_indel	0.000635973	-11	GGATGGTGTCGATCTCCTGAACTCGTGATCCACCCGCCTCGGCCTCCTAAAGTGCTGGGATTACAGATGTGAGCCACCGCACCTGGCCCCAGTTGTAATTGTGAATA---C--------CCCTATTGGCAGTGTCTTAGTTTTATTTTTTATTATCTTTATTGTGGCAGCCATTATTCCTGTCTC	hg38:chr12:88101103-88101287(-)
2	mixed_indel	0.000635973	-11	GGATGGTGTCGATCTCCTGAACTCGTGATCCACCCGCCTCGGCCTCCTAAAGTGCTGGGATTACAGATGTGAGCCACCGCACCTGGCCCCAGT-GTA----------TCTCATACCTATCCCTATTGGCAGTGTCTTAGTTTTATTTTTTATTATCTTTATTGTGGCAGCCATTATTCCTGTCTC	hg38:chr12:88101103-88101287(-)
2	mixed_indel	0.000635973	-11	GGATGGTGTCGATCTCCTGAACTCGTGATCCACCCGCCTCGGCCTCCTAAAGTGCTGGGATTACAGATGTGAGYCACCGCACCTGGCCCCAGTTGTAATTGTGAA----------CTATCCCTATTGGCAGTGTCT-AGTTTTATTTTTTATTATCTTTATTGTGGCAGCCATTATTCCTGTCTC	hg38:chr12:88101103-88101287(-)
2	mixed_indel	0.000635973	-11	GGATGGTGTCGATCTCCTGAACTCGTGATCCACCCGCCTCGGCCTCCTAA-GTGCTGGGATTACAGATGTGAGCCACCGCACCTGGCCCCAGTTGTA----------TCTCATACCTATCCCTATTGGCAGTGTCTTAGTTTTATTTTTTATTATCTTTATTGTGGCAGCCATTATTCCTGTCTC	hg38:chr12:88101103-88101287(-)
2	mixed_indel	0.000635973	-11	GGATGGTGTCGATCTCCTGAACTYGTGATCCACCCGCCTCGGCCTCCTAAAGTGCTGGGATTACAGATGTGAGCCACCGCACCTGGCCCCAGTTGTAATTGT-AA-AT---------ATCCCTATTGGCAGTGTCTTAGTTTTATTTTTTATTATCTTTATTGTGGCAGCCATTATTCCTGTCTC	hg38:chr12:88101103-88101287(-)
2	mixed_indel	0.000635973	-11	GGATGGTGTCGATCTCCTGAACTCGTGATCCACCCGCCTCGGCCTCCTAAAGTGCTGGGATTACAGATGTGAGCCACCGCACCTGGCCCCCAG-----------AATATCTCATACCTATCCCTATTGGCAGTGTCTTAGTTTTATTTTT-ATTATCTTTATTGTGGCAGCCATTATTCCTGTCTC	hg38:chr12:88101103-88101287(-)
2	mixed_indel	0.000635973	-11	GGATGGTGTCGATCTCCTGAACTCGTGATCCACCCGCCTCGGCCTCCTAAAGTGCTGGGATTACAGATGTGAGCCACCGCACCTGGCCCCAGTTGTAATTGTGAA----------CTATCCCTATTGGCAGTGTCTTAGTTTTATTTTT-ATTATCTTTATTGTGGCAGCCATTATTCCTGTCTC	hg38:chr12:88101103-88101287(-)
2	mixed_indel	0.000635973	-10	GGATGGTGTCGATCTCCTGAACTCGTGATCCACCCGCCTCGGCCTCCTAA-GTGCTGGGATTACAGATGTGAGCCACCGCACCTGGCCCCAGTTGTAATTGTGAAT---------CTATCCCTATTGGCAGTGTCTTAGTTTTATTTTTTATTATCTTTATTGTGGCAGCCATTATTCCTGTCTC	hg38:chr12:88101103-88101287(-)
2	mixed_indel	0.000635973	-10	GGATGGTGTCGATCTCCTGAACTCGTGATCCACCCGCCTCGGCCTCCTAAAGTGCTGGGAT-ACAGATGTGAGCCACCGCACCTGGCCCCAGTTGTAAT---------CTCATACCTATCCCTATTGGCAGTGTCTTAGTTTTATTTTTTATTATCTTTATTGTGGCAGCCATTATTCCTGTCTC	hg38:chr12:88101103-88101287(-)
2	mixed_indel	0.000635973	-10	GGATGGTGTCGATCTCCTGAACTCGTGATCCACCCGCCTCGGCCTCCTAAAGTGCTGGGATTACAGATGTGAGCCACCGCACCTGGCCCCAGTTGTAATTGTGAAT------TA---A-CCCTATTGGCAGTGTCTTAGTTTTATTTTTTATTATCTTTATTGTGGCAGCCATTATTCCTGTCTC	hg38:chr12:88101103-88101287(-)
2	mixed_indel	0.000635973	-10	GGATGGTGTCGATCTCCTGAACTCGTGATCCACCCGCCTCGGCCTCCTAAAGTGCTGG-ATTACAGATGTGAGCCACCGCACCTGGCCCCAGTTGTAATTGTGAAT---------CTATCCCTATTGGCAGTGTCTTAGTTTTATTTTTTATTATCTTTATTGTGGCAGCCATTATTCCTGTCTC	hg38:chr12:88101103-88101287(-)
2	mixed_indel	0.000635973	-10	GGATGGTGTCGATCTCCTGAACTCGTGATCCACCCGCCTCGGCCTCCTAAAGTGCTGG-ATTACAGATGTGAGCCACCGCACCTGGCCCCAGTTGTAAT---------CTCATACCTATCCCTATTGGCAGTGTCTTAGTTTTATTTTTTATTATCTTTATTGTGGCAGCCATTATTCCTGTCTC	hg38:chr12:88101103-88101287(-)
2	mixed_indel	0.000635973	-10	GGATGGTGTCGATCTCCTGAACTCGTGATCCACCCGCCTCGGCCTCCTAAAGTGCTGGGATTACAGATGTGAGCCACCGCACCTGGCCCCAGTTGTAATT---A------CATACCTATCCCTATTGGCAGTGTCTTAGTTTTATTTTTTATTATCTT-ATTGTGGCAGCCATTATTCCTGTCTC	hg38:chr12:88101103-88101287(-)
2	mixed_indel	0.000635973	-10	GGATGGTGTCGATCTCCTGAACTCGTGATCCACCCGCCTCGGCCTCCTAAAGTGCTGGGATTACAGATGTGAGCCACCGCACCTGGCCC-AGTTGTAATTGTGAAT---------CTATCCCTATTGGCAGTGTCTTAGTTTTATTTTTTATTATCTTTATTGTGGCAGCCATTATTCCTGTCTC	hg38:chr12:88101103-88101287(-)
2	mixed_indel	0.000635973	-10	GGATGGTGTCGATCTCCTGAACTCGTGATCCACCCGCCTCGGCCTCCTAAAGTGCTGGGATTACAGATGTGAGCCACCGCACCTGGCCCCAGTTGTAATT---A------CATACCTATCCCTATTGGCAGTGTCTTAGTTTTATTTTT-ATTATCTTTATTGTGGCAGCCATTATTCCTGTCTC	hg38:chr12:88101103-88101287(-)
2	mixed_indel	0.000635973	-9	GGATGGTGTCGATCTCCTGAACTCGTGATCCACCCGCCTCGGCCTCCTAAAGTGCTGGGATTACAGATGTGAGCCACCGCACCTGGCCCCAGTTGTAATTGTGA-T-TCT-------ATCCCTATTGGCAGTGTCTTAGTTTTATTTTTTATTATCTTTATTGTGGCAGCCATTATTCCTGTCTC	hg38:chr12:88101103-88101287(-)
2	mixed_indel	0.000635973	-9	GGATGGTGTCGATCTCCTGAACTCGTGATCCACCCGCCTCGGCCTCCTAAAGTGCTGGGATTACAGATGTGAGCCACCGCACCTGGCCCCAGTTGTAATTGTGAA-A--------CTATCCCTATTGGCAGTGTCTTAGTTTTATTTTTTATTATCTTTATTGTGGCAGCCATTATTCCTGTCTC	hg38:chr12:88101103-88101287(-)
2	mixed_indel	0.000635973	-9	GGATGGTGTCGATCTCCTGAACTCGTGATCTGCCTGCCTTGGCCTCTC-AAAGTGCTGGGATTACAGRYGTGAGCCACCGCACCTGGCCCCAGTTGTAAT---------CTCATACCTATCCCTATTGGCAGTGTCTTAGTTTTATTTTTTATTATCTTTATTGTGGCAGCCATTATTCCTGTCTC	hg38:chr12:88101103-88101287(-)
2	mixed_indel	0.000635973	-9	GGATGGTGTCGATCTCCTGAACTCGTGATCCACCCGCCTCGGCCTCCTAA-GTGCTGGGATTACAGATGTGAGCCACCGCACCTGGCCCCAGTTGTAATTGT--------CATACCTATCCCTATTGGCAGTGTCTTAGTTTTATTTTTTATTATCTTTATTGTGGCAGCCATTATTCCTGTCTC	hg38:chr12:88101103-88101287(-)
2	mixed_indel	0.000635973	-8	GGATGGTGTCGATCTCCTGAACTCGTGATCCACCCGCCTCGGCCTCCTAAAGTGCTGGGATTACAGATGTGAGCCACCGCACCTGGCCCCAGTTG-------GAATATCTCATACCTATCCCTATTGGCAGTGTCTTAGTTTTATTTTT-ATTATCTTTATTGTGGCAGCCATTATTCCTGTCTC	hg38:chr12:88101103-88101287(-)
2	mixed_indel	0.000635973	-8	GGATGGTGTCGATCTCCTGAACTCGTGATCYRCCYGCCTCRGCCTCCCAAAGTGCTGGGWTTACAG--GCCTGAGCCACYGYRCCTGGCCCCAGTTGTAACTGGGA--------TACCTATCCCTATTGGCAGTGTCTTAGTTTTATTTTTTATTATCTTTATTGTGGCAGCCATTATTCCTGTCTC	hg38:chr12:88101103-88101287(-)
2	mixed_indel	0.000635973	-8	GGATGGTGTCGATCTCCTGAACTCGTGATCCACCCGCCTCGGCCTCCTAAAGTGCTGGGATTACAGATGTGAGCCACCGCACCTGGCCCCAGTTG-AAT-GT------CTCATACCTATCCCTATTGGCAGTGTCTTAGTTTTATTTTTTATTATCTTTATTGTGGCAGCCATTATTCCTGTCTC	hg38:chr12:88101103-88101287(-)
2	mixed_indel	0.000635973	-8	GGATGGTGTCGATCTCCTGAACTCGTGATCCACCCGCCTCGGCCTCCTAAAGTGCTGGGATTACAGATGTGAGCCACCGCACCTGGCCCCAGTTGTAATTG-------C-CATACCTATCCCTATTGGCAGTGTCTTAGTTTTATTTTTTATTATCTTTATTGTGGCAGCCATTATTCCTGTCTC	hg38:chr12:88101103-88101287(-)
2	mixed_indel	0.000635973	-8	GGATGGTGTCGATCTCCTGAACTCGTGATCCACCCGCCTCGGCCTCCTAAAGTGCTGGGATTACAGATGTGAGCCACCGCACCTGGCCC-AGTTGTAAT-------ATCTCATACCTATCCCTATTGGCAGTGTCTTAGTTTTATTTTTTATTATCTTTATTGTGGCAGCCATTATTCCTGTCTC	hg38:chr12:88101103-88101287(-)
2	mixed_indel	0.000635973	-8	GGATGGTGTCGATCTCCTGAACTCGTGATCCACCCGCCTCGGCCTCCTAAAGTGCTGGGATTACAGATGTGAGCCACCGCACCTGGCCCCAGTTGTAA-----AA---CTCATACCTATCCCTATTGGCAGTGTCTTAGTTTTATTTTTTATTATCTTTATTGTGGCAGCCATTATTCCTGTCTC	hg38:chr12:88101103-88101287(-)
2	mixed_indel	0.000635973	-8	GGATGGTGTCGATCTCCTGAACTCGTGATCCACCCGCCTCGGCCTCCTAAAGTGCTGGGATTACAGATGTGAGCCACCGCACCTGGCCCCAGTTG-A---GT----ATCTCATACCTATCCCTATTGGCAGTGTCTTAGTTTTATTTTTTATTATCTTTATTGTGGCAGCCATTATTCCTGTCTC	hg38:chr12:88101103-88101287(-)
2	mixed_indel	0.000635973	-8	GGATGGTGTCGATCTCCTGAACTCGTGATCCACCCGCCTCGGCCTCCTAAAGTGCTGGGATTACAGATGTGAGCCACCGCACCTGGCCCCAGTT-TAAT-------ATCTCATACCTATCCCTATTGGCAGTGTCTTAGTTTTATTTTTTATTATCTTTATTGTGGCAGCCATTATTCCTGTCTC	hg38:chr12:88101103-88101287(-)
2	mixed_indel	0.000635973	-7	GGATGGTGTCGATCTCCTGAACTCGTGATCCACCCGCCTCGGCCTCCTAAAGTGCTGGGATTACAGATGTGAGCCACCGCACCTGGCCCCAGTTGTAATTGTGAA-A------ACCTATCCCTATTGGCAGTGTCTTAGTTTTATTTTTTATTATCTTTATTGTGGCAGCCATTATTCCTGTCTC	hg38:chr12:88101103-88101287(-)
2	mixed_indel	0.000635973	-7	GGATGGTGTCGATCTCCTGAACTCGTGATCCACCCGCCTCGGCCTCCTAAAGTGCTGGGATTACAGATGTGAGCCACCGCACCTGGCCCC---TGT---TGT-AATATCTCATACCTATCCCTATTGGCAGTGTCTTAGTTTTATTTTTTATTATCTTTATTGTGGCAGCCATTATTCCTGTCTC	hg38:chr12:88101103-88101287(-)
2	mixed_indel	0.000635973	-7	GGATGGTGTCGATCTCCTGAACTCGTGATCCACCCGCCTCGGCCTCCTAAAGTGCTGGGATTACAGATGTGAGCCACCGCACCTGGCCCCAGTTGTAATTGTGAAT-TC------CTATCCCTATTGGCAGTGTCTTAGTTTTATTTTTTATTATCTTTATTGTGGCAGCCATTATTCCTGTCTC	hg38:chr12:88101103-88101287(-)
2	mixed_indel	0.000635973	-7	GGATGGTGTCGATCTCCTGAACTCGTGATCCACCCGCCTCGGCCTCCTAAAGTGCTGGGATTACAGATGTGAGCCACCGCACCTGGCCCCAGTTGTAATTGT------CTCATACCTATCCCTATYGGCAGTGTCT-AGTTTTATTTTTTATTATCTTTATTGTGGCAGCCATTATTCCTGTCTC	hg38:chr12:88101103-88101287(-)
2	mixed_indel	0.000635973	-7	GGATGGTGTCGATCTCCTGAACTCGTGATCCACCCGCCTCGGCCTCCTAAAGTGCTGGGATTACAGATGTGAGCCACCGCACCTGGCCC-AGTTGT------GAATATCTCATACCTATCCCTATTGGCAGTGTCTTAGTTTTATTTTTTATTATCTTTATTGTGGCAGCCATTATTCCTGTCTC	hg38:chr12:88101103-88101287(-)
2	mixed_indel	0.000635973	-7	GGATGGTGTCGATCTCCTGAACTCGTGATCCACCCGCCTCGGCCTCCTAA-GTGCKGGGATTACAGATGTGAGCCACCGCACCTGGCCCCAGTTGT------GAATATCTCATACCTATCCCTATTGGCAGTGTCTTAGTTTTATTTTTTATTATCTTTATTGTGGCAGCCATTATTCCTGTCTC	hg38:chr12:88101103-88101287(-)
2	mixed_indel	0.000635973	-6	GGATGGTGTCGATCTCCTGAACTCGTGATCCACCCGCCTCGGCCTCCTAAAGTGCTGGGATTACAGATGTGAGCCACCGCACCTGGCCCCAGTTGTAATTGTGAATAT-----ACCTATCCCTATTGGCAGTGTCTTAGTTTTATTTTT-ATTATCTTTATTGTGGCAGCCATTATTCCTGTCTC	hg38:chr12:88101103-88101287(-)
2	mixed_indel	0.000635973	-6	GGATGGTGTCGATCTCCTGAACTCGTGATCCACCCGCCTCGGCCTCCTAAAGTGCTGGGATTACAGATGTGAGCCACCGCACCTGGCCCCAGTTGTAATTGTGAAT-T---AT--CTATCCCTATTGGCAGTGTCTTAGTTTTATTTTTTATTATCTTTATTGTGGCAGCCATTATTCCTGTCTC	hg38:chr12:88101103-88101287(-)
2	mixed_indel	0.000635973	-6	GGATGGTGTCGATCTCCTGAACTCGTGATCCACCCGCCTCGGCCTCCTAAAGTGCTGGGATTACAGATGTGAGCCACCGCACCTGGCCCCAGTTGT----G-GA-TATCTCATACCTATCCCTATTGGCAGTGTCTTAGTTTTATTTTTTATTATCTTTATTGTGGCAGCCATTATTCCTGTCTC	hg38:chr12:88101103-88101287(-)
2	mixed_indel	0.000635973	-6	GGATGGTGTCGATCTCCTGAACTCAGGTGATCTGCCCACCTCGGCCTCCCAAAGTGCTGGGATTACAGATGTGAGCCACCGCACCTGGCCCCAGTTG--------AATATCTCATACCTATCCCTATTGGCAGTGTCTTAGTTTTATTTTTTATTATCTTTATTGTGGCAGCCATTATTCCTGTCTC	hg38:chr12:88101103-88101287(-)
2	mixed_indel	0.000635973	-6	GGATGGTGTCGATCTCCTGAACTCGTGATCCACCCGCCTCGGCCTCCTAAAGTGCTGGGATTACAGATGTGAGCCACCGCACCTGGCCCCAGTTGTAATTG--AA---C-CATACCTATCCCTATTGGCAGTGTCTTAGTTTTATTTTTTATTATCTTTATTGTGGCAGCCATTATTCCTGTCTC	hg38:chr12:88101103-88101287(-)
2	mixed_indel	0.000635973	-6	GGATGGTGTCGATCTCCTGAACTCGTGATCCACCCGCCTCGGCCTCCTAAAGTGCTGGGATTACAGATGTGAGCCACCGCACCTGGCCC-AGTTGTAATTGYGAATAT-----ACCTATCCCTATTGGCAGTGTCTTAGTTTTATTTTTTATTATCTTTATTGTGGCAGCCATTATTCCTGTCTC	hg38:chr12:88101103-88101287(-)
2	mixed_indel	0.000635973	-6	GGATGGTGTCGATCTCCTGAACTCGTGATCCACCCGCCTCGGCCTCCTAAAGTGCTGGGATTACAGATGTGAGCCACCGCACCTGGCCCCAGTTGTAATTGT---TA---CATACCTATCCCTATTGGCAGTGTCTTAGTTTTATTTTTTATTATCTTTATTGTGGCAGCCATTATTCCTGTCTC	hg38:chr12:88101103-88101287(-)
2	mixed_indel	0.000635973	-5	GGATGGTGTCGATCTCCTGAACTCGTGATCCACCCGCCTCGGCCTCCTAAAGTGCTGGGATTACAGATGTGAGCCACCGCACCTGGCCCCAGTTGTAATTGTGAAT----CATACCTATCCCTATTGGCAGTGTCTTAGTTTTATTTTT-ATTATCTTTATTGTGGCAGCCATTATTCCTGTCTC	hg38:chr12:88101103-88101287(-)
2	mixed_indel	0.000635973	-5	GGATGGTGTCGATCTCCTGAACTCGTGATCCACCCGCCTCGGCCTCCTAAAGTGCTGGGATTACAGATGTGAGCCACCGCACCTGGCCCCAGTTGTAATTGT----ATCTCATACCTATCYCTATTGGCAGTGTCTTAGTTT-ATTTTTTATTATCTTTATTGTGGCAGCCATTATTCCTGTCTC	hg38:chr12:88101103-88101287(-)
2	mixed_indel	0.000635973	-5	GGATGGTGTCGATCTCCTGAACTCGTGATCCACCCGCCTCGGCCTCCTAAAGTGCTGGGATTACAGATGTGAGCCACCGCACCTGGCCCCAGTTGTAATTGT-AA-AT---ATACCTATCCCTATTGGCAGTGTCTTAGTTTTATTTTTTATTATCTTTATTGTGGCAGCCATTATTCCTGTCTC	hg38:chr12:88101103-88101287(-)
2	mixed_indel	0.000635973	-5	GGATGGTGTCGATCTCCTGAACTCGTGATCCRCCCGCCTCGGCCTCCTAAAGTGCTGGGATTACAGATGTGAGCCACCGCACCTGGCCCCAGTTGTAATTGTGAATA-C----ACCTATCCCTATTGGCAGTGTCTTAGTTTTATTTTTTATTATCTTTATTGTGGCAGCCATTATTCCTGTCTC	hg38:chr12:88101103-88101287(-)
2	mixed_indel	0.000635973	-5	GGATGGTGTCGATCTCCTGAACTCGTGATCCACCCGCCTCGGCCTCCTAAAGTGCTGGGATTACAGATGTGAGCCACCGCACCTGGCCCCAGTTGTAA----GAATATCTCATACCTATCCCTATTGGCAGTGTCTTAGTTTTATTTTT-ATTATCTTTATTGTGGCAGCCATTATTCCTGTCTC	hg38:chr12:88101103-88101287(-)
2	mixed_indel	0.000635973	-5	GGATGGTGTCGATCTCCTGAACTCGTGATCCACCCGCCTCGGCCTCCTAAAGTGCTGGGATTACAGATGTGAGCCACCGCACCTGGCCC-AGTTGTAATTGTGAAT----CATACCTATCCCTATTGGCAGTGTCTTAGTTTTATTTTTTATTATCTTTATTGTGGCAGCCATTATTCCTGTCTC	hg38:chr12:88101103-88101287(-)
2	mixed_indel	0.000635973	-5	GGATGGTGTCGATCTCCTGAACTCGTGATCCACCCGCCTCGGCCTCCTAAAGTGCTGGGATTACAGATGTGAGCCACCGCACCTGGCCCCAGTTGTA---G-GA-TATCTCATACCTATCCCTATTGGCAGTGTCTTAGTTTTATTTTTTATTATCTTTATTGTGGCAGCCATTATTCCTGTCTC	hg38:chr12:88101103-88101287(-)
2	mixed_indel	0.000635973	-5	GGATGGTGTCGATCTCCTGAACTCGTGATCCACCCGCCTCGGCCTCCTAAAGTGCTRGGATTACAGATGTGAGCCACCGCACCTGGCCCCAGTTGT--TTG--AATATCTCATACCTATCCCTATTGGCAGTGYCTTAGTTTTATTTTT-ATTATCTTTATTGTGGCAGCCATTATTCCTGTCTC	hg38:chr12:88101103-88101287(-)
2	mixed_indel	0.000635973	-4	GGATGGTGTCGATCTCCTGAACTCGTGATCCACCCGCCTCGGCCTCCTAAAGTGCTGGGATTACAGATGTGAGCCACCGCACCTGGCCCCAGTTGTAATTGTGAATAT-----ACCTATCCCTATTGGCAGTGTCTTAGTTTTATTTTTTTATTATCTTTATTGTGGCAGCCATTATTCCTGTCTC	hg38:chr12:88101103-88101287(-)
2	mixed_indel	0.000635973	-4	GGATGGTGTCGATCTCCTGAACTYRTGATCYGCCYGCCTYGGCCTCCCAAAGTGCTGGGATTACAGGCATG--AGCCACYRCACCTGGCCCCAGTTGTAA----GAATATCTCATACCTATCCCTATTGGCAGTGTCTTAGTTTTATTTTTTATTATCTTTATTGTGGCAGCCATTATTCCTGTCTC	hg38:chr12:88101103-88101287(-)
2	mixed_indel	0.000635973	-3	GGATGGTGTCGATCTCCTGAACTCGTGATCCACCCGCCTCGGCCTCCTAAAGTGCTGGGATTACAGATGTGAGCCACCGCACCTGGCCCCAGTTGTAAT-G-GA-TATCTCATACCTATCCCTATTGGCAGTGTCTTAGTTTTATTTTTTATTATCTTTATTGTGGCAGCCATTATTCCTGTCTC	hg38:chr12:88101103-88101287(-)
2	mixed_indel	0.000635973	-3	GGATGGTGTCGATCTCCTGAACTCATGATCCGCCCACCTCAGCCTCCCAAAGTGCTAGGATTACAGGCATG--AGCCACCGCACCTGGCCCCAGTTGTAAT---GAATATCTCATACCTATCCCTATTGGCAGTGTCTTAGTTTTATTTTTTATTATCTTTATTGTGGCAGCCATTATTCCTGTCTC	hg38:chr12:88101103-88101287(-)
2	mixed_indel	0.000635973	-3	GGATGGTGTCGATCTCCTGAACTCGTGATCCACCCGCCTCGGCCTCCTAAAGTGCTGGGATTACAGATGTGAGCCACCGCACCTGGCCCCAGTTGTAATTGTAG----TCTCATACCTATCCCTATTGGCAGTGTCTTAGTTTTATTTTTTATTATCTTTATTGTGGCAGCCATTATTCCTGTCTC	hg38:chr12:88101103-88101287(-)
2	mixed_indel	0.000635973	-3	GGATGGTGTCGATCTCCTGAACTCGTGATCCACCCGCCTCGGCCTCCTAAAGTGCTGGGATTACAGATGTGAGCCACCGCACCTGGCCC-AGTTGTAATTG--AATATCTCATACCTATCCCTATTGGCAGTGTCTTAGTTTTATTTTTTATTATCTTTATTGTGGCAGCCATTATTCCTGTCTC	hg38:chr12:88101103-88101287(-)
2	mixed_indel	0.000635973	-3	GGATGGTGTCGATCTCCTGAACTCGTGATCCACCCGCCTCGGCCTCCTAAAGTGCTGGGATTACAGATGTGAGCCACCGCACCTGGCCCCAGTTGTAATTGTGAAT--CTCATACCTATCCCTATTGGCAGTGTCTTAGTTTTATTTTTTATT-TCTTTATTGTGGCAGCCATTATTCCTGTCTC	hg38:chr12:88101103-88101287(-)
2	mixed_indel	0.000635973	-3	GGATGGTGTCGATCTCCTGAACTCGTGATCCACCCGCCTCGGCCTCCTAAAGTGCTGGGATTACAGATGTGAGCCACCGCACCTGGCCCCAGTTGTAATTG--AATATCTCATACCTATCCCTATTGGCAGTGTCTTAGTTTTATTTTT-ATTATCTTTATTGTGGCAGCCATTATTCCTGTCTC	hg38:chr12:88101103-88101287(-)
2	mixed_indel	0.000635973	-3	GGATGGTGTCGATCTCCTGAACTCGTGATCCACCCGCCTCGGCCTCCTAAAGTGCTGGGATTACAGATGTGAGCCACCGCACCTGGCCCCAGTTGTAATTGTGA-T-T-TCATACCTATCCCTATTGGCAGTGTCTTAGTTTTATTTTTTATTATCTTTATTGTGGCAGCCATTATTCCTGTCTC	hg38:chr12:88101103-88101287(-)
2	mixed_indel	0.000635973	-3	GGATGGTGTCGATCTCCTGAACTCGTGATCCACCCGCCTCGGCCTCCTAAAGTGCTGGGATTACAGATGTGAGCCACCGCACCTGGCCCCAGTTGTAATTGT-AAT-T-TCATACCTATCCCTATTGGCAGTGTCTTAGTTTTATTTTTTATTATCTTTATTGTGGCAGCCATTATTCCTGTCTC	hg38:chr12:88101103-88101287(-)
2	mixed_indel	0.000635973	-2	GGATGGTGTCGATCTCCTGAACTYGTGATCYGCCTGCCTYRGCCTCTC-AAAGTGCTGGGATTACAGATGTGAGCCACCGCACCTGGCCCCAGTTGTAATTGTGAAT--CTCATACCTATCCCTATTGGCAGTGTCTTAGTTTTATTTTTTATTATCTTTATTGTGGCAGCCATTATTCCTGTCTC	hg38:chr12:88101103-88101287(-)
2	mixed_indel	0.000635973	-2	GGATGGTGTCGATCTCCTGAACTCGTGATCCACCCGCCTCGGCCTCCTAAAGTGCTGGGATTACAGATGTGAGCCACCGCACCTGGCCCCAGTTGTA-TT-TGAATATCTCATACCTATCCCTATTGGCAGTGTCTTAGTTTTATTTTTTATTATCTTTATTGTGGCAGCCATTATTCCTGTCTC	hg38:chr12:88101103-88101287(-)
2	mixed_indel	0.000635973	-2	GGATGGTGTCGATCTCCTGAACTCGTGATCCACCCGCCTCGGCCTCCTAAAGTGCTGGGATTACAGATGTGAGCCACYGCACCTGGCCCCAGTTGTAATTGTGR-T-TCTCATACCTATCCCTATTGGCAGTGTCTTAGTTTTATTTTTTATTATCTTTATTGTGGCAGCCATTATTCCTGTCTC	hg38:chr12:88101103-88101287(-)
2	mixed_indel	0.000635973	-2	GGATGGTGTCGATCTCCTGAACTCGTGATCCACCCGCCTCGGCCTCCTAAAGTGCTGGGATTACAGATGTGAGCCACCGCACCTGGCCC-AGTTGTAAWTGTGWA-ATCTCATACCTATCCCTATTGGCAGTGTCTTAGTTTTATTTTTTATTATCTTTATTGTGGCAGCCATTATTCCTGTCTC	hg38:chr12:88101103-88101287(-)
2	mixed_indel	0.000635973	-2	GGATGGTGTCGATCTCCTGAACTCGTGATCCACCCGCCTCGGCCTCCTAA-GTGCTGGGATTACAGATGTGAGCCACCGCACCTGGCCCCAGTTGTAATTGT-AATATCTCATACCTATCCCTATTGGCAGTGTCTTAGTTTTATTTTTTATTATCTTTATTGTGGCAGCCATTATTCCTGTCTC	hg38:chr12:88101103-88101287(-)
2	mixed_indel	0.000635973	-2	GGATGGTGTCGATCTCCTGAACTCGTGATCCACCCGCCTCGGCCTCCTAAAGTGCTGGGATTACAGATGTGAGCCACCGCACCTGGCCCCAGTTGTAATTG-GAATAYCTCATACCTATCCCTATTGGCAGTGTCTTAGTTTTATTTTT-ATTATCTTTATTGTGGCAGCCATTATTCCTGTCTC	hg38:chr12:88101103-88101287(-)
2	mixed_indel	0.000635973	-2	GGATGGTGTCGATCTCCTGAACTCGTGATCCACCCGCCTCGGCCTCCTAAAGTGCTGGGATTACAGATGTGAGCCACCGCACCTGGCCCCAGTTGTAATTGT-AATATCTCATACCTATCCCTATTGGCAGTGTCTTAGTTTTATTTTT-ATTATCTTTATTGTGGCAGCCATTATTCCTGTCTC	hg38:chr12:88101103-88101287(-)
2	mixed_indel	0.000635973	-2	GGATGGTGTCGATCTCCTGAACTCGTGATCCACCCGCCTCGGCCTCCTAAAGTGCTGGGATTACAGATGTGAGCCACCGCACCTGGCCCCAGTTGTAATTGTGAA-ATCTCATACCTATCCCTATTGGCAGTGTCTTAGTTTTATTTTT-ATTATCTTTATTGTGGCAGCCATTATTCCTGTCTC	hg38:chr12:88101103-88101287(-)
2	mixed_indel	0.000635973	-2	GGATGGTGTCGATCTCCTGAACTCGTGATCCACCCGCCTCGGCCTCCTAAAGTGCTGGGATTACAGATGTGAGCCACCGCACCTGGCCCCAGTTGTAATTGTGAA-A-CTCATACCTATCCCTATTGGCAGTGTCTTAGTTTTATTTTTTATTATCTTTATTGTGGCAGCCATTATTCCTGTCTC	hg38:chr12:88101103-88101287(-)
2	mixed_indel	0.000635973	-1	GGATGGTGTCGATCTCCTGAACTSARGTGATCYRCCCRCCTCGGCCTCCTAARGTGCTGGGATTACAGATGTGAGCCACCGCACCTGGCCCCAGTTGTAAT---GAATATCTCATACCTATCCCTATTGGCAGTGTCTTAGTTTTATTTTTTATTATCTTTATTGTGGCAGCCATTATTCCTGTCTC	hg38:chr12:88101103-88101287(-)
2	mixed_indel	0.000635973	0	GGATGGTGTCGATCTCCTGAACTCGTGATCYGCYCGCCTCRGCCTCCCAAAGTGCTGGGATTACAG--GCCTGAGCCACCGYGCYTGGCCCCAGTTGTAATTGTGAATATCTCATACCTATCCCTATTGGCAGTGTCTTAGTTTTATTTTTTATTATCTTTATTGTGGCAGCCATTATTCCTGTCTC	hg38:chr12:88101103-88101287(-)
2	mixed_indel	0.000635973	0	GGATGGTGTCGATCTCCTGAACTCGTGATCCACCCGCCTCGGCCTCCTAAAGTGCTGGGATTACAGATGTGAGCCACCGCACCTGGCCCCAGTTGTAATTGTGAATTATCTCATACCTATCCCTATTGGCAGTGTCTTAGTTT-ATTTTTTATTATCTTTATTGTGGCAGCCATTATTCCTGTCTC	hg38:chr12:88101103-88101287(-)
2	mixed_indel	0.000635973	0	GGATGGTGTCGATCTCCTGAACTCAAGTGATCYRCCCACCTCRSCCTCCCAAAGTGCTRGGATTAYAGRTGTGAGCCACCGCACCTGGCCCCAGTTGTAATTGT--ATATCTCATACCTATCCCTATTGGCAGTGTCTTAGTTTTATTTTTTATTATCTTTATTGTGGCAGCCATTATTCCTGTCTC	hg38:chr12:88101103-88101287(-)
2	mixed_indel	0.000635973	0	GGATGGTGTCGATCTCCTGAACTCACC---ATCCACCCACCTCAGCCTCCCAAAGTGCTGGGATTACAGATGTGAGCCACCGCACCTGGCCCCAGTTGTAATTGTGAATATCTCATACCTATCCCTATTGGCAGTGTCTTAGTTTTATTTTTTATTATCTTTATTGTGGCAGCCATTATTCCTGTCTC	hg38:chr12:88101103-88101287(-)
2	mixed_indel	0.000635973	0	GGATGGTGTCGATCTCCTGAACTCGTGATCTGCAC--GCCTGGGCCTCCTAAAGTGCTGGGATTACAGATGTGRGCCACCGCACCTGGCCCCAGTTGTAATTGTGAATATCTCATACCTATCCCTATTGGCAGTGTCTTAGTTTTATTTTTTATTATCTTTATTGTGGCAGCCATTATTCCTGTCTC	hg38:chr12:88101103-88101287(-)
2	mixed_indel	0.000635973	1	GGATGGTGTCGATCTCCTGAACTCGTGATCCACCCGCCTCGGCCTCCTAA-GTGCTGGGATTACAGATGTGAGCCACCGCACCTGGCCCCAGTTGTAATTGTGAATATATCTCATACCTATCCCTATTGGCAGTGTCTTAGTTTTATTTTTTATTATCTTTATTGTGGCAGCCATTATTCCTGTCTC	hg38:chr12:88101103-88101287(-)
2	mixed_indel	0.000635973	1	GGATGGTGTCGATCTCCTGAACTCRTGATCCRCCCRCCTCRGCCTCCCAAAGTGCTAGGATTACAGGCATG--AGCCACCGCACCTGGCCYCAGTTGTAATTGTGAAATATCTCATACCTATCCCTATTGGCAGTGTCTTAGTTTTATTTTTTATTATCTTTATTGTGGCAGCCATTATTCCTGTCTC	hg38:chr12:88101103-88101287(-)
2	mixed_indel	0.000635973	2	GGATGGTGTCGATCTCCTGAACTCAGGTGATCTGCCCACCTCGGCCTCCCAAAGTGCTAGGG-TTACAGGTGTAAGCCACCGCACCTGGCCCCAGTTGTAATTGTGAATATCTCATACCTATCCCTATTGGCAGTGTCTTAGTTTTATTTTTTATTATCTTTATTGTGGCAGCCATTATTCCTGTCTC	hg38:chr12:88101103-88101287(-)
2	mixed_indel	0.000635973	2	GGATGGTGTCGATCTCCTGAACTCGTGATCCACCCGCCTCGGCCTCCTAAAGTGCTGGGATTACAGATGTGAGCCACCGCACCTGGCCCCAGTTGTAATTGTGAATAATATCTCATACCTATCCCTATTGGCAGTGTCTTAGTTTTATTTTT-ATTATCTTTATTGTGGCAGCCATTATTCCTGTCTC	hg38:chr12:88101103-88101287(-)
2	mixed_indel	0.000635973	4	GGATGGTGTCGATCTCCTGAACTCGTGATCTGCAC--GCCTSGGCCTCCTAAAGTGCTGGGATTACAGATGTGAGCCACCGCACCTGGCCCCAGTTGTAATTGTGAATGAATATCTCATACCTATCCCTATTGGCAGTGTCTTAGTTTTATTTTTTATTATCTTTATTGTGGCAGCCATTATTCCTGTCTC	hg38:chr12:88101103-88101287(-)
2	mixed_indel	0.000635973	4	GGATGGTGTCGATCTCCTGAACTCACC---ATCCACCCACCTCRGCCTCCYAAAGTGCTGGGATTACAGATGTGAGCCACCGCACCTGGCCCCAGTTGTAATTGTGAATGAATATCTCATACCTATCCCTATTGGCAGTGTCTTAGTTTTATTTTTTATTATCTTTATTGTGGCAGCCATTATTCCTGTCTC	hg38:chr12:88101103-88101287(-)
2	mixed_indel	0.000635973	5	GGATGGTGTCGATCTCCTGAACTCGTGATCCACCCGCCTCGGCCTCCTAAAGTGCTGGGATTACAGATGTGAGCCACCGCACCTGGCCCCAGTTGTAATTGTGAATGAATATCTCATACCTATCCCTATTGGCAGTGTCTTAGTTTTATTTTTTTATTATCTTTATTGTGGCAGCCATTATTCCTGTCTC	hg38:chr12:88101103-88101287(-)
1	mixed_indel	0.000317986	-70	GGATGGTGTCGATCTCCTGAACTCGTGATCCATCCGCCTC--CC----AAAGTGCTGGGATTACAGATGTGAGCCACCGCACCTGGCCC----------------------------------------------------------------ATCTTTATTGTGGCAGCCATTATTCCTGTCTC	hg38:chr12:88101103-88101287(-)
1	mixed_indel	0.000317986	-70	GGATGGTGTCGATCTCCTGAACTCGTGATCCACCCGCCTCGGCCTCCTA---------------------------------------------------------------------TCCCTATTGGCAGTGTCTTAGTTTTATTTTT-ATTATCTTTATTGTGGCAGCCATTATTCCTGTCTC	hg38:chr12:88101103-88101287(-)
1	mixed_indel	0.000317986	-69	GGATGGTGTCGATCTCCTGAACTCGTGATCCACCCGCCTCGGCC------------------------------------------CCC---------------------------TATCCCTATTGGCAGTGTCTTAGTTTTATTTTTTATTATCTTTATTGTGGCAGCCATTATTCCTGTCTC	hg38:chr12:88101103-88101287(-)
1	mixed_indel	0.000317986	-69	GGATGGTGTCGATCTCCTGAACTCGTGATCCACCCGCCTC-------------------------------AGCC------------------------T--------------CCTATCCCTATTGGCAGTGTCTTAGTTTTATTTTTTATTATCTTTATTGTGGCAGCCATTATTCCTGTCTC	hg38:chr12:88101103-88101287(-)
1	mixed_indel	0.000317986	-68	GGATGGTGTCGATCTCCTGAACTCGTGATCCACCCGCCTCG---------------------------------------------------TTGTAATTGTGAATAT-----------------TGGCAGTGTCTTAGTTTTATTTTTTATTATCTTTATTGTGGCAGCCATTATTCCTGTCTC	hg38:chr12:88101103-88101287(-)
1	mixed_indel	0.000317986	-68	GGATGGTGTCGATCTCCTGAACTCGTGATCCACCCGCCTCGGCCTCCTAAAGTGCTGGGATTACAGATGTGAGCCACCGC-----GCC---------------------------------------------------------------TTATCTTTATTGTGGCAGCCATTATTCCTGTCTC	hg38:chr12:88101103-88101287(-)
1	mixed_indel	0.000317986	-67	GGATGGTGTCGATCTCCTGAACTCGTGATCCACCCGCCTCGGCCTCCTAA-GTGCTGGGATTACAGATGTGAG------------------------------------------------------------------TTTTATTTTTTATTATCTTTATTGTGGCAGCCATTATTCCTGTCTC	hg38:chr12:88101103-88101287(-)
1	mixed_indel	0.000317986	-66	GGATGGTGTCGATCTCCTGAACTCGTGATCCACCCGCC----CC----------------------------------------GGC----------------------TCATACCTATCCCTATTGGCAGTGTCTTAGTTTTATTTTTTATTATCTTTATTGTGGCAGCCATTATTCCTGTCTC	hg38:chr12:88101103-88101287(-)
1	mixed_indel	0.000317986	-66	GGATGGTGTCGATCTCCTGAACTCGTGATCCACCCGCCTCGGCCTC-----------------------------------------------------------------ATACCTATCCCTATTGGCAGTGTCTTAGTTTTATTTTT-ATTATCTTTATTGTGGCAGCCATTATTCCTGTCTC	hg38:chr12:88101103-88101287(-)
1	mixed_indel	0.000317986	-65	GGATGGTGTCGATCTCCTGAACTCGTGATCCACCCGCCTCGGCCTCC---------------------------CACC--------------------------------------TATCCCTATTGGCAGTGTCTTAGTTTTATTTTTTATTATCTTTATTGTGGCAGCCATTATTCCTGTCTC	hg38:chr12:88101103-88101287(-)
1	mixed_indel	0.000317986	-65	GGATGGTGTCGATCTCCTGAACTCGTGATCCACCCGCCTCGGCCTC----------------------------------------------------------ATATCT-------ATCCCTATTGGCAGTGTCTTAGTTTTATTTTTTATTATCTTTATTGTGGCAGCCATTATTCCTGTCTC	hg38:chr12:88101103-88101287(-)
1	mixed_indel	0.000317986	-65	GGATGGTGTCGATCTCCTGAACTCGTGA--------------------------------------------GCCACCGCACCTGGCCCCA---------------------TACCTATCCCTATTGGCAGTGTCTTAGTTTTATTTTTTATTATCTTTATTGTGGCAGCCATTATTCCTGTCTC	hg38:chr12:88101103-88101287(-)
1	mixed_indel	0.000317986	-65	GGATGGTGTCGATCTCCTGAACTCGTGATCCACCCGCCTCGGCC-----------------------------CCA------------------------------------TACCTATCCCTATTGGCAGTGTCTTAGTTTTATTTTTTATTATCTTTATTGTGGCAGCCATTATTCCTGTCTC	hg38:chr12:88101103-88101287(-)
1	mixed_indel	0.000317986	-64	GGATGGTGTCGATCTCCTGAACTCGTGATCCACCCGCCTCGGCCTCCTAAAGTGCTGGGATT----------------------GG---------TA---------------------------------GTGTCTTAGTTTTATTTTTTATTATCTTTATTGTGGCAGCCATTATTCCTGTCTC	hg38:chr12:88101103-88101287(-)
1	mixed_indel	0.000317986	-63	GGATGGTGTCGATCTCCTGAACTCGTGATCCACCCGCCTCGGCCTCCTAAAGTGCTGGGATTACAGATGTGAGCCACCGCACCTGGCCCCAGTTG-AATTGTG--------------------------------------------------------------GCAGCCATTATTCCTGTCTC	hg38:chr12:88101103-88101287(-)
1	mixed_indel	0.000317986	-62	GGATGGTGTCGATCTCCTGAACTCGTGATCCACCCGCCTCGGCCTCCTAAAGTGCTGGGATTACAGATGTGAGCCACCGCACCT------------------------CT--------------------------------------TTATTATCTTTATTGTGGCAGCCATTATTCCTGTCTC	hg38:chr12:88101103-88101287(-)
1	mixed_indel	0.000317986	-62	GGATGGTGTCGATCTCCTGAACTCGTGATCCACCCGCCTCGGCCTCCTAAAGTGCTGGGATTACAGATGTGAGCCACCGCACCTGGCCCCAGTTGTA---GT-----------------------------------------------------------TGTGGCAGCCATTATTCCTGTCTC	hg38:chr12:88101103-88101287(-)
1	mixed_indel	0.000317986	-62	GGATGGTGTCGATCTCCTGAACTCGTGATCCGCCTGCCTCGGCCTCCCAAAGCGCTGGGATTACAGGCGTGAGCCACCATGC--CTGGCCCCAGTTGTAATTGTG--------------------------------------------------------------GCAGCCATTATTCCTGTCTC	hg38:chr12:88101103-88101287(-)
1	mixed_indel	0.000317986	-61	GGATGGTGTCGATCTCCTGAACTCGTGA--------------------------------------------GCCACCGCACCTGGCCCCAGTTGTAATTGTGAATAT-----------------TGGCAGTGTCTTAGTTTTATTTTTTATTATCTTTATTGTGGCAGCCATTATTCCTGTCTC	hg38:chr12:88101103-88101287(-)
1	mixed_indel	0.000317986	-60	GGATGGTGTCGATCTCCTGAACTCGTGA--------------------------------------------GCCACCGCACCTGGCCCCA----------------TCTCATACCTATCCCTATTGGCAGTGTCTTAGTTTTATTTTTTATTATCTTTATTGTGGCAGCCATTATTCCTGTCTC	hg38:chr12:88101103-88101287(-)
1	mixed_indel	0.000317986	-59	GGATGGTGTCGATCTCCTGAACTCGTGATCCACCCGCCTCGGCCTCCTAAAGTGCTGGGATTACAGATGTGAGC-ACCGCACCTGGCCCCAGTTGTAATT----------------------------------------------------------TATTGTGGCAGCCATTATTCCTGTCTC	hg38:chr12:88101103-88101287(-)
1	mixed_indel	0.000317986	-59	GGATGGTGTCGATCTCCTGAACTCGTGATCCACCCGCCTCGGCCTCCTAAAGTGCTGGGATTACAG----------------------------------------------------------TTGGCAGTGTCTTAGTTTTATTTTT-ATTATCTTTATTGTGGCAGCCATTATTCCTGTCTC	hg38:chr12:88101103-88101287(-)
1	mixed_indel	0.000317986	-58	GGATGGTGTCGATCTCCTGAACTTGTGATCTGCCTGCTTCGGCCTCCCAAAGTGCTGGGATTACAGGCATG--AGCCACTGCACCTGGCCCCAGTTGTAATT----------------------------------------------------------TATTGTGGCAGCCATTATTCCTGTCTC	hg38:chr12:88101103-88101287(-)
1	mixed_indel	0.000317986	-58	GGATGGTGTCGATCTCCTGAACTCGTGATCCACCCGCCTCGGCCTCCTAAAGTGCTGGGATTACAGATGTGAGCCACCGCACCTGGCCCCAGTTGTAATT----------CAT------------------------------------------------TGTGGCAGCCATTATTCCTGTCTC	hg38:chr12:88101103-88101287(-)
1	mixed_indel	0.000317986	-57	GGATGGTGTCGATCTCCTGAACTCGTGATCCACC--------------------------------------------GCACCTGGCCCCAGTTGTA-------------CATACCTATCCCTATTGGCAGTGTCTTAGTTTTATTTTTTATTATCTTTATTGTGGCAGCCATTATTCCTGTCTC	hg38:chr12:88101103-88101287(-)
1	mixed_indel	0.000317986	-57	GGATGGTGTCGATCTCCTGAACTCGTGATCCACCCGCCTCGGCCTCCTAAA--------------------------------------------------------TCTCATACCTATCCCTATTGGCAGTGTCTTAGTTTTATTTTT-ATTATCTTTATTGTGGCAGCCATTATTCCTGTCTC	hg38:chr12:88101103-88101287(-)
1	mixed_indel	0.000317986	-57	GGATGGTGTCGATCTCCTGAACTCGTGATCCACCCGCCTCGGCCTCCTAA-GTGCTGGGATTACAGATGTGAGCCACCGCACCTGGC--------------------------------------------------------ATTTTTTATTATCTTTATTGTGGCAGCCATTATTCCTGTCTC	hg38:chr12:88101103-88101287(-)
1	mixed_indel	0.000317986	-57	GGATGGTGTCGATCTCCTGAACTCGTGATCCACCCGCCTCGGCCTCCTAAAGTGCTGGGATTACAGATGTGAGCCACCGCACCTGGC----------ATT-----------------------------------------------TTTATTATCTTTATTGTGGCAGCCATTATTCCTGTCTC	hg38:chr12:88101103-88101287(-)
1	mixed_indel	0.000317986	-56	GGATGGTGTCGATCTCCTGAACTCGTGATCCACCCGCCTCGGCCTCCTAAAGTGCTGGGATTACAGATGTGAGCCACCGCACC---------------------------C---------------GGCA--------------TTTTTTATTATCTTTATTGTGGCAGCCATTATTCCTGTCTC	hg38:chr12:88101103-88101287(-)
1	mixed_indel	0.000317986	-55	GGATGGTGTCGATCTCCTGAACTCGTGATCCACCCGCCTCGGCCTCCTAAAGTGCTGGGATTACAGATGTGAGCCACCGCAC--------AG-----ATT------------------------------------------TATTTTTTATTATCTTTATTGTGGCAGCCATTATTCCTGTCTC	hg38:chr12:88101103-88101287(-)
1	mixed_indel	0.000317986	-54	GGATGGTGTCGATCTCCTGAACTCGTGATCCACCCGCCTCG---------------------------------------------------TTGTAATTGT-AAT--CTCATACCTATCCCTATTGGCAGTGTCTTAGTTTTATTTTTTATTATCTTTATTGTGGCAGCCATTATTCCTGTCTC	hg38:chr12:88101103-88101287(-)
1	mixed_indel	0.000317986	-53	GGATGGTGTCGATCTCCTGAACTCGTGATCCACCCGCCTCGGCCTCCTAAAGTGCTGGGATTACAGATGTGAGCCACCG-----------------AA----------------CCTA--------------------GTTTTATTTTTTATTATCTTTATTGTGGCAGCCATTATTCCTGTCTC	hg38:chr12:88101103-88101287(-)
1	mixed_indel	0.000317986	-53	GGATGGTGTCGATCTCCTGAACTCGTGATCCACCCGCCTCGGCCTCCTAAAGTGCTGGGATTACAGATGTGAGCCACCGCACCTGGCCCCAGTTG---------------CA--------------------------------------ATTATCTTTATTGTGGCAGCCATTATTCCTGTCTC	hg38:chr12:88101103-88101287(-)
1	mixed_indel	0.000317986	-53	GGATGGTGTCGATCTCCTGAACTCGTGATCCACC--------------------------------------------GCACCTGGCCCCAGTTGTAAT---------CTCATACCTATCCCTATTGGCAGTGTCTTAGTTTTATTTTTTATTATCTTTATTGTGGCAGCCATTATTCCTGTCTC	hg38:chr12:88101103-88101287(-)
1	mixed_indel	0.000317986	-53	GGATGGTGTCGATCTCCTGAACTCGTGATCCACCCGCCTCGGCCTCCTAAAGTGCTGGGATTACAGATGTGAGCCACCGCACCTGGCCCCAGTTGTAA----------CT-------------------------------------------ATCTTTATTGTGGCAGCCATTATTCCTGTCTC	hg38:chr12:88101103-88101287(-)
1	mixed_indel	0.000317986	-53	GGATGGTGTCGATCTCCTGAACTCGTGATCCACCCGCCTCGGCCTCCTAAAGTGCTGGGATTACAGATGTGAGCCACCGC--------------------------------------TCC---------------TAGTTTTATTTTTTATTATCTTTATTGTGGCAGCCATTATTCCTGTCTC	hg38:chr12:88101103-88101287(-)
1	mixed_indel	0.000317986	-53	GGATGGTGTCGATCTCCTGAACTCGTGATCCACC--------------------------------------------GCACCTGGCCCCAGTTGTAATTGTGAAT---------CTATCCCTATTGGCAGTGTCTTAGTTTTATTTTTTATTATCTTTATTGTGGCAGCCATTATTCCTGTCTC	hg38:chr12:88101103-88101287(-)
1	mixed_indel	0.000317986	-53	GGATGGTGTCGATCTCCTGAACTCGTGATCCACCCGCCTCGGCCTCCTAAAGT-------------------------------------------AAT---------CTCATACCTATCCCTATTGGCAGTGTCTTAGTTTTATTTTT-ATTATCTTTATTGTGGCAGCCATTATTCCTGTCTC	hg38:chr12:88101103-88101287(-)
1	mixed_indel	0.000317986	-52	GGATGGTGTCGATCTCCTGAACTCGTGATCCACCCGCCTCGGCCTCCTAAAGTGCTGGGATTAC----------------------------TT------------------------TCCCTATTGGCAGTGTCTTAGTTTTATTTTTTATTATCTTTATTGTGGCAGCCATTATTCCTGTCTC	hg38:chr12:88101103-88101287(-)
1	mixed_indel	0.000317986	-52	GGATGGTGTCGATCTCCTGAACTCGTGATCCACCCGCCTCGGCCTCCTAAAGTGCTGGGATTACAGATGTGAGCCACCGCACCTGGCCCCAGTTGTAATTGT---------------------------------------------------ATCTTTAT-GTGGCAGCCATTATTCCTGTCTC	hg38:chr12:88101103-88101287(-)
1	mixed_indel	0.000317986	-52	GGATGGTGTCGATCTCCTGAACTCGTGATCCACCCGCCTCGGCCTCCTAAAGTGCTGGGATTAC-----------------------------------------TATC----------CCC-ATTGGCAGTGTCTTAGTTTTATTTTTTATTATCTTTATTGTGGCAGCCATTATTCCTGTCTC	hg38:chr12:88101103-88101287(-)
1	mixed_indel	0.000317986	-51	GGATGGTGTCGATCTCCTGAACTCATGATCCACCCGCCTCGGCCTCCTAAAGTGCTGGGATTACAGAT-------------------------------------T--------------CCTATTGGCAGTGTCTTAGTTTTATTTTTTATTATCTTTATTGTGGCAGCCATTATTCCTGTCTC	hg38:chr12:88101103-88101287(-)
1	mixed_indel	0.000317986	-51	GGATGGTGTCGATCTCCTGAACTCGTGATCCACCCGCCTCGGCCTCCTAAAGTGCTGGGATTACAGATGTGAGCCACCGCACCTGGCCCCA------ATTGT---------------------ATT------------------------ATTATCTTTATTGTGGCAGCCATTATTCCTGTCTC	hg38:chr12:88101103-88101287(-)
1	mixed_indel	0.000317986	-51	GGATGGTGTCGATCTCCTGAACTCGTGATCCACCCGCCTCGGCCTCCTAAAGTGCTGGGATTACAGATGTGAGAC-CCGCACCTGGCCCCAGTTGTAATT--------------------------------------------------ATTATCTTTATTGTGGCAGCCATTATTCCTGTCTC	hg38:chr12:88101103-88101287(-)
1	mixed_indel	0.000317986	-50	GGATGGTGTCGATCTCCTGAACTCGTGATCCACCCGCCTCGGCCTCCTAAAGTGCTGGGATTACAGATGTGAGCCACCGCACCTGGCCCCAG----------------CT----------------------------GTTTT------TATTATCTTTATTGTGGCAGCCATTATTCCTGTCTC	hg38:chr12:88101103-88101287(-)
1	mixed_indel	0.000317986	-50	GGATGGTGTCGATCTCCTGAACTCGTGATCCACCCGCCTCGGCCTCCTAAAGTGCTGGGATTACAGATGTGAGCCACCGCACCTGGCCCCAGTTGTAATTGT----------TACCT----------------------------------------TTATTGTGGCAGCCATTATTCCTGTCTC	hg38:chr12:88101103-88101287(-)
1	mixed_indel	0.000317986	-50	GGATGGTGTCGATCTCCTGAACTCGTGATCCACCCGCCTCGGCCTCCTAAAGTGCTGG-ATTTACAGATGTGAGCCACCGCACCTGGCCCCAGTTGTAATT--------------------------------------------------ATTATCTTTATTGTGGCAGCCATTATTCCTGTCTC	hg38:chr12:88101103-88101287(-)
1	mixed_indel	0.000317986	-50	GGATGGTGTCGATCTCCTGAACTCGTGATCCACCCGCCTCGGCCTCCTAAAGTGCTGGGAT-ACAGATGTGAGCCACCGCA-------------------------------------------------GTGTCTTAGTTTTATTTTTTATTATCTTTATTGTGGCAGCCATTATTCCTGTCTC	hg38:chr12:88101103-88101287(-)
1	mixed_indel	0.000317986	-49	GGATGGTGTCGATCTCCTGAACTCGTGATCCACCCGCCTCGGCCTCCTAAAGTGCTGGGATTACAGATGTGAGCCACCGCACCTGGC------------------------------------------------TTAGTTTTATTTTT-ATTATCTTTATTGTGGCAGCCATTATTCCTGTCTC	hg38:chr12:88101103-88101287(-)
1	mixed_indel	0.000317986	-49	GGATGGTGTCGATCTCCTGAACTCGTGATCCACCCGCCTCGGCCTCCTAAAGTGCTGGGATTACAGATGTGAGCCACCGCA----------GT----------------------------------GC-----CTTAGTTTTATTTTTTATTATCTTTATTGTGGCAGCCATTATTCCTGTCTC	hg38:chr12:88101103-88101287(-)
1	mixed_indel	0.000317986	-49	GGATGGTGTCGATCTCCTGAACTCGTGATCCACCCGCCTCGGCCTCCTAAAGTGCTGGGATTACAGATGTGAGC--------------------------------------TACC-----------GCAGTGTCTTAGTTTTATTTTTTATTATCTTTATTGTGGCAGCCATTATTCCTGTCTC	hg38:chr12:88101103-88101287(-)
1	mixed_indel	0.000317986	-49	GGATGGTGTCGATCTCCTGAACTCGTGATCCACCCGCCTCGGCCTCCTAAAGTGCTGGGATTACAGATGTGAGCCACCGCA-------------------GTG---------------TCC---------------TAGTTTTATTTTTTATTATCTTTATTGTGGCAGCCATTATTCCTGTCTC	hg38:chr12:88101103-88101287(-)
1	mixed_indel	0.000317986	-49	GGATGGTGTCGATCTCCTGAACTCGTGATCCACCCGCCTCGGCCTCCTAAAGTGCTGGGATTACAGATGTGAGCCACCGCACCTG------------------------------------------------TCTTAGTTTTATTTTT-ATTATCTTTATTGTGGCAGCCATTATTCCTGTCTC	hg38:chr12:88101103-88101287(-)
1	mixed_indel	0.000317986	-49	GGATGGTGTCGATCTCCTGAACTCGTGATCCACCCGCCTCGGCCTCCTAAAGTGCTGG-ATTACAGATGTGAGCCACCGCACCTGGCCCCAGTTGTAATT------------------------------------------TATTT------ATCTTTATTGTGGCAGCCATTATTCCTGTCTC	hg38:chr12:88101103-88101287(-)
1	mixed_indel	0.000317986	-48	GGATGGTGTCGATCTCCTGAACTCGTGATCCACCCGCCTCGGCCTCCTAAAGTGCTGGGATTACAGATGTGAGCCACCGCACCTGGCCCCAGTTG--------------------------------GCAGTGTCTTAGTTTTATT----------------GTGGCAGCCATTATTCCTGTCTC	hg38:chr12:88101103-88101287(-)
1	mixed_indel	0.000317986	-48	GGATGGTGTCGATCTCCTGAACTCGCGATCCACCCGCCTCGGCCTCCTAAAGTGCTGGGATTACAGATGTGAGCC-----------------------------------------------TATTGGCAGTGTCTTAGTTTTATTTTT-ATTATCTTTATTGTGGCAGCCATTATTCCTGTCTC	hg38:chr12:88101103-88101287(-)
1	mixed_indel	0.000317986	-48	GGATGGTGTCGATCTCCTGAACTCGTGATCCACCCGCCTCGGCCTCCTAAAGTGCTGGGATTACAGATGTGAGCCACCGCACCTGGCCCCAGTTGTAATTGT-----------AC-------------------------------------TATCTTTATTGTGGCAGCCATTATTCCTGTCTC	hg38:chr12:88101103-88101287(-)
1	mixed_indel	0.000317986	-48	GGATGGTGTCGATCTCCTGAACTCGTGATCCACCCGCCTCGGCCTCCTAAAGTGCTGGGATTACAGATGTGAGCCACCGCACCTGGCCCCAGTTGTA-----------------------------------GT-------TTATTT------ATCTTTATTGTGGCAGCCATTATTCCTGTCTC	hg38:chr12:88101103-88101287(-)
1	mixed_indel	0.000317986	-48	GGATGGTGTCGATCTCCTGAACTCGTGATCCACCCGCCTCGGCCTCCTAA-GTGCTGGGATTACAGATGTGAGCCACCGCACCTGGCCCCAGTTGTA-----------------------------------------------TTTTTTATTATCTTTATTGTGGCAGCCATTATTCCTGTCTC	hg38:chr12:88101103-88101287(-)
1	mixed_indel	0.000317986	-48	GGATGGTGTCGATCTCCTGAACTCGTGATCCACCCGCCTCGGCCTCCTAAAGTGCTGGGATTACAGATGTGAGCCACCGCACCTGGCCCCAGTTGTAAT----------------CTAT--------------------------------TTATCTTTATTGTGGCAGCCATTATTCCTGTCTC	hg38:chr12:88101103-88101287(-)
1	mixed_indel	0.000317986	-47	GGATGGTGTCGATCTCCTGAACTCGTGATCCACCCGCCTCGGCCTCCTAAAGTGCTGGGATTACAGATGTGAGCC-------------------------------------TAC----------TGGCAGTGTCTTAGTTTTATTTTTTATTATCTTTATTGTGGCAGCCATTATTCCTGTCTC	hg38:chr12:88101103-88101287(-)
1	mixed_indel	0.000317986	-47	GGATGGTGTCGATCTCCTGAACTCGTGATCCACCCGCCTCGGCCTCCTAAAGTGCTGGGATTACA--T-------ACCG--------------------------------------ATCCCTATTGGCAGTGTCTTAGTTTTATTTTTTATTATCTTTATTGTGGCAGCCATTATTCCTGTCTC	hg38:chr12:88101103-88101287(-)
1	mixed_indel	0.000317986	-47	GGATGGTGTCGATCTCCTGAACTCGTGATCCACCCGCCTCGGCCTCCTAAAGTGCTGGGATTACAGATGTGAGCCACCGCACCTGGCCCCA------ATTGT-----------------------------------------ATTTTTTATTATCTTTATTGTGGCAGCCATTATTCCTGTCTC	hg38:chr12:88101103-88101287(-)
1	mixed_indel	0.000317986	-47	GGATGGTGTCGATCTCCTGAACTCGTGATCCACCCGCCTCGGCCTCCTAAAGTGCTGGGA-----------------C---------------------------TA---CATACCTATCCCTATTGGCAGTGTCTTAGTTTTATTTTTTATTATCTTTATTGTGGCAGCCATTATTCCTGTCTC	hg38:chr12:88101103-88101287(-)
1	mixed_indel	0.000317986	-47	GGATGGTGTCGATCTCCTGAACTCGTGATCCACCCGCCTCGGCCTCCTAAAGTGCTGGGATTACAGATGTGAGCCACCGCACCTG----------------------------ACCT-------------------TAGTTTTATTTTTTATTATCTTTATTGTGGCAGCCATTATTCCTGTCTC	hg38:chr12:88101103-88101287(-)
1	mixed_indel	0.000317986	-47	GGATGGTGTCGATCTCCTGAACTCGTGATCCACCCGCCTCGGCCTCCTAAAGTGCTGGGATTACAGATGTGAGC------------------TT-----------------------------ATTGGCAGTGTCTTAGTTTTATTTTTTATTATCTTTATTGTGGCAGCCATTATTCCTGTCTC	hg38:chr12:88101103-88101287(-)
1	mixed_indel	0.000317986	-47	GGATGGTGTCGATCTCCTGAACTCGTGATCCACC--------------------------------------------GCACCTGGCCCCAGTTGTAAT---GAATATCTCATACCTATCCCTATTGGCAGTGTCTTAGTTTTATTTTTTATTATCTTTATTGTGGCAGCCATTATTCCTGTCTC	hg38:chr12:88101103-88101287(-)
1	mixed_indel	0.000317986	-47	GGATGGTGTCGATCTCCTGAACTCGTGATCCACCCGCCTCGGCCTCCTAAAGTGCTGGGATTACAGATGTGAGCCACCGCAC--------AGT----------------------------------GC-----CTTAGTTTTATTTTTTATTATCTTTATTGTGGCAGCCATTATTCCTGTCTC	hg38:chr12:88101103-88101287(-)
1	mixed_indel	0.000317986	-47	GGATGGTGTCGATCTCCTGAACTCGTGATCCACCCGCCTCGGCCTCCTAAAGTGCTGGGATTACAGATGTGAGCCA----------------------------------------------TATTGGCAGTGTCTTAGTTTTATTTTTTATTATCTT-ATTGTGGCAGCCATTATTCCTGTCTC	hg38:chr12:88101103-88101287(-)
1	mixed_indel	0.000317986	-46	GGATGGTGTCGATCTCCTGAACTCGTGATCCACCCGCCTCGGCCTCCTAAAGTGCTGGGATTACAGATGTGAGCCACCGCACCTGGCCCCAGTTGTAATT--------CT--------------------------------------TTATTATCTTTATTGTGGCAGCCATTATTCCTGTCTC	hg38:chr12:88101103-88101287(-)
1	mixed_indel	0.000317986	-46	GGATGGTGTCGATCTCCTGAACTCGTGATCCACCCGCCTCGGCCTCCTAAAGTGCTGGGATTACAGATGTGAGCCACCGCACCTG--------TGT------------CTCA--------------------------GTTTTATTTTTTATTATCTTTATTGTGGCAGCCATTATTCCTGTCTC	hg38:chr12:88101103-88101287(-)
1	mixed_indel	0.000317986	-46	GGATGGTGTCGATCTCCTGAACTCGTGATCCACCCGCCTCGGCCTCCTAAAGTGCTGGGATTACAGATGTGAGCCACCGCACCTGGCCCCAGTTGTAATT-----------------------ATT-----------------------TATTATCTTTATTGTGGCAGCCATTATTCCTGTCTC	hg38:chr12:88101103-88101287(-)
1	mixed_indel	0.000317986	-46	GGATGGTGTCGATCTCCTGAACTCGTGATCCACCCGCCTCGGCCTCCTAAAGTGCTGG-ATTACAGATGTGAGCCACCGCACCTGG---------------------------------------------TGTCTTAGTTTTATTTTTTATTATCTTCATTGTGGCAGCCATTATTCCTGTCTC	hg38:chr12:88101103-88101287(-)
1	mixed_indel	0.000317986	-46	GGATGGTGTCGATCTCCTGAACTCGTGATCC---CGCCTCGGCCTCCTAAAGTGCTGGGATTACAGATGTGAGCCACCGCACCTGGCCCCAGTT-------------------------------------------AGTTTTATTTTTTATTATCTTTATTGTGGCAGCCATTATTCCTGTCTC	hg38:chr12:88101103-88101287(-)
1	mixed_indel	0.000317986	-46	GGATGGTGTCGATCTCCTGAACTCGTGATCCACCCGCCTCGGCCTCCTAAAGTGCTGGGATTACAGATGTGAGCCACCGCACCTGGCCCCAGTTGTAATT-TG---------------------------------------------TTATTATCTTTATTGTGGCAGCCATTATTCCTGTCTC	hg38:chr12:88101103-88101287(-)
1	mixed_indel	0.000317986	-46	GGATGGTGTCGATCTCCTGAACTCGTGATCCACCCGCCTCGGCCTCCTAAAGTGCTGGGATTACAGATGTGAGCCACCGCACCTGG---------------------------------------------TGTCTTAGTTTTATTTTT-ATTATCTTTATTGTGGCAGCCATTATTCCTGTCTC	hg38:chr12:88101103-88101287(-)
1	mixed_indel	0.000317986	-46	GGATGGTGTCGATCTCCTGAACTCGTGATCCACC--------------------------------------------GCACCTGGCCCCAGTTGTAATTGTGAAT--CTCATACCTATCCCTATTGGCAGTGTCTTAGTTTTATTTTTTATTATCTTTATTGTGGCAGCCATTATTCCTGTCTC	hg38:chr12:88101103-88101287(-)
1	mixed_indel	0.000317986	-46	GGATGGTGTCGATCTCCTGAACTCGTGATCCACCCGCCTCGGCCTCCTAAAGTGCTGGGATTACAGATGTGAGCCAC------TG----CAG------------------------------------CAGTGTCTTAGTTTTATTTTTTATTATCTTTATTGTGGCAGCCATTATTCCTGTCTC	hg38:chr12:88101103-88101287(-)
1	mixed_indel	0.000317986	-45	GGATGGTGTCGATCTCCTGAACTCGTGATCCACC--------------------------------------------GCACCTGGCCCCAGTTGTAATTGTGA-TATCTCATACCTATCCCTATTGGCAGTGTCTTAGTTTTATTTTTTATTATCTTTATTGTGGCAGCCATTATTCCTGTCTC	hg38:chr12:88101103-88101287(-)
1	mixed_indel	0.000317986	-45	GGATGGTGTCGATCTCCTGAACTCGTGATCCACCCGCCGCGGCCTCCTAAAGTGCTGGGAT-AC--------------------------------------------CTCATACCTATCCCTATTGGCAGTGTCTTAGTTTTATTTTTTATTATCTTTATTGTGGCAGCCATTATTCCTGTCTC	hg38:chr12:88101103-88101287(-)
1	mixed_indel	0.000317986	-45	GGATGGTGTCGATCTCCTGAACTCGTGATCCACCCGCCTCGGCCTCCTAAAGTGCTGGGAT---------------------------------------------ATCTCATACCTATCCCTATTGGCAGTGTCTTAGTTTTATTTTTTATTATATTTCAT-GTGGCAGCCATTATTCCTGTCTC	hg38:chr12:88101103-88101287(-)
1	mixed_indel	0.000317986	-45	GGATGGTGTCGATCTCCTGAACTCGTGATCCACCCGCCTCGGCCTCCTAAAGTGCTGGGATTACAGATGTGAGCCACCGCA--------------------------TCT----------------GG---TGTCTTAGTTTTATTTTTTATTATCTTTATTGTGGCAGCCATTATTCCTGTCTC	hg38:chr12:88101103-88101287(-)
1	mixed_indel	0.000317986	-45	GGATGGTGTCGATCTCCTGAACTCGTGATCTGCCTGCCTTGGCCTCTC-AAAGTGCTGGGATTACAGATGTGAGCCACCGCACCTGG---------------------------------------------TGTCTTAGTTTTATTTTTTATTATCTTTATTGTGGCAGCCATTATTCCTGTCTC	hg38:chr12:88101103-88101287(-)
1	mixed_indel	0.000317986	-45	GGATGGTGTCGATCTCCTGAACTCGTGATCCACCCGCCTCGGCCTCCTAAAGTGCTGGGATTACAGATGTGAGCCACCGCACCTGG-------TGT------------CTCA--------------------------GTTTTATTTTTTATTATCTTTATTGTGGCAGCCATTATTCCTGTCTC	hg38:chr12:88101103-88101287(-)
1	mixed_indel	0.000317986	-45	GGATGGTGTCGATCTCCTGAACTCGTGATCCACCCGCCTCGGCCTCCTAAAGTGCTGGGATTACAGATGTGAGCCACCGCACCTGGC--------------------TC-------------------------CTTAGTTTTATTTTTTATTATCTTTATTGTGGCAGCCATTATTCCTGTCTC	hg38:chr12:88101103-88101287(-)
1	mixed_indel	0.000317986	-44	GGATGGTGTCGATCTCCTGAACTCAGGTGATCTGCCCACCTCGGCCTCCCAAAGTGCTGGGATTACAGATGTGAGCCACCGCA----------------------------------------------GCAGTGTCTTAGTTTTATTTTTTATTATCTTTATTGTGGCAGCCATTATTCCTGTCTC	hg38:chr12:88101103-88101287(-)
1	mixed_indel	0.000317986	-44	GGATGGTGTCGATCTCCTGAACTCGTGATCCACCCGCCTCGGCCTCCTAAAGTGCTGGGATTACAGATGTGAGCCACC-------------------------------------------CTATTG-CAGTGTCTTAGTTTTATTTTTTATTATCTTTATTGTGGCAGCCATTATTCCTGTCTC	hg38:chr12:88101103-88101287(-)
1	mixed_indel	0.000317986	-44	GGATGGTGTCGATCTCCTGAACTCGTGATCCACCCGCCTCGGCCTCCTAAAGTGCTGGGATTACAGATGTGAGCCACCGCA-------------------------------------------TTGGCAGTGTCTTAGTTTTATTTTT-ATTATCTTTATTGTGGCAGCCATTATTCCTGTCTC	hg38:chr12:88101103-88101287(-)
1	mixed_indel	0.000317986	-44	GGATGGTGTCGATCTCCTGAACTCGTGATCCACCCGCCTCGGCCTCCTAAAGTGCTGGGATTACAGCTGTGAG-----GCACCT---------------------------------------ATTGGCAGTGTCTTAGTTTTATTTTTTATTATCTTTATTGTGGCAGCCATTATTCCTGTCTC	hg38:chr12:88101103-88101287(-)
1	mixed_indel	0.000317986	-44	GGATGGTGTCGATCTCCTGAACTCGTGATCCACCCGCCTCGGCCTCCCAAAGCGCTGGGATTACAGGCGTGAGCCACCATGC--CTGGCCCCAGTTGTAATTGTG--------------------------------------------TTTATTATCTTTATTGTGGCAGCCATTATTCCTGTCTC	hg38:chr12:88101103-88101287(-)
1	mixed_indel	0.000317986	-44	GGATGGTGTCGATCTCCTGAACTCGTGATCCACCCGCCTCGGCCTCCTAAAGTGCTGGGAT-ACAGATGTGAGCCACCGCAC-------------------------------------------TGGCAGTGTCTTAGTTTTATTTTTTATTATCTTTATTGTGGCAGCCATTATTCCTGTCTC	hg38:chr12:88101103-88101287(-)
1	mixed_indel	0.000317986	-44	GGATGGTGTCGATCTCCTGAACTCGTGATCCACCCGCCTCGGCCTCCTAAAGTGCTGGGATTACAGATGT-------------------------------------------ACCTATCCCTATTGGCAGTGTCTTAGTTTTATTTTT-ATTATCTTTATTGTGGCAGCCATTATTCCTGTCTC	hg38:chr12:88101103-88101287(-)
1	mixed_indel	0.000317986	-44	GGATGGTGTCGATCTCCTGAACTCGTGATCCACCCGCCTCGGCCTCCTAAAGTGCTGGGATTACAGATGTGAGCCACCGCAC-------------------------------------------TGGCAGTGTCTTAGTTTTATTTTT-ATTATCTTTATTGTGGCAGCCATTATTCCTGTCTC	hg38:chr12:88101103-88101287(-)
1	mixed_indel	0.000317986	-44	GGATGGTGTCGATCTCCTGAACTCGTGATCCACCCGCC--GGCCTCCTAAAGTGCTGGGATTACAGATGTGAGCCACCGCACCTGGC------------------------------------------AGTGTCTTAGTTTTATTTTTTATTATCTTTATTGTGGCAGCCATTATTCCTGTCTC	hg38:chr12:88101103-88101287(-)
1	mixed_indel	0.000317986	-43	GGATGGTGTCGATCTCCTGAACTCGTGATCCACCCGCCTCGGCCTCCTAAAGTGCTGGGATTACAGATGTGAGCCACCGCACCTGGCCCCAGTTGTAATT------------------------------------------TATTTTTTAT-ATCTTTATTGTGGCAGCCATTATTCCTGTCTC	hg38:chr12:88101103-88101287(-)
1	mixed_indel	0.000317986	-43	GGATGGTGTCGATCTCCTGAACTCGTGATCCACCCGCCTCGGCCTCCTAAAGTGCTGGGATTACAGATGTGAGCCACCGCACCTGGC------------------------------------------AGTGTCTTAGTTTTATTTTT-ATTATCTTTATTGTGGCAGCCATTATTCCTGTCTC	hg38:chr12:88101103-88101287(-)
1	mixed_indel	0.000317986	-43	GGATGGTGTCGATCTCCTGAACTCGTGATCCACCCGCCTCGGCCTCCTAAAGTGCTGGGATTACAGATGTGAGCCAC------TG-------------------------CAT------------TGGCAGTGTCTTAGTTTTATTTTTTATTATCTTTATTGTGGCAGCCATTATTCCTGTCTC	hg38:chr12:88101103-88101287(-)
1	mixed_indel	0.000317986	-43	GGATGGTGTCGATCTCCTGAACTCGTGATCCACCCGCCTCGGCCTCCTAAAGTGCTGGGATTACAGATGTGAGCCACCGCA-----------TTGT--------------------------------CAGTGTCTTAGTTTTATTTTTTATTATCTTTATTGTGGCAGCCATTATTCCTGTCTC	hg38:chr12:88101103-88101287(-)
1	mixed_indel	0.000317986	-43	GGATGGTGTCGATCTCCTGAACTCGTGATCCACCCGCCTCGGCC-CCTAAAGTGCTGGGATTACAGATGTGAGCCACCGCACCTGGC------------------------------------------AGTGTCTTAGTTTTATTTTTTATTATCTTTATTGTGGCAGCCATTATTCCTGTCTC	hg38:chr12:88101103-88101287(-)
1	mixed_indel	0.000317986	-43	GGATGGTGTCGATCTCCTGAACTCGTGATCCACCCGCCTCGGCCTCCTAAAGTGCTGGGATTACAGATGTGAGCCACC--AC-----------------------------------------ATTGGCAGTGTCTTAGTTTTATTTTTTATTATCTTTATTGTGGCAGCCATTATTCCTGTCTC	hg38:chr12:88101103-88101287(-)
1	mixed_indel	0.000317986	-42	GGATGGTGTCGATCTCCTGAACTCGTGATCCACCCGCCTCGGCCTCCTAAAGTGCTGGGATTACAGATGTGAGCCACCGCACC---------------------------C---------------GGCAGTGTCTTAGTTTTATTTTTTATTATCTTTATTGTGGCAGCCATTATTCCTGTCTC	hg38:chr12:88101103-88101287(-)
1	mixed_indel	0.000317986	-42	GGATGGTGTCGATCTCCTGAACTCGTGATCCACCCGCCTCGGCCTCCTAAAGTGCTGGGATTACAGATGTGAGCCACC-----------------------------TCT-------------ATTGGCAGTGTCTTAGTTTTATTTTTTATTATCTTTATTGTGGCAGCCATTATTCCTGTCTC	hg38:chr12:88101103-88101287(-)
1	mixed_indel	0.000317986	-42	GGATGGTGTCGATCTCCTGAACTCGTGATCCACCCGCCTCGGCCTCCTAAAGTGCTGGGATTACAGATGTGAGCCACCGCACCT------AG------------------------------------CAGTGTCTTAGTTTTATTTTTTATTATCTTTATTGTGGCAGCCATTATTCCTGTCTC	hg38:chr12:88101103-88101287(-)
1	mixed_indel	0.000317986	-42	GGATGGTGTCGATCTCCTGAACTCGTGATCCACCCGCCTCGGCCTCCTAAAGTGCTGGGATTACAGATGTGAGCCACC-----------------------------TC----ACCT---------GGCAGTGTCTTAGTTTTATTTTTTATTATCTTTATTGTGGCAGCCATTATTCCTGTCTC	hg38:chr12:88101103-88101287(-)
1	mixed_indel	0.000317986	-42	GGATGGTGTCGATCTCCTGAACTCGTGATCCACC-GCCTCGGCCTCCTAAAGTGCTGGGATTACAGATGTGAGCCACCGCACCTGGCC-----------------------------------------AGTGTCTTAGTTTTATTTTTTATTATCTTTATTGTGGCAGCCATTATTCCTGTCTC	hg38:chr12:88101103-88101287(-)
1	mixed_indel	0.000317986	-42	GGATGGTGTCGATCTCCTGAACTCGTGATCCACCCGCCTCGGCCTCCTAAAGTGCTGGGATTACAGATGTGAGCCACCGCACCTGGC---AGT-------------ATCT--------------------------TAGTTTTATTTTTTATTATCTTTATTGTGGCAGCCATTATTCCTGTCTC	hg38:chr12:88101103-88101287(-)
1	mixed_indel	0.000317986	-42	GGATGGTGTCGATCTCCTGAACTCGTGATCCACCCGCCTCGGCCTCCTAA-GTGCTGGGATTACAGATGTGAGCC-----------------------------------------TATCCCTATTGGCAGTGTCTTAGTTTTATTTTTTATTATCTTTATTGTGGCAGCCATTATTCCTGTCTC	hg38:chr12:88101103-88101287(-)
1	mixed_indel	0.000317986	-42	GGATGGTGTCGATCTCCTGAACTCGTCATCCTCCCGCCTCGGC-------------------------GTGAGCCACCGCGCCTGGCCTCAGTTGTAATTGTGAATA-CT----------------GGCAGTGTCTTAGTTTTATTTTTTATTATCTTTATTGTGGCAGCCATTATTCCTGTCTC	hg38:chr12:88101103-88101287(-)
1	mixed_indel	0.000317986	-42	GGATGGTGTCGATCTCCTGAACTCGTGATCCACCCGCCTCGGTCTCCTAAAGTGCTGGGATTACAGATGTGAGCCACCGCACCTGGCCCCAGTTGTA-----------------------------------GT-------TTATTTTTTATTATCTTTATTGTGGCAGCCATTATTCCTGTCTC	hg38:chr12:88101103-88101287(-)
1	mixed_indel	0.000317986	-42	GGATGGTGTCGATCTCCTGAACTCGTGATCCACCCGCCTCGGCCTCCTAAAGTGCTGGGATTACAGATGTGAGCCACC--AC-------------------------------ACCT---------GGCAGTGTCTTAGTTTTATTTTTTATTATCTTTATTGTGGCAGCCATTATTCCTGTCTC	hg38:chr12:88101103-88101287(-)
1	mixed_indel	0.000317986	-42	GGATGGTGTCGATCTCCTGAACTCGTGATCCACCCGCCTCGGCCTCCTAAAGTGCTGGGATTACAGATGTGAGCCACCGCACCTGGC---AGT----------------------------------GC-----CTTAGTTTTATTTTTTATTATCTTTATTGTGGCAGCCATTATTCCTGTCTC	hg38:chr12:88101103-88101287(-)
1	mixed_indel	0.000317986	-42	GGATGGTGTCGATCTCCTGAACTTGTGATCCGCCCACCTCAGCCTCCCAAAGTGCTGGGATTACAGGCATG--AGCCACCGCACCTGGC------------------------------------------AGTGTCTTAGTTTTATTTTTTATTATCTTTATTGTGGCAGCCATTATTCCTGTCTC	hg38:chr12:88101103-88101287(-)
1	mixed_indel	0.000317986	-42	GGATGGTGTCGATCTCCTGAACTCGTGATCCACCCGCCTCGGCCTCCTAAAGTGCTGGGATTACAGATGTGAGCCACCGCACCTGGCCCCAGT-----------------------------------------CTTAGTTTTATTTTT-ATTATCTTTATTGTGGCAGCCATTATTCCTGTCTC	hg38:chr12:88101103-88101287(-)
1	mixed_indel	0.000317986	-42	GGATGGTGTCGATCTCCTGAACTCGTGATCCACCCGCCTCGGCCTCCTAAAGTGCTGGGATTACAGATGTGAGCCACCGC-----GCC-------------------------------------TGGCAGTGTCTTAGTTTTATTTTTTATTATCTTTATTGTGGCAGCCATTATTCCTGTCTC	hg38:chr12:88101103-88101287(-)
1	mixed_indel	0.000317986	-42	GGATGGTGTCGATCTCCTGAACTCGTGATCCACCCGCCTCGGCCTCCTAAAGTGCTGGGATTACAGATGTGAGCCACCGCAC----------TTG-----GT---------------------------AGTGTCTTAGTTTTATTTTTTATTATCTTTATTGTGGCAGCCATTATTCCTGTCTC	hg38:chr12:88101103-88101287(-)
1	mixed_indel	0.000317986	-42	GGATGGTGTCGATCTCCTGAACTCGTGATCCACCCGCCTCGGCCTCCTAAAGTGCTGGGATTACAGATGTGAGCCACCGCACCTGGCCCCAGT-----------------------------------------CTTAGTTTTATTTTTTATT-TCTTTATTGTGGCAGCCATTATTCCTGTCTC	hg38:chr12:88101103-88101287(-)
1	mixed_indel	0.000317986	-42	GGATGGTGTCGATCTCCTGAACTCGTGATCCACCCGCCTCGGCCTCCTAAAGTGCTGGGATT-CAGATGTGAGCC-----------------------------------------TATCCCTATTGGCAGTGTCTTAGTTTTATTTTTTATTATCTTTATTGTGGCAGCCATTATTCCTGTCTC	hg38:chr12:88101103-88101287(-)
1	mixed_indel	0.000317986	-42	GGATGGTGTCGATCTCCTGAACTCGTGATCCACCCGCCTCGGCCTCCTAAAGTGCTGGGATTACAGATGTGA---ACC---------------------------------------ATCCCTATTGGCAGTGTCTTAGTTTTATTTTTTATTATCTTTATTGTGGCAGCCATTATTCCTGTCTC	hg38:chr12:88101103-88101287(-)
1	mixed_indel	0.000317986	-41	GGATGGTGTCGATCTCCTGAACTCGTGATCCACCCGCCTCGGCCTCCTAAAGTGCTGGGATTACAGATGTGAGC------------------TT-----------------------ATCCCTATTGGCAGTGTCTTAGTTTTATTTTTTATTATCTTTATTGTGGCAGCCATTATTCCTGTCTC	hg38:chr12:88101103-88101287(-)
1	mixed_indel	0.000317986	-41	GGATGGTGTCGATCTCCTGAACTCGTGATCCACCCGCCTCGGCCTCCTAAAGTGCTGGGATTACAGATGTG-------------GGCC----------------------------TATCCCTATTGGCAGTGTCTTAGTTTTATTTTTTATTATCTTTATTGTGGCAGCCATTATTCCTGTCTC	hg38:chr12:88101103-88101287(-)
1	mixed_indel	0.000317986	-41	GGATGGTGTCGATCTCCTGAACTCGTGATCCACCCGCCTCGGCCTCCTAAAGTGCTGGGATTACAGATGT-------------T------AG----------------------CCTATCCCTATTGGCAGTGTCTTAGTTTTATTTTTTATTATCTTTATTGTGGCAGCCATTATTCCTGTCTC	hg38:chr12:88101103-88101287(-)
1	mixed_indel	0.000317986	-41	GGATGGTGTCGATCTCCTGAACTCGTGATCCACCCGCCTCGGCCTCCTAAAGTGCTGGGATTACAGATGTGA--CACC--------------------------------------TATCCCTATTGGCAGTGTCTTAGTTTTATTTTT-ATTATCTTTATTGTGGCAGCCATTATTCCTGTCTC	hg38:chr12:88101103-88101287(-)
1	mixed_indel	0.000317986	-41	GGATGGTGTCGATCTCCTGAACTCGTGATCCACCCGCCTCGGCCTCCTAAAGTGCTGGGATTACAGATGTGAGCCACCGCACC----------------------------------------ATTGGCAGTGTCTTAGTTTTATTTTT-ATTATCTTTATTGTGGCAGCCATTATTCCTGTCTC	hg38:chr12:88101103-88101287(-)
1	mixed_indel	0.000317986	-41	GGATGGTGTCGATCTCCTGAACTCGTGATCCACCCGCCTCGGCCCCCTAAAGTGCTGGGATTACAGATGTGAGCC------------------T---ATT--------------------CCTATTGGCAGTGTCTTAGTTTTATTTTTTATTATCTTTATTGTGGCAGCCATTATTCCTGTCTC	hg38:chr12:88101103-88101287(-)
1	mixed_indel	0.000317986	-41	GGATGGTGTCGATCTCCTGAACTCGTGATCCACCCGCCTCGGCCTCCTAAAGTGCTGGGATTACAGATGTGAGCC------------------------------TATC----------CCC-ATTGGCAGTGTCTTAGTTTTATTTTTTATTATCTTTATTGTGGCAGCCATTATTCCTGTCTC	hg38:chr12:88101103-88101287(-)
1	mixed_indel	0.000317986	-41	GGATGGTGTCGATCTCCTGAACTCGTGATCCACCCGCCTCGGCCTCCTAAAGTGCTGGGATTACAGATGT----------------------------------------CATACCTATCCCTATTGGCAGTGTCT-AGTTTTATTTTTTATTATCTTTATTGTGGCAGCCATTATTCCTGTCTC	hg38:chr12:88101103-88101287(-)
1	mixed_indel	0.000317986	-41	GGATGGTGTCGATCTCCTGAACTCGTGATCCACCCGCCTCGGCCTCCTAAAGTGCTGGGATTACAGATGTGAGCCACCGCACCTGGCCCCAGTTG-------GAAT----------------------------------TTTATTTTTTATTATCTTTATTGTGGCAGCCATTATTCCTGTCTC	hg38:chr12:88101103-88101287(-)
1	mixed_indel	0.000317986	-41	GGATGGTGTCGATCTCCTGAACTCGTGATCCACCCGCCTCGGCCTCCTAAAGTGCTGGGATTACAGATGTGA--------------------TT---------------------CTATCCCTATTGGCAGTGTCTTAGTTTTATTTTTTATTATCTTTATTGTGGCAGCCATTATTCCTGTCTC	hg38:chr12:88101103-88101287(-)
1	mixed_indel	0.000317986	-41	GGATGGTGTCGATCTCCTGAACTCGTGATCCACCCGCCTCGGCCTCCTAAAGTGCTGGGATTACA----------------------------------------TATCTCATACCTATCCCTATTGGTAGTGTCTTAGTTTTATTTTTTAT-ATCTTTATTGTGGCAGCCATTATTCCTGTCTC	hg38:chr12:88101103-88101287(-)
1	mixed_indel	0.000317986	-41	GGATGGTGTCGATCTCCTGAACTCGTGATCCACCCGCCTCGGCCTCCTAAAGTGCTGGGATTACAGATGTGA-----------------------------------TCT------TATCCCTATTGGCAGTGTCTTAGTTTTATTTTTTATTATCTTTATTGTGGCAGCCATTATTCCTGTCTC	hg38:chr12:88101103-88101287(-)
1	mixed_indel	0.000317986	-41	GGATGGTGTCGATCTCCTGAACTCGTGATCCACCCGCCTCGGCCTCCTAAAGTGCTGGGATTACAGATGTGAGCCACCGCACCTGGC--------------------TC---------------------GTGTCTTAGTTTTATTTTTTATTATCTTTATTGTGGCAGCCATTATTCCTGTCTC	hg38:chr12:88101103-88101287(-)
1	mixed_indel	0.000317986	-41	GGATGGTGTCGATCTCCTGAACTCGTGATCCACCCGCCTCGGCCTCCTAAAGTGCTGGGATTACAGATGTGAGCC------------------------------TATC------CT-----TATTGGCAGTGTCTTAGTTTTATTTTTTATTATCTTTATTGTGGCAGCCATTATTCCTGTCTC	hg38:chr12:88101103-88101287(-)
1	mixed_indel	0.000317986	-41	GGATGGTGTCGATCTCCTGAACTCGTGATCCACCCGCCTCGGCCTCCTAAAGTGCTGGGATTACAGATG--AGCCACCGCACCTGGCCCCAGT---------------------------------------GTCTTAGTTTTATTTTTTATTATCTTTATTGTGGCAGCCATTATTCCTGTCTC	hg38:chr12:88101103-88101287(-)
1	mixed_indel	0.000317986	-41	GGATGGTGTCGATCTCCTGAACTCGTGATCCACCCGCCTCGGCCTCCTAAAGTGCTGGGATTACAGATGTGAGCC------------------------------TATC-----CCTATC------GGCAGTGTCTTAGTTTTATTTTTTATTATCTTTATTGTGGCAGCCATTATTCCTGTCTC	hg38:chr12:88101103-88101287(-)
1	mixed_indel	0.000317986	-41	GGATGGTGTCGATCTCCTGAACTCGTGATCCACCCGCCTCGGCCTCCTAAAGTGCTGGGATT---------------------T--------------------ATATCTCATACCTATCCCTATTGGCAGTGTCTTAGTTTTATTTTTTATTATCTTTATTGTGGCAGCCATTATTCCTGTCTC	hg38:chr12:88101103-88101287(-)
1	mixed_indel	0.000317986	-41	GGATGGTGTCGATCTCCTGAACTCGTGATCCACCCGCCTCGGCCTCCTAAAGTGCTGGGATTACAGATGTGA----------------------------------------TACCTATCCCTATTGGCAGTGTCTTAGTTTTATTTTT-ATTATCTTTATTGTGGCAGCCATTATTCCTGTCTC	hg38:chr12:88101103-88101287(-)
1	mixed_indel	0.000317986	-41	GGATGGTGTCGATCTCCTGAACTCGTGATCCACCCGCCTCGGCCTCCTAAAGTGCTGGGATTACAGATGTGAGCC--------------------TAA---------------------CCCTATTGGCAGTGTCTTAGTTTTATTTTTTATTATCTTTATTGTGGCAGCCATTATTCCTGTCTC	hg38:chr12:88101103-88101287(-)
1	mixed_indel	0.000317986	-40	GGATGGTGTCGATCTCCTGAACTCGTGATCCACCCGCCTCGGCCTCCTAAAGTGCTGGGATTACAGATGTG---------------------TT-------------------ACCTATCCCTATTGGCAGTGTCTTAGTTTTATTTTTTATTATCTTTATTGTGGCAGCCATTATTCCTGTCTC	hg38:chr12:88101103-88101287(-)
1	mixed_indel	0.000317986	-40	GGATGGTGTCGATCTCCTGAACTCGTGATCCACCCGCCTCGGCCTCCTAAAGTGCTGGGATTACAGATGTGAGCCACCGCACCTGGCCC-AGT----------------------------------GC-----CTTAGTTTTATTTTTTATTATCTTTATTGTGGCAGCCATTATTCCTGTCTC	hg38:chr12:88101103-88101287(-)
1	mixed_indel	0.000317986	-40	GGATGGTGTCGATCTCCTGAACTCGTGATCCACCCGCCTCGGCCTCCTAAAGTGCTGGGATTACAGATGTGAGCCACCGCACC--------------ATTG--A------------------------CAGTGTCTTAGTTTTATTTTTTATTATCTTTATTGTGGCAGCCATTATTCCTGTCTC	hg38:chr12:88101103-88101287(-)
1	mixed_indel	0.000317986	-40	GGATGGTGTCGATCTCCTGAACTCGTGATCCACCCGCCTCGGCCTCCTAAAGTGCTGGGATTACAGATGTGAGCCACCGCACCTGGCCC-AG------------------------------------C---GTCTTAGTTTTATTTTTTATTATCTTTATTGTGGCAGCCATTATTCCTGTCTC	hg38:chr12:88101103-88101287(-)
1	mixed_indel	0.000317986	-40	GGATGGTGTCGATCTCCTGAACTCAGCTGATCCACCCGCCTCGGCCTCCTAAAGTGCTGGGATTACAGATGTGAGCCACCGCACCTGGC------------------------------------------AGTGTCTTAGTTTTATTTTTTATTATCTTTATTGTGGCAGCCATTATTCCTGTCTC	hg38:chr12:88101103-88101287(-)
1	mixed_indel	0.000317986	-40	GGATGGTGTCGATCTCCTGAACTCGTGATCCACCCGCCTCGGCCTCCTAAAGTGCTGGGATTACAGATGTGA------------------------AA----------------CCTATCCCTATTGGCAGTGTCTTAGTTTTATTTTTTATTATCTTTATTGTGGCAGCCATTATTCCTGTCTC	hg38:chr12:88101103-88101287(-)
1	mixed_indel	0.000317986	-40	GGATGGTGTCGATCTCCTGAACTCGTGATCCACCCGCCTCGGCCTCCTAA-GTGCTGGGATTACAGATGTGAGCCACCGCACCT---------------------------------------ATTGGCAGTGTCTTAGTTTTATTTTTTATTATCTTTATTGTGGCAGCCATTATTCCTGTCTC	hg38:chr12:88101103-88101287(-)
1	mixed_indel	0.000317986	-40	GGATGGTGTCGATCTCCTGAACTCATGATCCGCCCGTCTTGGCCTTCC-AAAGTGCTGGGATTACAGATGTGAGCCACCGCACC----------------------------------------ATTGGCAGTGTCTTAGTTTTATTTTTTATTATCTTTATTGTGGCAGCCATTATTCCTGTCTC	hg38:chr12:88101103-88101287(-)
1	mixed_indel	0.000317986	-40	GGATGGTGTCGATCTCCTGAACTCGTGATCCACCCGCCTCGGCCTCCTAAAGTGCTGGGATTACAGATGTGAGCCACCGCACCT---------------------------------------ATTGGCAGTGTCTTAGTTTTATTTTT-ATTATCTTTATTGTGGCAGCCATTATTCCTGTCTC	hg38:chr12:88101103-88101287(-)
1	mixed_indel	0.000317986	-40	GGATGGTGTCGATCTCCTGAACTCGTGATCCACCCGCCTCGGCCTCCTAAAGTGCTGGGATTACAGATGTGAGCCACCGCACCTG---------------------------------------TTGGCAGTGCCTTAGTTTTATTTTT-ATTATCTTTATTGTGGCAGCCATTATTCCTGTCTC	hg38:chr12:88101103-88101287(-)
1	mixed_indel	0.000317986	-40	GGATGGTGTCGATCTCCTGAACTCGTGATCCACCCGCCTAGGCCTCCTAAAGTGCTGGGATTACAGATGT-------CG---------------------------------TACCTATCCCTATTGGCAGTGTCTTAGTTTTATTTTTTATTATCTTTATTGTGGCAGCCATTATTCCTGTCTC	hg38:chr12:88101103-88101287(-)
1	mixed_indel	0.000317986	-40	GGATGGTGTCGATCTCCTGAACTCGTGA--------------------------------------------GCCACCGCACCTGGCCCCAGTTGTAATTGTGAATGAATATCTCATACCTATCCCTATTGGCAGTGTCTTAGTTTTATTTTTTATTATCTTTATTGTGGCAGCCATTATTCCTGTCTC	hg38:chr12:88101103-88101287(-)
1	mixed_indel	0.000317986	-40	GGATGGTGTCGATCTCCTGAACTCGTGATCCACCCGCCTCGGCCTCCTAAAGTGCTGGGATTACAGATGTGAGCCAC---------------------------------------TATCCCTATTGGCAGTGTCTTAGTTTTATTTTT-ATTATCTTTATTGTGGCAGCCATTATTCCTGTCTC	hg38:chr12:88101103-88101287(-)
1	mixed_indel	0.000317986	-40	GGATGGTGTCGATCTCCTGAACTCGTGATCCACCCGCCTCGGCCTCCTAAAGTGCTGGGATTACAGATGTGAGCCACCGCACCTG---------------------------------------TTGGCAGTGTCTTAGTTT-ATTTTTTATTATCTTTATTGTGGCAGCCATTATTCCTGTCTC	hg38:chr12:88101103-88101287(-)
1	mixed_indel	0.000317986	-39	GGATGGTGTCGATCTCCTGAACTCGTGATCCACCCGCCTCGGCCTCCTAAAGTGCTGGGATTACAGATGTGAGCCACCGCACCTGGCCCCAG----------------C-----------------------GTCTTAGTTTTATTTTTTATTATCTTTATTGTGGCAGCCATTATTCCTGTCTC	hg38:chr12:88101103-88101287(-)
1	mixed_indel	0.000317986	-39	GGATGGTGTCGATCTCCTGAACTCGTGATCCACCCGCCTCGGCCTCCTAAAGTGCTGGGATTACAGATGTGAGCCACCGCACCTGGCCCCAGT-GT--------------CATA------------------------GTTTTATTTTTTATTATCTTTATTGTGGCAGCCATTATTCCTGTCTC	hg38:chr12:88101103-88101287(-)
1	mixed_indel	0.000317986	-39	GGATGGTGTCGATCTCCTGAACTCGTGATCCACCCGCCTCGGCCTCCTAAAGTGCTGGGATTACAGATGTGAGCCACCGCACCT-------------ATT-------------------------TG-CAGTGTCTTAGTTTTATTTTTTATTATCTTTATTGTGGCAGCCATTATTCCTGTCTC	hg38:chr12:88101103-88101287(-)
1	mixed_indel	0.000317986	-39	GGATGGTGTCGATCTCCTGAACTCGTGATCCACCCGCCTCGGCCTCCTAAAGTGCTGGGATTACAGATGTGAGCCAC---------------TT-----------------------ATCCCTATTGGCAGTGCCTTAGTTTTATTTTT-ATTATCTTTATTGTGGCAGCCATTATTCCTGTCTC	hg38:chr12:88101103-88101287(-)
1	mixed_indel	0.000317986	-39	GGATGGTGTCGATCTCCTGAACTCGTGATCCACCCGCCTCGGCCTCCTAAAGTGCTGGGATTACAGATGTGAGCCACCGCACC--------------------------------------CTATTGGCAGTGTCTTAGTTTTATTTTT-ATTATCTTTATTGTGGCAGCCATTATTCCTGTCTC	hg38:chr12:88101103-88101287(-)
1	mixed_indel	0.000317986	-39	GGATGGTGTCGATCTCCTGAACTCGTGATCCACCCGCCTCGGCCTCCTAAAGTGCTGGGA---------------------C-------------TA-----GAATATCTCATACCTATCCCTATTGGCAGTGTCTTAGTTTTATTTTTTATTATCTTTATTGTGGCAGCCATTATTCCTGTCTC	hg38:chr12:88101103-88101287(-)
1	mixed_indel	0.000317986	-39	GGATGGTGTCGATCTCCTGAACTCGTGATCTGCCTGCCTCGGCCTCCCAAAGTGCTGGGATTACAG--GCCTGAGCCACCGCACCTGGCCCCAGT---------------------------------------GTCTTAGTTTTATTTTTTATTATCTTTATTGTGGCAGCCATTATTCCTGTCTC	hg38:chr12:88101103-88101287(-)
1	mixed_indel	0.000317986	-39	GGATGGTGTCGATCTCCTGAACTCGTGATCCACCCGCCTCGGCCTCCTAA-GTGCTGGGATTACAGATGTGAGCCACCGCACCTGG--------------------------------------TTGGCAGTGTCTTAGTTTTATTTTTTATTATCTTTATTGTGGCAGCCATTATTCCTGTCTC	hg38:chr12:88101103-88101287(-)
1	mixed_indel	0.000317986	-39	GGATGGTGTCGATCTCCTGAACTCGTGATCCACCCGCCTCGGCCTCCTAAAGTGCTGGGATTACAGATGTGAGCCACCGC-----GCC-----TGT-----------------------------TGGCAGTGTCTTAGTTTTATTTTTTATTATCTTTATTGTGGCAGCCATTATTCCTGTCTC	hg38:chr12:88101103-88101287(-)
1	mixed_indel	0.000317986	-39	GGATGGTGTCGATCTCCTGAACTCGTGATCCACCCGCCTCGGCCTCCTAAAGTGCTGGGATTACAGATGTGAGCCACC--AC-------------------------------ACCTAT------TGGCAGTGTCTTAGTTTTATTTTTTATTATCTTTATTGTGGCAGCCATTATTCCTGTCTC	hg38:chr12:88101103-88101287(-)
1	mixed_indel	0.000317986	-39	GGATGGTGTCGATCTCCTGAACTCACGATCTGCCCGCCTTGGCCTCCTAAAGTGCTGGGATTACAGATGTGAGCCACCGCACCT------------------------CT---------------TGGCAGTGTCTTAGTTTTATTTTTTATTATCTTTATTGTGGCAGCCATTATTCCTGTCTC	hg38:chr12:88101103-88101287(-)
1	mixed_indel	0.000317986	-39	GGATGGTGTCGATCTCCTGAACTTGTGGTCTGCTCACC----TCGGCCTCCTAAAGTGCTGGGATTACAGATGTGAGCCACCGCACCTGGCCCCAGT---------------------------------------GTCTTAGTTTTATTTTTTATTATCTTTATTGTGGCAGCCATTATTCCTGTCTC	hg38:chr12:88101103-88101287(-)
1	mixed_indel	0.000317986	-39	GGATGGTGTCGATCTCCTGAACTCGTGATCTGCCTGCCTTGGCCTCTC-AAAGTGCTGGGATTACAGATGTGAGCCACCGCACCT---------------------------------------ATTGGCAGTGTCTTAGTTTTATTTTTTATTATCTTTATTGTGGCAGCCATTATTCCTGTCTC	hg38:chr12:88101103-88101287(-)
1	mixed_indel	0.000317986	-39	GGATGGTGTCGATCTCCTGAACTCGTGATCCACCCGCCTCGGCCTCCTAAAGTGCTGGGATTACAGATGTGAGCCACCGC----G-----------------------------------CCTATTGGCAGTGTCTTAGTTTTATTTTTTATTATCTTTATTGTGGCAGCCATTATTCCTGTCTC	hg38:chr12:88101103-88101287(-)
1	mixed_indel	0.000317986	-39	GGATGGTGTCGATCTCCTGAACTCGTGATCCACCCGCCTCGGCCTCCTAAAGTGCTGGGATTACAGATGTGAGCCACCGCACCTGGCCCCAGT----------------------------------GC-----CTTAGTTTTATTTTTTATTATCTTTATTGTGGCAGCCATTATTCCTGTCTC	hg38:chr12:88101103-88101287(-)
1	mixed_indel	0.000317986	-39	GGATGGTGTCGATCTCCTGAACTCGTGATCCACCCGCCTCGGCCTCCTAAAGTGCTGGGATTACAGATGTGAGCCACCGCACCT------AGT---------------------------------GGCAGTGTCTTAGTTTTATTTTTTATTATCTTTATTGTGGCAGCCATTATTCCTGTCTC	hg38:chr12:88101103-88101287(-)
1	mixed_indel	0.000317986	-39	GGATGGTGTCGATCTCCTGAACTCGTGATCCACCCGCCTCGGCCTCCTAAAGTGCTGGGATTACAGATGTGAGCCACCGCACCTG----------------------TC-----------------GGCAGTGTCTTAGTTTTATTTTTTATTATCTTTATTGTGGCAGCCATTATTCCTGTCTC	hg38:chr12:88101103-88101287(-)
1	mixed_indel	0.000317986	-38	GGATGGTGTCGATCTCCTGAACTCGTGATCCACCCGCCTCGGCCTCCTAAAGTGCTGGGATTACAGATGTGAGCCACC----------------------------------TACC----CCTATTGGCAGTGTCTTAGTTTTATTTTTTATTATCTTTATTGTGGCAGCCATTATTCCTGTCTC	hg38:chr12:88101103-88101287(-)
1	mixed_indel	0.000317986	-38	GGATGGTGTCGATCTCCTGAACTCGTGATCCACCCGCCTCGGCCTCCTAAAGTGCTGGGATTACAGATGTGAGCCACCGCACCTGGCCCCAGTTGT------GA--------------------TTG------------TTTTATTTTTTATTATCTTTATTGTGGCAGCCATTATTCCTGTCTC	hg38:chr12:88101103-88101287(-)
1	mixed_indel	0.000317986	-38	GGATGGTGTCGATCTCCTGAACTCGTGATCCACCCGCCTCGGCCTCCTAAAGTGCTGGGATTACAGATGTGAGCCACCG----------------TA----------------------CCCTATTGGCAGTGTCTTAGTTTTATTTTTTATTATCTTTATTGTGGCAGCCATTATTCCTGTCTC	hg38:chr12:88101103-88101287(-)
1	mixed_indel	0.000317986	-38	GGATGGTGTCGATCTCCTGAACTCGTGATCCACCCGCCTCGGCCTCCTAAAGTGCTGGGATTACAGATGTGAGCCACCGCACCTGGCCCCAGTTGTAATTGT---T------------------TTG-----------------TTTTTTATTATCTTTATTGTGGCAGCCATTATTCCTGTCTC	hg38:chr12:88101103-88101287(-)
1	mixed_indel	0.000317986	-38	GGATGGTGTCGATCTCCTGAACTCGTGATCCACCCGCCTCGGCCTCCTAAAGTGCTGGGATTACAGATGTGAGCCACCGCACCTGGCCCCAGT---------------C-----------------------GTCTTAGTTTTATTTTTTATTATCTTTATTGTGGCAGCCATTATTCCTGTCTC	hg38:chr12:88101103-88101287(-)
1	mixed_indel	0.000317986	-38	GGATGGTGTCGATCTCCTGAACTCGTGATCCGCCCGCCTCGGCCTCTCCCAAAGTGCTGGGATTACAGATGTGA----------------------------------------TACCTATCCCTATTGGCAGTGTCTTAGTTTTATTTTTTATTATCTTTATTGTGGCAGCCATTATTCCTGTCTC	hg38:chr12:88101103-88101287(-)
1	mixed_indel	0.000317986	-38	GGATGGTGTCGATCTCCTGAACTCGTGATCCACCCGCCTCGGCCTCCTAAAGTGCTGGGATTACAGATGTGAGCCACC-CA-------------------------------------TCCCTATTGGCAGTGTCTTAGTTTTATTTTTTATTATCTTTATTGTGGCAGCCATTATTCCTGTCTC	hg38:chr12:88101103-88101287(-)
1	mixed_indel	0.000317986	-38	GGATGGTGTCGATCTCCTGAACTCGTGATCCACCCGCCTCGGCCTCCTAAAGTGCTGGGATTACAGATGTGAGCCACCGCACCTGGCCCCAGTTG---------------CA-----------ATTG------------TTTTATTTTTTATTATCTTTATTGTGGCAGCCATTATTCCTGTCTC	hg38:chr12:88101103-88101287(-)
1	mixed_indel	0.000317986	-38	GGATGGTGTCGATCTCCTGAACTCGTGATCCACCCGCCTCGGCCTCCTAAAGTGCTGGGATTACAG-------------C-------------------------TATCTCATACCTATCCCTATTGGCAGTGTCTTAGTTTTATTTTTTATTATCTTTATTGTGGCAGCCATTATTCCTGTCTC	hg38:chr12:88101103-88101287(-)
1	mixed_indel	0.000317986	-38	GGATGGTGTCGATCTCCTGAACTCGTGATCCACCCGCCTCGGCCTCCTAAAGTGCTGGGATTACAGATGTGAGCCACCGCACCTG----------------------------ACC---CCC-------AGTGTCTTAGTTTTATTCTTTATTATCTTTATTGTGGCAGCCATTATTCCTGTCTC	hg38:chr12:88101103-88101287(-)
1	mixed_indel	0.000317986	-38	GGATGGTGTCGATCTCCTGAACTCGTGATCCACCCGCCTCGGCCTCCTAAAGTGCTGGGATTACAGATGTGAGCCACCGCACCTGG-----G--G-------------------------------GGCAGTGTCTTAGTTTTATTTTTTATTATCTTTATTGTGGCAGCCATTATTCCTGTCTC	hg38:chr12:88101103-88101287(-)
1	mixed_indel	0.000317986	-37	GGATGGTGTCGATCTCCTGAACTCAGGTGATCCACCCGCCTCGGCCTCCTAAAGTGCTGGGATTACAGATGTGAGCCACCGCACCT---------------------------------------ATTGGCAGTGTCTTAGTTTTATTTTTTATTATCTTTATTGTGGCAGCCATTATTCCTGTCTC	hg38:chr12:88101103-88101287(-)
1	mixed_indel	0.000317986	-37	GGATGGTGTCGATCTCCTGAACTCGTGATCCACCCGCCTCGGCCTCCTAAAGTGCTGGGATTACAGATGTGAGCCACCGCACCTGGCCCCAG------------------------------------CAGTGTCTTAGTTTTATTTTT-ATTATCTTTATTGTGGCAGCCATTATTCCTGTCTC	hg38:chr12:88101103-88101287(-)
1	mixed_indel	0.000317986	-37	GGATGGTGTCGATCTCCTGAACTCGTGATCCACCCGCCTCGGCCTCCTAAAGTGCTGGGATTACAGATG--------CG------------------AT-----------CATACCTATCCCTATTGGCAGTGTCTTAGTTTTATTTTTTATTATCTTTATTGTGGCAGCCATTATTCCTGTCTC	hg38:chr12:88101103-88101287(-)
1	mixed_indel	0.000317986	-37	GGATGGTGTCGATCTCCTGAACTCGTGATCCACCCGCCTCGGCCTCCTAAAGTGCTGGGATTACAGATGTGAGCCACCGCACCT-----------------------------------CCCTATTGGCAGTGTCTTAGTTTTATTTTTTAT-ATCTT-ATTGTGGCAGCCATTATTCCTGTCTC	hg38:chr12:88101103-88101287(-)
1	mixed_indel	0.000317986	-37	GGATGGTGTCGATCTCCTGAACTCGTGATCCACCCGCCTCGGCCTCCTAAAGTGCTGGGATTACAGATGTGA---AC----------------------------------ATACCTATCCCTATTGGCAGTGTCTTAGTTTTATTTTTTATTATCTTTATTGTGGCAGCCATTATTCCTGTCTC	hg38:chr12:88101103-88101287(-)
1	mixed_indel	0.000317986	-37	GGATGGTGTCGATCTCCTGAACTCGTGATCCACCCGCCTCGGCCTCCTAAAGTGCTGGGATTACAGATGTGAGCCACC--AC-------------------------------ACC----CCTATTGGCAGTGTCTTAGTTTTATTTTTTATTATCTTTATTGTGGCAGCCATTATTCCTGTCTC	hg38:chr12:88101103-88101287(-)
1	mixed_indel	0.000317986	-37	GGATGGTGTCGATCTCCTGAACTCGTGATCCACCCGCCTCGGCCTCCTAAAGTGCTGGGATTACAGATGTGAGCCAC------TG-------------------------CAT------CCCTATTGGCAGTGTCTTAGTTTTATTTTTTATTATCTTTATTGTGGCAGCCATTATTCCTGTCTC	hg38:chr12:88101103-88101287(-)
1	mixed_indel	0.000317986	-37	GGATGGTGTCGATCTCCTGAACTCGTGATCCACCCGCCTCGGCCTCCTAAAGTGCTGGGATTACAGATGTGAGCCACCG---------------------------------TACC----CCTATTGGCAGTGTCTTAGTTTTATTTTTTATTATCTTTATTGTGGCAGCCATTATTCCTGTCTC	hg38:chr12:88101103-88101287(-)
1	mixed_indel	0.000317986	-37	GGATGGTGTCGATCTCCTGAACTCGTGATCCACCCGCCTCGGCCTCCTAAAGTGCTGGGATTACAGATGTGAGCCACCGCAC-------------------------TC------------CTATTGGCAGTGTCTTAGTTTTATTTTTTATTATCTTTATTGTGGCAGCCATTATTCCTGTCTC	hg38:chr12:88101103-88101287(-)
1	mixed_indel	0.000317986	-37	GGATGGTGTCGATCTCCTGAACTCGTGATCCACCCGCCTCGGCCTCCTAAAGTGCTGGGATTACAGATGTGAGCCACCG----------------TA-TT--------------------CCTATTGGCAGTGTCTTAGTTTTATTTTTTATTATCTTTATTGTGGCAGCCATTATTCCTGTCTC	hg38:chr12:88101103-88101287(-)
1	mixed_indel	0.000317986	-37	GGATGGTGTCGATCTCCTGAACTCACC---ATCCACCCACCTCAGCCTCCTAAAGTGCTGGGATTACAGATGTGAGCCACCGCACC-------------------------------------CCTATTGGCAGTGTCTTAGTTTTATTTTTTATTATCTTTATTGTGGCAGCCATTATTCCTGTCTC	hg38:chr12:88101103-88101287(-)
1	mixed_indel	0.000317986	-37	GGATGGTGTCGATCTCCTGAACTCGTGATCCACCCGCCTCGGCCTCCTAAAGTGCTGGGATTACAGATGTGAGCCACCG-------------TT------------------------TCCCTATTGGCAGTGTCTTAGTTTTATTTTTTATTATCTTTATTGTGGCAGCCATTATTCCTGTCTC	hg38:chr12:88101103-88101287(-)
1	mixed_indel	0.000317986	-36	GGATGGTGTCGATCTCCTGAACTCGTGATCCACCCGCCTCGGCCTCCTAAAGTGCTGGGATTACAGATGTGAGCCACCGCACCTGGCCCCAGTTGT----GT------------CCTA--------------------GTTTTATTTTTTATTATCTTTATTGTGGCAGCCATTATTCCTGTCTC	hg38:chr12:88101103-88101287(-)
1	mixed_indel	0.000317986	-36	GGATGGTGTCGATCTCCTGAACTCGTGATCCACCCGCCTCGGCCTCCTAAAGTGCTGGGATTACAGATGTGAGCCACCGCACCTGGCCC------TA-----------------------------GGCAG-GTCTTAGTTTTATTTTTTATTATCTTTATTGTGGCAGCCATTATTCCTGTCTC	hg38:chr12:88101103-88101287(-)
1	mixed_indel	0.000317986	-36	GGATGGTGTCGATCTCCTGAACTCGTGATCCACCCGCCTCGGCCTCCTAAAGTGCTGGGATTACAGATGTGA-------------------------AT-----------CATACCTATCCCTATTGGCAGTGTCTTAGTTTTATTTTTTATTATCTTTATTGTGGCAGCCATTATTCCTGTCTC	hg38:chr12:88101103-88101287(-)
1	mixed_indel	0.000317986	-36	GGATGGTGTCGATCTCCTGAACTCGTGATCCACCCGCCTCGGCCTCCTAAAGTGCTGGGATTACAGATGTGAGCCACCGCACCTGGC-----------------------------------TATTGGCAGTGTCTTAGTTTTATTTTT-ATTATCTTTATTGTGGCAGCCATTATTCCTGTCTC	hg38:chr12:88101103-88101287(-)
1	mixed_indel	0.000317986	-36	GGATGGTGTCGATCTCCTGAACTCGTGATCCACCCGCCTCGGCCTCCTAAAGTGCTGGGATTACAGATGTGAGCCACCGCACCTGGCCCCAG--G----------------------------------AGTGTCTTAGTTTTATTTTTTATTATCTTTATTGTGGCAGCCATTATTCCTGTCTC	hg38:chr12:88101103-88101287(-)
1	mixed_indel	0.000317986	-36	GGATGGTGTCGATCTCCTGAACTCGTGATCCACCCGCCTCGGCCTCCTAAAGTGCTGGGATGACAGATGTGAGCCACCGCA----------------ATT--------------------CCTATTGGCAGTGTCTTAGTTTTATTTTTTATTATCTTTATTGTGGCAGCCATTATTCCTGTCTC	hg38:chr12:88101103-88101287(-)
1	mixed_indel	0.000317986	-36	GGATGGTGTCGATCTCCTGAACTCGTGATCCACCCGCCTCGGCCTCCTAAAGTGCTGGGATTACAGATGTGA----CC--------------------------------CATACCTATCCCTATTGGCAGTGTCTTAGTTTTATTTTTTATTATCTTTATTGTGGCAGCCATTATTCCTGTCTC	hg38:chr12:88101103-88101287(-)
1	mixed_indel	0.000317986	-36	GGATGGTGTCGATCTCCTGAACTCGTGATCCACCCGCCTCGGCCTCCTAAAGTGCTGGGATTACAGATGTGAGCCACCGCACCTGGCCCCAG----------------C-----------------GG---TGTCTTAGTTTTATTTTTTATTATCTTTATTGTGGCAGCCATTATTCCTGTCTC	hg38:chr12:88101103-88101287(-)
1	mixed_indel	0.000317986	-36	GGATGGTGTCGATCTCCTGAACTCGTGATCCACCCGCCTCGGCCTCCTAAAGTGCTGGGATTACAGATGTGAGCCACCGCACCTGGCCC------------------------AC-----------GGCAGTGTCTTAGTTTTATTTTT-ATTATCTTTATTGTGGCAGCCATTATTCCTGTCTC	hg38:chr12:88101103-88101287(-)
1	mixed_indel	0.000317986	-36	GGATGGTGTCGATCTCCTGAACTCGTGATCCACCCGCCTCGGCCTCCTAAAGTGCTGGGATTACAGATGTGAGCCACCGCACCTGGCCC-----------------------------------TTGGCAGTGTCTTAGTTTTATTTTT-ATTATCTTTATTGTGGCAGCCATTATTCCTGTCTC	hg38:chr12:88101103-88101287(-)
1	mixed_indel	0.000317986	-36	GGATGGTGTCGATCTCCTGAACTCGTGATCCACCCGCCTCGGCCTCCTAAAGTGCTGGGATTACAGATGTGAGCCACCGCACCTGGCCCCAGTT--------------------CCTATCCCTATTGGCAGTGTCTTAGTTTTATT----------------GTGGCAGCCATTATTCCTGTCTC	hg38:chr12:88101103-88101287(-)
1	mixed_indel	0.000317986	-36	GGATGGTGTCGATCTCCTGAACTCGTGATCCACCCGCCTCGGCCTC-TAAAGTGCTGGGATTACAGATGTGAGC-----------------------------------TCATACCTATCCCTATTGGCAGTGTCTTAGTTTTATTTTTTATTATCTTTATTGTGGCAGCCATTATTCCTGTCTC	hg38:chr12:88101103-88101287(-)
1	mixed_indel	0.000317986	-36	GGATGGTGTCGATCTCCTGAACTCGTGATCCACCCGCCTCGGCCTCCTAAAGTGCTGGGATTACAGATGTGA---ACC---------------------------------ATACCTATCCCTATTGGCAGTGTCTTAGTTTTATTTTTTATTATCTTTATTGTGGCAGCCATTATTCCTGTCTC	hg38:chr12:88101103-88101287(-)
1	mixed_indel	0.000317986	-36	GGATGGTGTCGATCTCCTGAACTCGTGATCCACCCGCCTCGGCCTCCTAAAGTGCTGGGATTACAGATGTGA-----------------------------------TCTTCA--CCTATCCCTATTGGCAGTGTCTTAGTTTTATTTTTTATTATCTTTATTGTGGCAGCCATTATTCCTGTCTC	hg38:chr12:88101103-88101287(-)
1	mixed_indel	0.000317986	-36	GGATGGTGTCGATCTCCTGAACTCGTGATCCACCCGCCTCGGCCTCCTAAAGTGCTGGGATTACAGATGTGA-----------------------------------TCT-ATACCTATCCCTATTGGCAGTGTCTTAGTTTTATTTTTTATTATCTTTATTGTGGCAGCCATTATTCCTGTCTC	hg38:chr12:88101103-88101287(-)
[truncated: 1,072 more rows]

## Sheet: Fig. 5
TRAC Site A2 (55204:53759)											TRAC Site B (55229:53785)											TRAC Site E (55266:53853)											TRAC Site G1 (53885:53909)											TRAC Site D2 (55248:55254)
[truncated: 34 more rows]

[truncated: 12 more sheets: Supplementary Fig. 5, Supplementary Fig. 6, Supplementary Fig. 7, Supplementary Fig. 8, Supplementary Fig. 9, Supplementary Fig. 10, Supplementary Fig. 13, Supplementary Fig. 14, Supplementary Fig. 16, Supplementary Fig. 17, Supplementary Fig. 19, Supplementary Fig. 20]
